# Supplementary material for: LRRC15+ myofibroblasts dictate the stromal setpoint to suppress tumour immunity
Source: Nature. 2022 Sep 28;611(7934):148–54. doi: 10.1038/s41586-022-05272-1 (PMC9630141; doi:10.1038/s41586-022-05272-1)
Supplement: Supplementary file 2 — Markers of all cells for the DptIresCreERT2Tgfbr2fl/fl scRNA-seq experiment. [file 41586_2022_5272_MOESM2_ESM.xlsx]

## Sheet: Sheet1
ST1: Markers of all cells in Dptcre_Tgbfr2flox scRNAseq experiment
	p_val	avg_logFC	pct.1	pct.2	p_val_adj	cluster	gene
Spon1	2.22788e-262	1.33754	0.994	0.384	4.74472e-258	0	Spon1
Pmepa1	3.12207e-238	1.15067	1	0.804	6.64907e-234	0	Pmepa1
Lrrc15	2.60071e-237	1.39904	0.932	0.215	5.53874e-233	0	Lrrc15
Palld	1.54889e-203	1.13602	0.954	0.474	3.29867e-199	0	Palld
Cald1	1.03427e-201	0.952115	0.999	0.698	2.20268e-197	0	Cald1
Tagln	2.28917e-200	1.97767	0.908	0.253	4.87524e-196	0	Tagln
Tnc	6.21381e-198	1.36346	0.991	0.466	1.32336e-193	0	Tnc
Col8a1	1.73026e-196	1.56349	0.911	0.263	3.68493e-192	0	Col8a1
Postn	2.63011e-195	1.27561	0.996	0.523	5.60135e-191	0	Postn
Cdh11	1.55234e-192	1.02098	0.987	0.492	3.30603e-188	0	Cdh11
Col6a1	5.30426e-190	1.00233	0.999	0.644	1.12965e-185	0	Col6a1
Tfpi2	2.35646e-188	0.998989	0.889	0.289	5.01856e-184	0	Tfpi2
Bgn	1.14729e-187	0.908909	0.999	0.676	2.44338e-183	0	Bgn
Oaf	3.60581e-182	0.947788	0.981	0.588	7.67929e-178	0	Oaf
Col6a2	1.02409e-180	0.942748	0.999	0.615	2.18101e-176	0	Col6a2
Ncam1	3.88047e-177	0.86654	0.841	0.223	8.26425e-173	0	Ncam1
Acta2	5.91405e-177	1.54728	0.899	0.287	1.25952e-172	0	Acta2
Olfml3	8.85027e-176	0.981797	0.987	0.581	1.88484e-171	0	Olfml3
Tpm2	2.64026e-175	1.22337	0.949	0.411	5.62295e-171	0	Tpm2
Stra6	2.16962e-173	0.708967	0.767	0.136	4.62064e-169	0	Stra6
Gng11	5.32387e-169	0.927697	0.994	0.581	1.13382e-164	0	Gng11
Cpxm2	2.48323e-164	0.886434	0.913	0.334	5.28853e-160	0	Cpxm2
Ptk7	2.46384e-163	0.672259	0.898	0.343	5.24724e-159	0	Ptk7
Tpm1	1.55306e-162	1.21965	0.988	0.696	3.30754e-158	0	Tpm1
Nrep	7.5719e-162	0.830908	0.778	0.195	1.61259e-157	0	Nrep
Fzd1	9.73096e-160	0.793715	0.926	0.433	2.0724e-155	0	Fzd1
Rbp1	1.53835e-157	0.912925	0.955	0.437	3.27623e-153	0	Rbp1
Spp1	8.02505e-157	1.56949	0.995	0.659	1.70909e-152	0	Spp1
Csrp1	7.58944e-156	0.962555	0.967	0.545	1.61632e-151	0	Csrp1
Col5a2	1.02394e-153	0.821036	1	0.652	2.18069e-149	0	Col5a2
Itm2a	8.45953e-153	1.20512	0.884	0.362	1.80163e-148	0	Itm2a
Serpine2	2.15399e-152	1.09423	0.965	0.51	4.58736e-148	0	Serpine2
Mfap4	6.85104e-151	0.894889	0.822	0.225	1.45907e-146	0	Mfap4
Mdk	1.38932e-150	0.939508	0.81	0.26	2.95883e-146	0	Mdk
Igfbp3	1.96855e-145	0.758209	0.87	0.328	4.19242e-141	0	Igfbp3
Snhg18	5.27877e-141	0.693306	0.983	0.575	1.12422e-136	0	Snhg18
Col12a1	1.01473e-140	0.882245	0.996	0.578	2.16107e-136	0	Col12a1
Rcn1	2.51776e-138	0.640443	0.987	0.616	5.36208e-134	0	Rcn1
Csrp2	6.50912e-137	0.978423	0.949	0.577	1.38625e-132	0	Csrp2
Sbspon	4.39204e-132	0.720858	0.57	0.066	9.35372e-128	0	Sbspon
Colec12	4.63407e-132	0.613685	0.951	0.491	9.86919e-128	0	Colec12
Inhba	7.87519e-132	0.806193	0.924	0.384	1.67718e-127	0	Inhba
Loxl3	3.10589e-131	0.634829	0.879	0.419	6.6146e-127	0	Loxl3
Wnt5a	2.17567e-130	0.696991	0.841	0.32	4.63352e-126	0	Wnt5a
Fam198b	4.80217e-129	0.625375	0.779	0.255	1.02272e-124	0	Fam198b
Moxd1	4.77172e-128	0.645662	0.552	0.054	1.01623e-123	0	Moxd1
Kif26b	8.34849e-128	0.509817	0.686	0.163	1.77798e-123	0	Kif26b
Fermt2	9.11644e-126	0.610782	0.962	0.577	1.94153e-121	0	Fermt2
Lgals1	1.29664e-125	0.631048	1	0.917	2.76146e-121	0	Lgals1
Col7a1	7.1012e-125	1.14703	0.747	0.227	1.51234e-120	0	Col7a1
Mtch1	1.7691e-124	0.637047	0.984	0.758	3.76765e-120	0	Mtch1
Pcsk5	8.01743e-124	0.661108	0.909	0.441	1.70747e-119	0	Pcsk5
Mxra7	2.76331e-121	0.693596	0.912	0.5	5.88501e-117	0	Mxra7
Itgb5	2.6853e-120	0.599263	0.972	0.642	5.71889e-116	0	Itgb5
Col6a3	1.61774e-119	0.755774	0.998	0.635	3.44531e-115	0	Col6a3
Rcn3	6.46433e-118	0.661022	0.99	0.63	1.37671e-113	0	Rcn3
Mrc2	2.90235e-117	0.549773	0.911	0.462	6.18114e-113	0	Mrc2
Myl9	5.45018e-116	0.850423	0.728	0.213	1.16072e-111	0	Myl9
Crlf1	3.38369e-115	1.00231	0.734	0.233	7.20623e-111	0	Crlf1
Wisp1	2.7264e-112	0.569604	0.862	0.386	5.80642e-108	0	Wisp1
Cnn3	3.12811e-112	0.614751	0.961	0.618	6.66194e-108	0	Cnn3
Serpinf1	4.14501e-111	0.690361	0.994	0.615	8.82762e-107	0	Serpinf1
Igfbp7	5.74282e-111	0.835416	0.999	0.741	1.22305e-106	0	Igfbp7
Mxra8	3.42574e-110	0.601856	0.968	0.598	7.2958e-106	0	Mxra8
Tmem119	8.91128e-109	0.592399	0.817	0.367	1.89784e-104	0	Tmem119
Ddah1	1.10777e-107	0.515766	0.883	0.451	2.35921e-103	0	Ddah1
Ppic	1.76279e-107	0.622251	0.992	0.683	3.75422e-103	0	Ppic
Cnn2	4.0801e-107	0.678556	0.9	0.534	8.68938e-103	0	Cnn2
Dkk3	6.55741e-107	0.46845	0.706	0.243	1.39653e-102	0	Dkk3
Mical2	4.81287e-106	0.42702	0.676	0.225	1.025e-101	0	Mical2
Phlda3	8.43488e-106	0.628287	0.864	0.428	1.79638e-101	0	Phlda3
Myl12a	1.30454e-105	0.513666	0.993	0.901	2.77827e-101	0	Myl12a
Piezo2	4.53011e-105	0.483946	0.633	0.148	9.64778e-101	0	Piezo2
Tspan3	1.34994e-102	0.511716	0.948	0.639	2.87497e-98	0	Tspan3
Myl6	1.96914e-101	0.506828	0.998	0.966	4.19367e-97	0	Myl6
Pdgfrb	3.24398e-101	0.483288	0.928	0.481	6.9087e-97	0	Pdgfrb
Fbn2	8.98503e-101	0.672719	0.775	0.31	1.91354e-96	0	Fbn2
Tmsb10	3.86035e-100	0.584434	1	0.929	8.22138e-96	0	Tmsb10
Hmgn1	1.24549e-98	0.49687	0.987	0.777	2.65253e-94	0	Hmgn1
Emilin1	5.48523e-98	0.432367	0.859	0.448	1.16819e-93	0	Emilin1
Itgb1	1.68943e-97	0.491414	0.996	0.868	3.59798e-93	0	Itgb1
Eva1b	7.21152e-97	0.646861	0.961	0.726	1.53584e-92	0	Eva1b
Nxn	1.5167e-96	0.52445	0.868	0.476	3.23011e-92	0	Nxn
Bhlhe41	2.11234e-96	0.463758	0.516	0.093	4.49866e-92	0	Bhlhe41
Ikbip	1.43043e-95	0.457971	0.946	0.588	3.04639e-91	0	Ikbip
Col1a1	2.6638e-95	0.65567	1	0.773	5.67309e-91	0	Col1a1
Grem2	5.33653e-95	0.443632	0.67	0.229	1.13652e-90	0	Grem2
Fibin	9.35488e-95	0.659421	0.805	0.361	1.99231e-90	0	Fibin
Serpinh1	1.80908e-94	0.58431	1	0.721	3.85279e-90	0	Serpinh1
Tceal9	4.32794e-94	0.51228	0.983	0.743	9.21722e-90	0	Tceal9
Sorcs2	1.61447e-93	0.380259	0.595	0.156	3.43833e-89	0	Sorcs2
Bpgm	1.16401e-92	0.742819	0.644	0.232	2.47898e-88	0	Bpgm
Tnfrsf12a	2.66575e-92	0.570103	0.856	0.482	5.67726e-88	0	Tnfrsf12a
Selenom	4.96015e-92	0.530189	0.992	0.706	1.05636e-87	0	Selenom
Tgfb3	6.78204e-92	0.463511	0.621	0.177	1.44437e-87	0	Tgfb3
Cyp51	1.07124e-91	0.597559	0.783	0.349	2.28142e-87	0	Cyp51
Prkar1a	4.78289e-91	0.457078	0.983	0.818	1.01861e-86	0	Prkar1a
Sema7a	9.33615e-91	0.468106	0.631	0.204	1.98832e-86	0	Sema7a
Ccdc80	6.89902e-90	0.596075	0.965	0.555	1.46928e-85	0	Ccdc80
Pla1a	1.15526e-89	0.447688	0.94	0.508	2.46037e-85	0	Pla1a
Kdelr3	3.77431e-89	0.483031	0.913	0.541	8.03815e-85	0	Kdelr3
Cdc42ep5	6.77655e-88	0.428799	0.841	0.434	1.4432e-83	0	Cdc42ep5
Rcn2	7.51057e-88	0.446108	0.933	0.599	1.59953e-83	0	Rcn2
Fxyd6	8.86878e-88	0.511951	0.784	0.313	1.88879e-83	0	Fxyd6
Unc5b	5.26131e-87	0.38916	0.662	0.2	1.1205e-82	0	Unc5b
Pdlim2	6.49481e-87	0.566125	0.896	0.536	1.3832e-82	0	Pdlim2
Laptm4a	2.17276e-86	0.449071	0.995	0.868	4.62733e-82	0	Laptm4a
Timp3	4.62795e-86	0.855158	0.811	0.394	9.85615e-82	0	Timp3
Ak1	1.83724e-85	0.411777	0.774	0.381	3.91278e-81	0	Ak1
Efnb1	4.61663e-85	0.456863	0.672	0.259	9.83203e-81	0	Efnb1
Mfap5	1.47236e-84	0.625376	0.976	0.598	3.13568e-80	0	Mfap5
Lgalsl	1.77044e-84	0.487173	0.781	0.397	3.77051e-80	0	Lgalsl
Tmed3	3.69441e-84	0.42892	0.99	0.788	7.86799e-80	0	Tmed3
Islr	1.83325e-83	0.4916	0.832	0.407	3.90427e-79	0	Islr
Fhl2	2.37426e-83	0.477037	0.654	0.225	5.05647e-79	0	Fhl2
Mfge8	2.74626e-83	0.403582	0.965	0.659	5.84871e-79	0	Mfge8
Sdc1	7.42829e-83	0.330864	0.945	0.506	1.582e-78	0	Sdc1
Tln2	7.9018e-83	0.431163	0.754	0.319	1.68285e-78	0	Tln2
P3h3	8.54507e-83	0.414292	0.9	0.514	1.81984e-78	0	P3h3
Kremen1	6.79044e-82	0.4288	0.733	0.311	1.44616e-77	0	Kremen1
Dad1	9.86828e-82	0.369626	0.992	0.886	2.10165e-77	0	Dad1
Tceal8	1.81493e-81	0.492904	0.946	0.658	3.86525e-77	0	Tceal8
Ctxn1	9.58116e-81	0.325491	0.476	0.11	2.0405e-76	0	Ctxn1
Tpm4	1.7317e-80	0.471129	0.992	0.844	3.688e-76	0	Tpm4
Thy1	2.55889e-80	0.556569	0.992	0.632	5.44967e-76	0	Thy1
Slit2	3.78921e-80	0.444854	0.66	0.237	8.06988e-76	0	Slit2
Parva	4.03032e-80	0.385501	0.856	0.497	8.58338e-76	0	Parva
Mgp	1.02777e-79	1.58235	0.651	0.252	2.18884e-75	0	Mgp
Runx1	7.25578e-79	0.479032	0.983	0.732	1.54526e-74	0	Runx1
Nkd2	9.56139e-79	0.4014	0.515	0.147	2.03629e-74	0	Nkd2
Kdelr2	4.49081e-78	0.439544	0.987	0.78	9.56409e-74	0	Kdelr2
Hs3st1	4.61196e-78	0.486855	0.607	0.207	9.82209e-74	0	Hs3st1
Ybx3	6.60726e-78	0.487776	0.981	0.766	1.40715e-73	0	Ybx3
Col5a1	7.73824e-77	0.549677	0.993	0.625	1.64801e-72	0	Col5a1
Smco4	1.2953e-76	0.386975	0.824	0.456	2.75861e-72	0	Smco4
Scarf2	1.37856e-76	0.397499	0.756	0.372	2.93593e-72	0	Scarf2
Emp1	7.38311e-76	0.519315	0.974	0.736	1.57238e-71	0	Emp1
Gpc1	7.68102e-76	0.426282	0.879	0.491	1.63583e-71	0	Gpc1
Wls	8.12222e-76	0.420599	0.93	0.591	1.72979e-71	0	Wls
Snap47	9.65438e-76	0.376902	0.678	0.329	2.05609e-71	0	Snap47
Copz2	1.90426e-75	0.410538	0.911	0.558	4.05551e-71	0	Copz2
Vmp1	2.81858e-75	0.402566	0.986	0.804	6.00273e-71	0	Vmp1
Cd63	4.70948e-75	0.421669	0.998	0.872	1.00298e-70	0	Cd63
Kctd11	8.43824e-75	0.473472	0.712	0.337	1.79709e-70	0	Kctd11
Ttll5	1.50442e-74	0.362386	0.454	0.1	3.20396e-70	0	Ttll5
Mfap2	2.05024e-74	0.449262	0.949	0.542	4.3664e-70	0	Mfap2
Phldb2	2.18443e-74	0.417777	0.741	0.378	4.65218e-70	0	Phldb2
Nuak1	2.68311e-74	0.361107	0.494	0.131	5.71423e-70	0	Nuak1
Sparc	5.6051e-74	0.541802	1	0.795	1.19372e-69	0	Sparc
Gpx8	6.04708e-74	0.409296	0.961	0.591	1.28785e-69	0	Gpx8
Fstl3	8.17893e-74	0.355666	0.589	0.208	1.74187e-69	0	Fstl3
Bsg	2.31858e-73	0.431768	0.997	0.899	4.93789e-69	0	Bsg
Fkbp11	4.48934e-73	0.462346	0.872	0.486	9.56094e-69	0	Fkbp11
Serf1	5.85251e-73	0.363335	0.851	0.505	1.24641e-68	0	Serf1
Olfml2b	1.99134e-72	0.378536	0.851	0.454	4.24096e-68	0	Olfml2b
Pla2g16	2.47409e-72	0.399593	0.793	0.424	5.26906e-68	0	Pla2g16
Srpx2	3.42374e-72	0.410354	0.792	0.394	7.29154e-68	0	Srpx2
Myh10	3.89685e-72	0.348368	0.598	0.241	8.29912e-68	0	Myh10
Timp1	5.37139e-72	0.755307	0.994	0.743	1.14395e-67	0	Timp1
Col1a2	1.40701e-71	0.512253	1	0.762	2.99652e-67	0	Col1a2
Uck2	6.07726e-71	0.403516	0.761	0.374	1.29428e-66	0	Uck2
Ostc	9.96662e-71	0.398138	0.985	0.813	2.12259e-66	0	Ostc
Ckap4	1.67223e-70	0.406625	0.98	0.69	3.56135e-66	0	Ckap4
Nudt4	3.03378e-70	0.404461	0.945	0.648	6.46105e-66	0	Nudt4
Selenof	5.11038e-70	0.357757	0.996	0.879	1.08836e-65	0	Selenof
Scd2	5.29861e-70	0.477379	0.889	0.554	1.12844e-65	0	Scd2
Igsf3	1.5831e-69	0.33805	0.576	0.212	3.37153e-65	0	Igsf3
Foxs1	2.70524e-69	0.312462	0.465	0.103	5.76134e-65	0	Foxs1
Pdzrn3	3.79787e-69	0.314607	0.618	0.249	8.08832e-65	0	Pdzrn3
P4ha1	3.80127e-69	0.454168	0.907	0.632	8.09557e-65	0	P4ha1
Camk2n1	4.71947e-69	0.356732	0.769	0.412	1.0051e-64	0	Camk2n1
Ost4	1.59694e-68	0.333248	0.988	0.872	3.401e-64	0	Ost4
Ltbp2	2.72137e-68	0.377121	0.505	0.163	5.79569e-64	0	Ltbp2
Cxcl14	4.83898e-68	0.624249	0.822	0.433	1.03056e-63	0	Cxcl14
Lgals7	5.25092e-68	0.267069	0.343	0.054	1.11829e-63	0	Lgals7
Fbln2	6.31526e-68	0.517086	0.974	0.619	1.34496e-63	0	Fbln2
Ssr2	1.05127e-67	0.385238	0.98	0.771	2.2389e-63	0	Ssr2
Spcs1	1.16434e-67	0.348921	0.985	0.845	2.47969e-63	0	Spcs1
Tgfb1i1	1.37688e-67	0.337193	0.769	0.425	2.93234e-63	0	Tgfb1i1
Hs6st2	3.07051e-67	0.360157	0.475	0.143	6.53927e-63	0	Hs6st2
P3h1	3.76275e-67	0.349663	0.796	0.445	8.01353e-63	0	P3h1
Col5a3	5.14606e-67	0.444169	0.94	0.543	1.09596e-62	0	Col5a3
Gzme	7.26704e-67	1.18375	0.347	0.042	1.54766e-62	0	Gzme
Loxl2	8.90373e-67	0.425799	0.902	0.543	1.89623e-62	0	Loxl2
Tnfrsf19	9.08175e-67	0.373013	0.424	0.096	1.93414e-62	0	Tnfrsf19
Actg2	2.3391e-66	0.981866	0.363	0.061	4.98158e-62	0	Actg2
Siva1	2.34948e-66	0.355357	0.928	0.636	5.00368e-62	0	Siva1
Actn1	3.85281e-66	0.453891	0.9	0.561	8.20532e-62	0	Actn1
Gpr153	1.06961e-65	0.315126	0.713	0.35	2.27794e-61	0	Gpr153
Txndc5	1.10467e-65	0.370613	0.949	0.633	2.35262e-61	0	Txndc5
Crispld2	1.45054e-65	0.414715	0.747	0.366	3.08922e-61	0	Crispld2
Kdelr1	2.02497e-65	0.337139	0.98	0.78	4.31258e-61	0	Kdelr1
Cdc42bpa	2.9462e-65	0.333192	0.673	0.327	6.27452e-61	0	Cdc42bpa
Fzd2	4.58949e-65	0.375749	0.724	0.357	9.77423e-61	0	Fzd2
Clec11a	1.10169e-64	0.308794	0.649	0.261	2.34626e-60	0	Clec11a
Swi5	1.38346e-64	0.355977	0.986	0.834	2.94635e-60	0	Swi5
Aspn	2.69617e-64	0.547416	0.632	0.24	5.74203e-60	0	Aspn
Fbln5	3.6698e-64	0.425257	0.707	0.344	7.81556e-60	0	Fbln5
Fam20a	4.73015e-64	0.322221	0.577	0.239	1.00738e-59	0	Fam20a
Fkbp10	1.94711e-63	0.397185	0.907	0.567	4.14676e-59	0	Fkbp10
Ssr3	6.17591e-63	0.319195	0.981	0.801	1.31528e-58	0	Ssr3
Col27a1	8.18451e-63	0.341512	0.619	0.254	1.74306e-58	0	Col27a1
P4ha2	1.16782e-62	0.521464	0.822	0.492	2.4871e-58	0	P4ha2
Plat	1.31955e-62	0.379152	0.97	0.616	2.81024e-58	0	Plat
B3gnt9	1.36875e-62	0.304644	0.71	0.365	2.91502e-58	0	B3gnt9
Pxdn	1.42382e-62	0.358318	0.835	0.476	3.03231e-58	0	Pxdn
Mast4	2.15042e-62	0.284235	0.68	0.331	4.57976e-58	0	Mast4
Tmed9	2.61457e-62	0.342095	0.987	0.85	5.56825e-58	0	Tmed9
Ermp1	3.25137e-62	0.320409	0.559	0.216	6.92445e-58	0	Ermp1
Myh9	3.67792e-62	0.420481	0.971	0.817	7.83286e-58	0	Myh9
Thbs2	5.26046e-62	0.331162	0.989	0.619	1.12032e-57	0	Thbs2
Ptprn	8.56424e-62	0.301164	0.509	0.148	1.82393e-57	0	Ptprn
Sulf1	1.77039e-61	0.283389	0.821	0.461	3.77041e-57	0	Sulf1
Lbh	6.77423e-61	0.452895	0.655	0.351	1.44271e-56	0	Lbh
Fkbp7	6.98968e-61	0.365912	0.901	0.557	1.48859e-56	0	Fkbp7
1110065P20Rik	1.12973e-60	0.315454	0.806	0.49	2.40598e-56	0	1110065P20Rik
Aqp5	1.67247e-60	0.434776	0.44	0.122	3.56186e-56	0	Aqp5
Epha3	2.43609e-60	0.379184	0.474	0.144	5.18814e-56	0	Epha3
Ppib	2.76108e-60	0.312335	0.997	0.913	5.88028e-56	0	Ppib
Abracl	3.11382e-60	0.371203	0.972	0.819	6.63151e-56	0	Abracl
Cdkn2b	4.71351e-60	0.365345	0.432	0.126	1.00384e-55	0	Cdkn2b
Eif2s2	5.17692e-60	0.366096	0.986	0.843	1.10253e-55	0	Eif2s2
Tsc22d1	6.57394e-60	0.353922	0.844	0.514	1.40005e-55	0	Tsc22d1
Mmp14	9.72666e-60	0.437839	0.985	0.792	2.07149e-55	0	Mmp14
Cthrc1	3.36721e-59	0.391251	0.903	0.498	7.17115e-55	0	Cthrc1
Bace1	3.73148e-59	0.278921	0.655	0.313	7.94694e-55	0	Bace1
Ccnd2	3.73964e-59	0.367558	0.823	0.513	7.96432e-55	0	Ccnd2
Col15a1	8.328e-59	0.67298	0.726	0.37	1.77361e-54	0	Col15a1
Meg3	1.44279e-58	0.455784	0.894	0.523	3.07272e-54	0	Meg3
Slc20a1	2.78137e-58	0.443415	0.589	0.24	5.92349e-54	0	Slc20a1
Sdc2	2.91664e-58	0.312271	0.903	0.542	6.21158e-54	0	Sdc2
Pofut2	3.43372e-58	0.34142	0.917	0.635	7.3128e-54	0	Pofut2
Dok1	7.43315e-58	0.350841	0.681	0.326	1.58304e-53	0	Dok1
C1qtnf6	7.54914e-58	0.350632	0.951	0.615	1.60774e-53	0	C1qtnf6
Ryk	9.99827e-58	0.336225	0.905	0.579	2.12933e-53	0	Ryk
Tcf4	1.2543e-57	0.361709	0.961	0.722	2.67127e-53	0	Tcf4
Tmem59	1.8394e-57	0.331912	0.987	0.852	3.91738e-53	0	Tmem59
Tusc3	1.97797e-57	0.309465	0.857	0.549	4.21248e-53	0	Tusc3
Ednra	2.63002e-57	0.30918	0.494	0.137	5.60115e-53	0	Ednra
Soat1	2.97755e-57	0.294704	0.86	0.567	6.3413e-53	0	Soat1
Tgfb1	4.60127e-57	0.396825	0.906	0.59	9.79933e-53	0	Tgfb1
Col23a1	1.22086e-56	0.288549	0.443	0.125	2.60007e-52	0	Col23a1
Dap	1.60302e-56	0.319803	0.965	0.708	3.41394e-52	0	Dap
2900026A02Rik	2.24864e-56	0.26637	0.516	0.161	4.78893e-52	0	2900026A02Rik
Chst11	2.30432e-56	0.319204	0.533	0.223	4.9075e-52	0	Chst11
Plpp5	3.34733e-56	0.30273	0.698	0.379	7.12882e-52	0	Plpp5
Prrx2	4.43991e-56	0.313007	0.744	0.392	9.45568e-52	0	Prrx2
Bet1	6.37317e-56	0.280072	0.82	0.529	1.35729e-51	0	Bet1
Lman1	7.5867e-56	0.35319	0.951	0.699	1.61574e-51	0	Lman1
Adam19	7.85122e-56	0.320845	0.655	0.316	1.67207e-51	0	Adam19
Esyt2	3.47767e-55	0.344041	0.772	0.476	7.4064e-51	0	Esyt2
Dcakd	1.03441e-54	0.283048	0.661	0.347	2.20299e-50	0	Dcakd
Pebp1	1.27628e-54	0.265454	0.99	0.841	2.71809e-50	0	Pebp1
Arl1	2.87831e-54	0.328546	0.972	0.765	6.12994e-50	0	Arl1
Ilk	3.59789e-54	0.359613	0.86	0.614	7.66243e-50	0	Ilk
Pqlc1	4.46834e-54	0.257459	0.63	0.326	9.51622e-50	0	Pqlc1
Slc25a4	6.72374e-54	0.349112	0.991	0.822	1.43195e-49	0	Slc25a4
P3h4	4.83754e-53	0.327279	0.776	0.443	1.03025e-48	0	P3h4
Map1b	4.89552e-53	0.380542	0.716	0.367	1.0426e-48	0	Map1b
Arf4	1.16549e-52	0.333978	0.991	0.846	2.48215e-48	0	Arf4
Tbx3	1.26666e-52	0.315823	0.528	0.201	2.69762e-48	0	Tbx3
Crabp1	1.45384e-52	0.462346	0.696	0.307	3.09624e-48	0	Crabp1
Pdgfrl	1.71163e-52	0.258838	0.447	0.139	3.64526e-48	0	Pdgfrl
Rab34	4.40067e-52	0.28262	0.809	0.474	9.37211e-48	0	Rab34
Rian	9.31639e-52	0.365803	0.736	0.407	1.98411e-47	0	Rian
Creb3l1	1.28633e-51	0.281253	0.82	0.47	2.73949e-47	0	Creb3l1
Rflna	1.65752e-51	0.258288	0.363	0.08	3.53003e-47	0	Rflna
Ctgf	2.83015e-51	0.943994	0.584	0.214	6.02737e-47	0	Ctgf
Prrx1	3.38657e-51	0.303801	0.99	0.623	7.21237e-47	0	Prrx1
Fst	4.11544e-51	0.381476	0.686	0.389	8.76465e-47	0	Fst
Rbfox2	1.36399e-50	0.258893	0.787	0.488	2.9049e-46	0	Rbfox2
Zfhx4	6.72653e-50	0.281877	0.597	0.308	1.43255e-45	0	Zfhx4
Etv4	9.16228e-50	0.251456	0.461	0.155	1.95129e-45	0	Etv4
Maged2	1.17312e-49	0.298046	0.84	0.509	2.49839e-45	0	Maged2
Praf2	1.45675e-49	0.265604	0.751	0.462	3.10244e-45	0	Praf2
Gzmc	2.93269e-49	0.255183	0.27	0.037	6.24575e-45	0	Gzmc
Fstl1	3.59961e-49	0.327108	0.999	0.698	7.66609e-45	0	Fstl1
Nradd	6.28665e-49	0.256412	0.655	0.344	1.33887e-44	0	Nradd
Gm38211	1.43779e-48	0.303834	0.625	0.338	3.06206e-44	0	Gm38211
Svbp	2.11536e-48	0.325892	0.913	0.681	4.50507e-44	0	Svbp
Rheb	2.53398e-48	0.283113	0.951	0.777	5.39662e-44	0	Rheb
Hmgcs1	7.22902e-48	0.412543	0.672	0.385	1.53956e-43	0	Hmgcs1
Ift20	1.24733e-47	0.321077	0.922	0.692	2.65644e-43	0	Ift20
Hcfc1r1	1.27101e-47	0.413191	0.93	0.73	2.70687e-43	0	Hcfc1r1
Pdrg1	1.82051e-47	0.272357	0.708	0.427	3.87713e-43	0	Pdrg1
Bex3	2.40353e-47	0.342445	0.716	0.432	5.1188e-43	0	Bex3
Angpt1	2.42914e-47	0.325433	0.419	0.148	5.17334e-43	0	Angpt1
Smim3	3.17331e-47	0.251805	0.707	0.396	6.75821e-43	0	Smim3
Heyl	3.92462e-47	0.263353	0.336	0.071	8.35827e-43	0	Heyl
mt-Cytb	4.18892e-47	0.284009	0.999	0.952	8.92114e-43	0	mt-Cytb
Snai1	4.9849e-47	0.34031	0.685	0.381	1.06163e-42	0	Snai1
Wipi1	5.04812e-47	0.268599	0.868	0.561	1.0751e-42	0	Wipi1
Ank	9.66444e-47	0.258106	0.452	0.167	2.05824e-42	0	Ank
Pcolce	1.34215e-46	0.348688	0.992	0.65	2.85838e-42	0	Pcolce
Gas1	1.91585e-46	0.30748	0.89	0.537	4.08018e-42	0	Gas1
Csnk1g2	2.06421e-46	0.269936	0.792	0.51	4.39615e-42	0	Csnk1g2
Tgfb2	3.00629e-46	0.303662	0.57	0.276	6.4025e-42	0	Tgfb2
Map1lc3a	3.35048e-46	0.285982	0.955	0.675	7.13552e-42	0	Map1lc3a
Gm26825	9.17882e-46	0.3484	0.372	0.091	1.95481e-41	0	Gm26825
Ndufa4l2	1.07915e-45	0.468939	0.622	0.313	2.29826e-41	0	Ndufa4l2
Ptn	1.59506e-45	0.607041	0.305	0.064	3.39701e-41	0	Ptn
Flnb	1.77116e-45	0.252978	0.595	0.3	3.77204e-41	0	Flnb
Arf5	2.23695e-45	0.250716	0.999	0.924	4.76404e-41	0	Arf5
Calu	2.56652e-45	0.288124	0.982	0.738	5.46591e-41	0	Calu
Sema5a	2.65197e-45	0.291065	0.411	0.156	5.6479e-41	0	Sema5a
Flna	3.80343e-45	0.350547	0.893	0.685	8.10018e-41	0	Flna
Spats2l	6.43389e-45	0.262448	0.637	0.323	1.37023e-40	0	Spats2l
Cfh	7.0273e-45	0.26893	0.814	0.508	1.4966e-40	0	Cfh
Angptl2	9.51727e-45	0.300598	0.819	0.508	2.02689e-40	0	Angptl2
Rhoc	2.24254e-44	0.26432	0.982	0.739	4.77594e-40	0	Rhoc
F2rl1	2.81284e-44	0.293114	0.411	0.125	5.99051e-40	0	F2rl1
Ms4a4d	2.96266e-44	0.278804	0.783	0.475	6.30958e-40	0	Ms4a4d
Vcan	4.45543e-44	0.254205	0.902	0.547	9.48874e-40	0	Vcan
Cd59a	7.24542e-44	0.291015	0.319	0.092	1.54306e-39	0	Cd59a
Vkorc1	9.39875e-44	0.28059	0.951	0.677	2.00165e-39	0	Vkorc1
Tmem70	1.15036e-43	0.294009	0.621	0.359	2.44992e-39	0	Tmem70
Fat1	1.49274e-43	0.28534	0.726	0.396	3.17908e-39	0	Fat1
Morf4l2	1.59579e-43	0.300136	0.974	0.772	3.39856e-39	0	Morf4l2
Dclk1	2.30813e-43	0.270322	0.794	0.476	4.91562e-39	0	Dclk1
Tspan6	2.64676e-43	0.278621	0.715	0.396	5.63681e-39	0	Tspan6
Hoxb2	3.45305e-43	0.265444	0.542	0.251	7.35397e-39	0	Hoxb2
Tvp23b	3.46236e-43	0.254387	0.763	0.472	7.37379e-39	0	Tvp23b
Tead1	6.83712e-43	0.262529	0.707	0.398	1.4561e-38	0	Tead1
Arhgef40	8.16754e-43	0.261758	0.595	0.27	1.73944e-38	0	Arhgef40
Sec61b	8.44302e-43	0.305578	0.994	0.912	1.79811e-38	0	Sec61b
Hdlbp	1.12243e-42	0.297889	0.97	0.758	2.39044e-38	0	Hdlbp
Tmem263	1.26142e-42	0.268716	0.828	0.524	2.68644e-38	0	Tmem263
Spred1	6.93604e-42	0.267282	0.816	0.568	1.47717e-37	0	Spred1
Cnpy2	6.95551e-42	0.290909	0.959	0.734	1.48131e-37	0	Cnpy2
Tubb2b	7.7891e-42	0.304932	0.525	0.244	1.65884e-37	0	Tubb2b
Nedd4	7.97796e-42	0.327363	0.994	0.693	1.69907e-37	0	Nedd4
Vcl	8.40948e-42	0.346337	0.699	0.412	1.79097e-37	0	Vcl
Col11a1	9.32695e-42	0.259014	0.32	0.08	1.98636e-37	0	Col11a1
Dstn	1.2339e-41	0.372811	0.96	0.814	2.62785e-37	0	Dstn
Rab2a	1.39028e-41	0.252632	0.981	0.835	2.96088e-37	0	Rab2a
Fdps	3.53728e-41	0.441857	0.622	0.326	7.53335e-37	0	Fdps
Itga5	1.30988e-40	0.294187	0.677	0.422	2.78964e-36	0	Itga5
Twist1	3.36555e-40	0.260135	0.878	0.555	7.1676e-36	0	Twist1
Hspb1	3.96454e-40	0.492168	0.838	0.554	8.44328e-36	0	Hspb1
Lpp	4.27931e-40	0.334033	0.912	0.677	9.11364e-36	0	Lpp
Tmem167	5.75836e-40	0.274062	0.979	0.836	1.22636e-35	0	Tmem167
Mlec	1.21677e-39	0.272435	0.875	0.592	2.59136e-35	0	Mlec
Msx1	1.75072e-39	0.260314	0.392	0.14	3.72851e-35	0	Msx1
F2r	1.75487e-39	0.289639	0.488	0.231	3.73735e-35	0	F2r
Rps4l	4.09369e-39	0.361104	0.733	0.484	8.71833e-35	0	Rps4l
1500015O10Rik	6.13774e-39	0.386732	0.627	0.34	1.30715e-34	0	1500015O10Rik
Tmem45a	6.24494e-39	0.269291	0.776	0.489	1.32999e-34	0	Tmem45a
C1qtnf2	1.2291e-37	0.260368	0.525	0.268	2.61761e-33	0	C1qtnf2
Igfbp2	8.13735e-37	0.428035	0.187	0.024	1.73301e-32	0	Igfbp2
Eloc	1.45072e-36	0.32257	0.938	0.784	3.08959e-32	0	Eloc
Atf5	3.82556e-36	0.257066	0.757	0.506	8.14729e-32	0	Atf5
Lhfp	7.59747e-36	0.255234	0.954	0.593	1.61803e-31	0	Lhfp
Pdia3	1.15263e-35	0.257041	0.99	0.874	2.45475e-31	0	Pdia3
Ier3ip1	2.59484e-35	0.252481	0.942	0.774	5.52622e-31	0	Ier3ip1
Nupr1	4.17674e-35	0.345368	0.895	0.646	8.89521e-31	0	Nupr1
Colgalt1	4.56129e-35	0.250975	0.921	0.704	9.71418e-31	0	Colgalt1
Eid1	5.64293e-35	0.262687	0.963	0.79	1.20177e-30	0	Eid1
Hsp90b1	1.88127e-34	0.250847	0.998	0.911	4.00654e-30	0	Hsp90b1
Manf	2.09779e-34	0.325743	0.978	0.826	4.46767e-30	0	Manf
Mcpt8	6.33233e-34	0.384734	0.19	0.025	1.3486e-29	0	Mcpt8
Dynll1	7.97284e-34	0.261408	0.992	0.913	1.69798e-29	0	Dynll1
Pdia6	8.337e-34	0.279767	0.992	0.852	1.77553e-29	0	Pdia6
Hes1	1.15426e-32	0.458129	0.619	0.365	2.45822e-28	0	Hes1
Cilp	1.21918e-32	0.282269	0.324	0.097	2.59648e-28	0	Cilp
Yif1a	1.42688e-32	0.256676	0.803	0.55	3.03882e-28	0	Yif1a
Ass1	1.53805e-32	0.278916	0.609	0.333	3.27559e-28	0	Ass1
Thbs1	2.88864e-31	0.375958	0.876	0.645	6.15193e-27	0	Thbs1
Hmgcr	5.38401e-31	0.295145	0.587	0.317	1.14663e-26	0	Hmgcr
Dusp6	3.16121e-30	0.264634	0.54	0.269	6.73244e-26	0	Dusp6
Dnm3os	4.69345e-30	0.250115	0.554	0.286	9.99563e-26	0	Dnm3os
Fam162a	2.38748e-29	0.293343	0.908	0.724	5.08462e-25	0	Fam162a
Hspa1a	3.21319e-29	0.287554	0.907	0.723	6.84313e-25	0	Hspa1a
Cyr61	4.4653e-29	0.364962	0.8	0.556	9.50975e-25	0	Cyr61
Mmp11	1.49831e-28	0.462478	0.368	0.172	3.19096e-24	0	Mmp11
Htra1	2.30353e-28	0.330656	0.789	0.53	4.90582e-24	0	Htra1
Cnn1	4.31765e-28	0.281991	0.152	0.019	9.19529e-24	0	Cnn1
Egln1	2.08382e-27	0.255848	0.75	0.53	4.4379e-23	0	Egln1
Tuba1a	2.51693e-26	0.315021	0.95	0.741	5.36032e-22	0	Tuba1a
Spry1	5.20371e-26	0.25399	0.485	0.241	1.10823e-21	0	Spry1
Cygb	1.30241e-24	0.27826	0.796	0.488	2.77373e-20	0	Cygb
Gadd45g	5.72799e-24	0.300567	0.846	0.626	1.21989e-19	0	Gadd45g
Gzmd	2.42008e-23	0.639353	0.15	0.016	5.15405e-19	0	Gzmd
Higd1a	6.95781e-22	0.298976	0.901	0.739	1.4818e-17	0	Higd1a
Cxcl9	2.96659e-16	0.453014	0.395	0.224	6.31795e-12	0	Cxcl9
Ddit4	1.06486e-13	0.287784	0.64	0.444	2.26783e-09	0	Ddit4
Eln	3.66742e-13	0.328285	0.392	0.244	7.8105e-09	0	Eln
F830016B08Rik	7.05717e-12	0.277083	0.245	0.158	1.50296e-07	0	F830016B08Rik
Iigp1	7.51866e-10	0.498644	0.451	0.394	1.60125e-05	0	Iigp1
Dnajb1	1.53139e-09	0.317122	0.705	0.549	3.2614e-05	0	Dnajb1
Penk	9.80788e-08	0.342509	0.154	0.092	0.00208878	0	Penk
Lyz2	0	3.56646	0.993	0.247	0	1	Lyz2
Ctss	0	2.92014	0.99	0.115	0	1	Ctss
Fcgr2b	1.28959e-305	2.05688	0.962	0.161	2.74643e-301	1	Fcgr2b
Fcer1g	4.09602e-305	2.22999	0.978	0.152	8.7233e-301	1	Fcer1g
Laptm5	1.5456e-301	1.83749	0.982	0.124	3.29167e-297	1	Laptm5
Fcgr3	2.41624e-292	1.85283	0.93	0.085	5.14586e-288	1	Fcgr3
Tgfbi	4.98085e-284	2.34035	0.949	0.281	1.06077e-279	1	Tgfbi
Ctsc	7.41881e-282	1.96358	0.979	0.543	1.57998e-277	1	Ctsc
Ucp2	3.80208e-269	1.73227	0.918	0.144	8.09728e-265	1	Ucp2
Tyrobp	9.87153e-269	1.73883	0.969	0.143	2.10234e-264	1	Tyrobp
Cfp	2.25942e-268	1.66744	0.877	0.074	4.81189e-264	1	Cfp
Ms4a6c	1.83997e-266	1.69987	0.835	0.039	3.91857e-262	1	Ms4a6c
Cd74	4.0525e-265	3.04235	0.906	0.197	8.63062e-261	1	Cd74
Clec4n	1.1583e-263	1.9386	0.885	0.082	2.46684e-259	1	Clec4n
Psap	4.32676e-263	1.35128	0.995	0.927	9.2147e-259	1	Psap
Msr1	5.62551e-262	1.60602	0.818	0.034	1.19806e-257	1	Msr1
Cyba	9.88002e-257	1.53336	0.975	0.917	2.10415e-252	1	Cyba
Ifi30	1.72386e-256	1.99477	0.941	0.434	3.67131e-252	1	Ifi30
Cybb	2.28233e-253	1.63016	0.811	0.036	4.86068e-249	1	Cybb
Lcp1	6.05866e-252	1.43315	0.924	0.143	1.29031e-247	1	Lcp1
Aif1	1.65007e-251	1.77779	0.798	0.041	3.51416e-247	1	Aif1
C1qb	2.07218e-251	3.13536	0.819	0.089	4.41312e-247	1	C1qb
Cd300c2	5.36039e-250	1.45753	0.825	0.056	1.1416e-245	1	Cd300c2
Ccr5	1.03152e-248	1.47394	0.824	0.05	2.19683e-244	1	Ccr5
H2-DMa	2.00325e-248	1.81667	0.84	0.081	4.26631e-244	1	H2-DMa
Itgam.1	6.07177e-247	1.44686	0.823	0.055	1.2931e-242	1	Itgam.1
Trem2	3.35576e-246	1.61092	0.817	0.071	7.14676e-242	1	Trem2
Cd68	2.61363e-242	1.38409	0.836	0.074	5.56626e-238	1	Cd68
C1qa	2.60773e-240	3.20257	0.798	0.077	5.55368e-236	1	C1qa
Ms4a6d	3.15679e-240	1.65687	0.863	0.113	6.72301e-236	1	Ms4a6d
Csf1r	7.2523e-240	1.4567	0.87	0.194	1.54452e-235	1	Csf1r
C1qc	3.31568e-239	2.8174	0.788	0.057	7.0614e-235	1	C1qc
Cd52	7.65578e-237	1.57239	0.934	0.156	1.63045e-232	1	Cd52
Alox5ap	2.17706e-236	1.43549	0.878	0.137	4.63649e-232	1	Alox5ap
Fcgr1	3.7747e-236	1.41142	0.77	0.029	8.03898e-232	1	Fcgr1
Spi1	2.0452e-227	1.20006	0.842	0.071	4.35566e-223	1	Spi1
Cst3	6.26628e-227	1.03829	0.983	0.951	1.33453e-222	1	Cst3
Fth1	1.8485e-226	1.25102	0.999	0.997	3.93674e-222	1	Fth1
Coro1a	4.34558e-226	1.28806	0.9	0.123	9.25479e-222	1	Coro1a
Bcl2a1b	6.03471e-226	1.13981	0.853	0.11	1.28521e-221	1	Bcl2a1b
Mrc1	6.54775e-226	1.78835	0.748	0.037	1.39448e-221	1	Mrc1
Ly86	1.05793e-223	1.44793	0.739	0.033	2.25308e-219	1	Ly86
Cd14	1.30748e-223	1.17265	0.86	0.144	2.78455e-219	1	Cd14
Arg1	2.05172e-221	2.84026	0.766	0.086	4.36955e-217	1	Arg1
Ccl9	2.71371e-220	1.73862	0.789	0.095	5.7794e-216	1	Ccl9
Mpeg1	3.72368e-219	1.3237	0.772	0.056	7.93032e-215	1	Mpeg1
Apoe	5.33869e-219	3.55257	0.891	0.402	1.13698e-214	1	Apoe
Srgn	2.10102e-216	0.977457	0.968	0.386	4.47454e-212	1	Srgn
Tmsb4x	1.84216e-213	1.09088	0.998	0.994	3.92324e-209	1	Tmsb4x
Cd53	2.66808e-213	1.08071	0.908	0.196	5.68221e-209	1	Cd53
H2-Aa	1.23046e-211	2.72788	0.77	0.105	2.62051e-207	1	H2-Aa
Ptprc	4.5968e-210	1.05624	0.839	0.098	9.7898e-206	1	Ptprc
Pld4	5.85845e-210	1.22636	0.718	0.034	1.24767e-205	1	Pld4
Ptpn18	8.08443e-209	1.17882	0.851	0.155	1.72174e-204	1	Ptpn18
C3ar1	7.25212e-205	1.29779	0.703	0.026	1.54449e-200	1	C3ar1
Ccl6	3.4669e-201	1.95047	0.754	0.083	7.38345e-197	1	Ccl6
Ctsz	5.93399e-201	0.994603	0.956	0.895	1.26376e-196	1	Ctsz
Gm2a	2.4036e-200	1.19076	0.874	0.409	5.11895e-196	1	Gm2a
Lgals3	2.79452e-199	1.62453	0.944	0.602	5.95149e-195	1	Lgals3
Pid1	2.2671e-197	1.21617	0.742	0.121	4.82823e-193	1	Pid1
Ftl1	3.71302e-197	1.04528	0.991	0.993	7.90762e-193	1	Ftl1
Dab2	5.72821e-196	1.40238	0.829	0.291	1.21994e-191	1	Dab2
Cxcl16	8.08748e-196	1.48335	0.853	0.355	1.72239e-191	1	Cxcl16
H2-Ab1	4.6253e-195	2.65983	0.812	0.226	9.85051e-191	1	H2-Ab1
Clec7a	1.57451e-194	1.49321	0.761	0.083	3.35324e-190	1	Clec7a
Plek	4.88209e-193	0.890077	0.776	0.106	1.03974e-188	1	Plek
Fam49b	2.81592e-191	1.13704	0.876	0.37	5.99706e-187	1	Fam49b
Unc93b1	6.26667e-188	1.2706	0.86	0.428	1.33461e-183	1	Unc93b1
H2-Eb1	8.21605e-188	2.6337	0.725	0.113	1.74977e-183	1	H2-Eb1
Pf4	9.54296e-187	2.92387	0.671	0.066	2.03236e-182	1	Pf4
Itgb2	1.3725e-186	1.01085	0.717	0.066	2.92302e-182	1	Itgb2
C5ar1	4.1142e-184	0.986287	0.68	0.048	8.76201e-180	1	C5ar1
Pirb	6.08712e-182	0.938954	0.66	0.039	1.29637e-177	1	Pirb
Efhd2	3.38991e-179	0.984074	0.87	0.452	7.21948e-175	1	Efhd2
Ncf2	1.30971e-178	0.854118	0.684	0.068	2.78928e-174	1	Ncf2
Ms4a6b	6.7861e-177	1.25856	0.658	0.051	1.44523e-172	1	Ms4a6b
Ccr1	1.71699e-174	0.739863	0.744	0.08	3.65668e-170	1	Ccr1
Il1b	6.86751e-174	0.532819	0.771	0.145	1.46257e-169	1	Il1b
Sirpb1c	1.29332e-173	1.02025	0.657	0.034	2.75439e-169	1	Sirpb1c
Ncf4	1.74618e-173	0.900611	0.699	0.065	3.71883e-169	1	Ncf4
Clec4a2	7.29023e-173	0.964545	0.661	0.042	1.5526e-168	1	Clec4a2
H2-DMb1	3.64936e-171	1.58529	0.705	0.153	7.77203e-167	1	H2-DMb1
Fermt3	5.43181e-171	0.803583	0.647	0.056	1.15681e-166	1	Fermt3
Tpd52	7.33449e-170	0.853429	0.789	0.176	1.56203e-165	1	Tpd52
Fcgr4	2.83468e-169	1.16079	0.632	0.03	6.03701e-165	1	Fcgr4
Sirpa	4.7565e-169	1.08154	0.84	0.393	1.01299e-164	1	Sirpa
Gmfg	5.64795e-167	0.847186	0.744	0.107	1.20284e-162	1	Gmfg
Wfdc17	9.75727e-167	1.93254	0.703	0.106	2.07801e-162	1	Wfdc17
Csf2ra	7.24274e-166	0.946902	0.709	0.135	1.54249e-161	1	Csf2ra
Lilr4b	3.04561e-165	0.785835	0.654	0.06	6.48623e-161	1	Lilr4b
Lst1	3.77589e-164	1.00325	0.759	0.177	8.04151e-160	1	Lst1
Cyth4	8.65226e-163	0.80355	0.652	0.063	1.84267e-158	1	Cyth4
Plbd1	1.03579e-162	1.06582	0.643	0.039	2.20591e-158	1	Plbd1
Clec4d	1.21625e-162	0.833916	0.666	0.063	2.59026e-158	1	Clec4d
Ncf1	3.69825e-162	0.784767	0.661	0.057	7.87617e-158	1	Ncf1
Mafb	4.43197e-161	1.71417	0.846	0.42	9.43876e-157	1	Mafb
Ccr2	9.12994e-161	1.57398	0.612	0.038	1.9444e-156	1	Ccr2
Cd84	1.33474e-160	0.895573	0.629	0.039	2.84259e-156	1	Cd84
Ptpn6	3.45959e-160	0.76749	0.645	0.065	7.36789e-156	1	Ptpn6
Pycard	3.55408e-159	1.00655	0.793	0.34	7.56913e-155	1	Pycard
Pilra	2.04707e-156	0.881027	0.662	0.08	4.35964e-152	1	Pilra
Osm	5.15718e-156	1.03403	0.649	0.072	1.09832e-151	1	Osm
Rgs1	2.81159e-155	1.53444	0.641	0.067	5.98785e-151	1	Rgs1
Lat2	4.19558e-155	0.803905	0.61	0.046	8.93533e-151	1	Lat2
Lamp1	4.12718e-154	0.743569	0.965	0.909	8.78966e-150	1	Lamp1
Slc15a3	8.47164e-154	0.900286	0.695	0.105	1.8042e-149	1	Slc15a3
Cotl1	1.17009e-152	1.02741	0.878	0.49	2.49194e-148	1	Cotl1
Grn	6.28982e-152	1.09042	0.93	0.83	1.33954e-147	1	Grn
Gpx1	1.66226e-151	0.884796	0.949	0.895	3.5401e-147	1	Gpx1
Fyb	5.35888e-151	0.843176	0.632	0.064	1.14128e-146	1	Fyb
Mcl1	6.46042e-151	0.741445	0.949	0.875	1.37588e-146	1	Mcl1
Hcls1	1.28486e-150	0.775563	0.686	0.091	2.73636e-146	1	Hcls1
Kctd12	2.01236e-150	1.01371	0.74	0.226	4.28572e-146	1	Kctd12
Bcl2a1a	1.40073e-148	0.683633	0.616	0.061	2.98313e-144	1	Bcl2a1a
Tlr2	4.28386e-148	1.00711	0.625	0.091	9.12333e-144	1	Tlr2
Csf2rb	8.32441e-148	0.826217	0.633	0.086	1.77285e-143	1	Csf2rb
Clec4a3	5.33527e-147	0.879542	0.536	0.02	1.13625e-142	1	Clec4a3
Arhgdib	3.92728e-145	0.878153	0.88	0.529	8.36393e-141	1	Arhgdib
Btg1	4.28373e-145	0.757552	0.964	0.864	9.12305e-141	1	Btg1
Il1rn	8.82042e-145	0.922184	0.636	0.073	1.87848e-140	1	Il1rn
Npc2	6.88203e-144	0.742705	0.976	0.933	1.46567e-139	1	Npc2
Clec12a	7.82335e-144	0.867686	0.565	0.039	1.66614e-139	1	Clec12a
Lgmn	2.94709e-143	1.72854	0.895	0.757	6.27641e-139	1	Lgmn
Cd86	1.55136e-142	0.757883	0.54	0.029	3.30393e-138	1	Cd86
Ms4a7	2.33242e-140	1.75201	0.511	0.027	4.96735e-136	1	Ms4a7
Sdcbp	2.40484e-140	0.771543	0.937	0.865	5.12159e-136	1	Sdcbp
Rgs10	3.13692e-139	0.941806	0.751	0.323	6.6807e-135	1	Rgs10
Lpcat2	9.27933e-139	0.796356	0.586	0.048	1.97622e-134	1	Lpcat2
Arpc2	1.22891e-138	0.662575	0.958	0.938	2.61722e-134	1	Arpc2
Evi2a	3.70391e-138	0.768285	0.631	0.124	7.88821e-134	1	Evi2a
Tbxas1	5.08364e-137	0.708602	0.511	0.025	1.08266e-132	1	Tbxas1
Cd48	2.71483e-136	0.65628	0.563	0.053	5.78177e-132	1	Cd48
Adam8	3.44957e-136	0.942972	0.544	0.048	7.34655e-132	1	Adam8
Dpep2	9.34263e-136	0.74234	0.515	0.022	1.9897e-131	1	Dpep2
Nckap1l	1.41139e-135	0.64944	0.543	0.043	3.00584e-131	1	Nckap1l
Snx20	3.45979e-135	0.46311	0.632	0.084	7.36831e-131	1	Snx20
Ctsd	4.25693e-135	1.16791	0.932	0.89	9.06598e-131	1	Ctsd
AC238811.2	2.4077e-134	0.84617	0.514	0.024	5.12768e-130	1	AC238811.2
Lyn	8.37058e-133	0.841412	0.705	0.212	1.78268e-128	1	Lyn
Adgre1	1.04114e-132	0.981681	0.502	0.02	2.21733e-128	1	Adgre1
Selplg	1.47569e-132	0.554697	0.614	0.08	3.14278e-128	1	Selplg
Snx5	2.80056e-132	0.899909	0.787	0.483	5.96435e-128	1	Snx5
Rac2	2.82831e-132	0.428023	0.668	0.104	6.02344e-128	1	Rac2
Arrb2	3.16622e-131	0.723898	0.583	0.084	6.7431e-127	1	Arrb2
Actb	9.40595e-130	0.670506	0.999	0.995	2.00318e-125	1	Actb
Clec5a	2.38266e-129	0.742503	0.522	0.038	5.07435e-125	1	Clec5a
Napsa	3.99486e-129	0.824937	0.512	0.039	8.50785e-125	1	Napsa
AI662270	5.06187e-129	0.6339	0.522	0.05	1.07803e-124	1	AI662270
Arpc3	8.4941e-129	0.646247	0.943	0.93	1.80899e-124	1	Arpc3
Fxyd5	1.10868e-128	0.756894	0.96	0.91	2.36115e-124	1	Fxyd5
Adssl1	1.38196e-128	0.765181	0.539	0.053	2.94317e-124	1	Adssl1
AA467197	1.13538e-127	1.83125	0.692	0.228	2.41801e-123	1	AA467197
AB124611	1.83454e-127	0.586814	0.498	0.029	3.90701e-123	1	AB124611
Cysltr1	5.22499e-127	0.707739	0.513	0.025	1.11277e-122	1	Cysltr1
Tnfaip8l2	6.45786e-127	0.678261	0.511	0.03	1.37533e-122	1	Tnfaip8l2
Tm6sf1	1.51478e-125	0.638212	0.535	0.059	3.22602e-121	1	Tm6sf1
Spint1	1.59075e-125	0.75654	0.488	0.026	3.38783e-121	1	Spint1
Lair1	2.84955e-125	0.753065	0.491	0.021	6.0687e-121	1	Lair1
Epsti1	9.85074e-123	0.67436	0.575	0.08	2.09791e-118	1	Epsti1
Arhgap30	1.31472e-122	0.618894	0.526	0.05	2.79996e-118	1	Arhgap30
Irf8	4.933e-121	0.758543	0.63	0.13	1.05058e-116	1	Irf8
Klra2	2.01222e-120	0.653745	0.476	0.023	4.28542e-116	1	Klra2
Milr1	2.32665e-119	0.563898	0.468	0.043	4.95506e-115	1	Milr1
Bcl2a1d	4.07908e-119	0.541025	0.541	0.058	8.68721e-115	1	Bcl2a1d
Igsf6	1.45824e-118	0.558254	0.492	0.032	3.10562e-114	1	Igsf6
Cxcr4	2.48238e-118	0.816256	0.626	0.112	5.28672e-114	1	Cxcr4
Cebpb	2.7185e-118	0.666677	0.975	0.912	5.78959e-114	1	Cebpb
Trps1	4.89452e-118	0.857061	0.675	0.247	1.04239e-113	1	Trps1
Irf5	6.644e-118	0.618761	0.526	0.055	1.41497e-113	1	Irf5
Clec4a1	6.99561e-117	0.836551	0.464	0.013	1.48986e-112	1	Clec4a1
Dok2	8.95476e-117	0.650598	0.493	0.033	1.90709e-112	1	Dok2
Fam105a	1.51742e-116	0.745096	0.571	0.095	3.23164e-112	1	Fam105a
Clta	2.27803e-116	0.600639	0.93	0.918	4.85152e-112	1	Clta
Slfn2	3.23234e-115	0.766306	0.725	0.26	6.88391e-111	1	Slfn2
Vamp8	5.60412e-115	0.685996	0.888	0.793	1.19351e-110	1	Vamp8
Cd300lf	9.9124e-115	0.542047	0.534	0.055	2.11104e-110	1	Cd300lf
Capza2	1.0096e-114	0.683837	0.915	0.866	2.15015e-110	1	Capza2
Bst1	1.26449e-114	0.639715	0.504	0.05	2.69299e-110	1	Bst1
Atp6v0b	1.46969e-114	0.650218	0.902	0.81	3.13e-110	1	Atp6v0b
F10	1.54442e-114	0.886432	0.459	0.023	3.28915e-110	1	F10
Sdc3	2.17942e-114	0.937388	0.658	0.226	4.64152e-110	1	Sdc3
Ccrl2	7.16767e-114	0.376999	0.637	0.157	1.5265e-109	1	Ccrl2
P2ry6	7.47812e-114	0.592957	0.459	0.027	1.59262e-109	1	P2ry6
Pitpna	1.68765e-113	0.786788	0.871	0.733	3.5942e-109	1	Pitpna
Trf	2.13555e-113	1.4164	0.705	0.289	4.54809e-109	1	Trf
Cstb	1.82622e-111	0.786091	0.941	0.904	3.8893e-107	1	Cstb
B2m	6.16611e-111	0.632921	0.995	0.984	1.3132e-106	1	B2m
Ctsa	5.46121e-110	0.80968	0.854	0.71	1.16307e-105	1	Ctsa
F13a1	6.00196e-110	1.36558	0.428	0.013	1.27824e-105	1	F13a1
Lrrc25	1.03451e-109	0.485813	0.444	0.029	2.20321e-105	1	Lrrc25
Snx2	1.5194e-108	0.88669	0.759	0.533	3.23587e-104	1	Snx2
Atox1	1.20647e-107	0.683227	0.942	0.936	2.56942e-103	1	Atox1
Pla2g7	4.08589e-107	0.934584	0.682	0.212	8.70172e-103	1	Pla2g7
Prdx5	5.89783e-107	0.797559	0.936	0.93	1.25606e-102	1	Prdx5
Prkcd	6.40064e-107	0.781267	0.632	0.231	1.36314e-102	1	Prkcd
Mmp12	1.56764e-105	2.01452	0.431	0.035	3.33861e-101	1	Mmp12
Gatm	7.04995e-105	0.824083	0.432	0.032	1.50143e-100	1	Gatm
Rgs2	4.81262e-104	1.01933	0.71	0.251	1.02494e-99	1	Rgs2
Tspo	6.91959e-103	0.70317	0.938	0.91	1.47367e-98	1	Tspo
Runx3	1.47854e-102	0.646866	0.492	0.062	3.14884e-98	1	Runx3
Slc6a6	1.71317e-101	0.733611	0.741	0.444	3.64853e-97	1	Slc6a6
Sh3bgrl3	2.12319e-101	0.681864	0.943	0.948	4.52177e-97	1	Sh3bgrl3
Sema4a	2.73827e-101	0.607532	0.468	0.051	5.8317e-97	1	Sema4a
Il10ra	3.55317e-101	0.524955	0.413	0.027	7.56718e-97	1	Il10ra
Pkib	6.34107e-101	0.488754	0.414	0.027	1.35046e-96	1	Pkib
Gm8995	2.97841e-100	0.711259	0.519	0.072	6.34313e-96	1	Gm8995
Tmem37	6.9679e-100	0.755779	0.452	0.045	1.48395e-95	1	Tmem37
AW112010	1.76815e-96	1.37076	0.687	0.292	3.76562e-92	1	AW112010
March1	2.75529e-96	0.494915	0.389	0.016	5.86793e-92	1	March1
Pim1	3.18038e-96	0.554606	0.846	0.631	6.77325e-92	1	Pim1
Cox5a	1.86658e-95	0.571428	0.916	0.897	3.97525e-91	1	Cox5a
Ctsh	1.87906e-95	0.65969	0.913	0.741	4.00184e-91	1	Ctsh
Mcemp1	2.19555e-94	0.601054	0.437	0.037	4.67586e-90	1	Mcemp1
Hck	1.60714e-93	0.517786	0.418	0.038	3.42272e-89	1	Hck
Slc43a2	5.19396e-93	0.594026	0.435	0.046	1.10616e-88	1	Slc43a2
Scimp	5.38839e-93	0.519887	0.422	0.031	1.14757e-88	1	Scimp
Fgr	9.87715e-93	0.459274	0.394	0.03	2.10354e-88	1	Fgr
Nlrp3	1.2881e-92	0.475502	0.435	0.047	2.74327e-88	1	Nlrp3
Gm45223	1.68424e-92	0.629526	0.558	0.18	3.58692e-88	1	Gm45223
Vsir	5.34788e-92	0.683044	0.619	0.224	1.13894e-87	1	Vsir
Taldo1	1.896e-91	0.687094	0.838	0.718	4.03792e-87	1	Taldo1
H2-K1	2.05707e-91	0.573132	0.988	0.962	4.38094e-87	1	H2-K1
Cd83	4.3679e-91	0.880426	0.404	0.032	9.30231e-87	1	Cd83
Msrb1	1.1438e-90	0.578141	0.81	0.669	2.43595e-86	1	Msrb1
Neurl3	1.67152e-89	0.48186	0.476	0.073	3.55983e-85	1	Neurl3
Nrros	1.89971e-89	0.538675	0.43	0.055	4.04581e-85	1	Nrros
Actr2	1.91097e-89	0.626008	0.853	0.735	4.06979e-85	1	Actr2
Rps29	2.77256e-89	0.336472	0.996	0.986	5.90472e-85	1	Rps29
Rassf4	2.97192e-89	0.508776	0.383	0.026	6.3293e-85	1	Rassf4
Cd72	5.16142e-88	0.696218	0.38	0.028	1.09923e-83	1	Cd72
Cyp4f18	1.45435e-86	0.478324	0.409	0.033	3.09734e-82	1	Cyp4f18
Cd300a	4.53271e-86	0.414516	0.388	0.032	9.65331e-82	1	Cd300a
Gm6377	1.82596e-85	0.527196	0.347	0.021	3.88875e-81	1	Gm6377
Ltb4r1	1.85312e-85	0.673377	0.435	0.065	3.94659e-81	1	Ltb4r1
Pfn1	1.87114e-85	0.433136	0.978	0.978	3.98496e-81	1	Pfn1
Rnf130	2.20821e-85	0.715177	0.734	0.461	4.70283e-81	1	Rnf130
Arl4c	2.39458e-85	0.73398	0.756	0.437	5.09974e-81	1	Arl4c
Chd7	2.56711e-85	0.545354	0.496	0.111	5.46718e-81	1	Chd7
Gng2	9.73615e-85	0.574125	0.647	0.293	2.07351e-80	1	Gng2
Pilrb2	9.17845e-84	0.416419	0.363	0.033	1.95473e-79	1	Pilrb2
H3f3a	2.8174e-83	0.40373	0.96	0.979	6.00021e-79	1	H3f3a
Slamf9	1.10485e-81	0.503981	0.351	0.025	2.35299e-77	1	Slamf9
Atp13a2	1.24611e-81	0.541375	0.465	0.105	2.65383e-77	1	Atp13a2
Naaa	1.73548e-81	0.859448	0.589	0.225	3.69606e-77	1	Naaa
Stxbp2	1.97926e-81	0.389792	0.391	0.06	4.21523e-77	1	Stxbp2
Cytip	4.08234e-81	0.403813	0.438	0.073	8.69415e-77	1	Cytip
Cdc42	1.35025e-80	0.386495	0.956	0.96	2.87563e-76	1	Cdc42
Tnfaip8	1.90974e-80	0.588768	0.617	0.281	4.06717e-76	1	Tnfaip8
H2-D1	3.65325e-80	0.504366	0.981	0.967	7.78034e-76	1	H2-D1
Myo1f	1.03119e-79	0.421351	0.376	0.031	2.19613e-75	1	Myo1f
Id2	1.77387e-79	0.965485	0.761	0.575	3.77781e-75	1	Id2
Cdkn1a	2.09622e-79	0.630097	0.789	0.474	4.46432e-75	1	Cdkn1a
Dok3	4.47773e-79	0.410796	0.409	0.052	9.53623e-75	1	Dok3
Picalm	1.18061e-78	0.611703	0.843	0.754	2.51436e-74	1	Picalm
Cd274	2.99905e-78	0.441402	0.475	0.091	6.38707e-74	1	Cd274
Calm1	5.14425e-78	0.48964	0.967	0.955	1.09557e-73	1	Calm1
Gdi2	3.64382e-77	0.556587	0.9	0.881	7.76024e-73	1	Gdi2
Abca1	6.0807e-77	0.918987	0.664	0.336	1.29501e-72	1	Abca1
Cd33	8.05113e-77	0.406165	0.381	0.047	1.71465e-72	1	Cd33
Samhd1	8.41837e-77	0.773871	0.723	0.458	1.79286e-72	1	Samhd1
Man2b1	1.24763e-76	0.768209	0.675	0.397	2.65708e-72	1	Man2b1
Ptafr	2.15061e-76	0.316486	0.373	0.045	4.58015e-72	1	Ptafr
Cd300ld	6.17701e-76	0.396209	0.35	0.025	1.31552e-71	1	Cd300ld
Inpp5d	7.2651e-76	0.476619	0.421	0.056	1.54725e-71	1	Inpp5d
AI504432	8.19172e-76	0.435562	0.312	0.02	1.74459e-71	1	AI504432
Tifab	1.0141e-75	0.397941	0.31	0.012	2.15972e-71	1	Tifab
Lcp2	7.48383e-75	0.478685	0.446	0.068	1.59383e-70	1	Lcp2
Ifi209	9.30427e-75	0.506266	0.325	0.019	1.98153e-70	1	Ifi209
Slc11a1	9.92283e-75	0.424647	0.35	0.04	2.11326e-70	1	Slc11a1
Plekho1	2.23061e-74	0.663432	0.658	0.314	4.75052e-70	1	Plekho1
Rhog	2.47502e-74	0.478698	0.701	0.452	5.27105e-70	1	Rhog
Gnai2	2.79334e-74	0.404217	0.945	0.948	5.94898e-70	1	Gnai2
Dock2	3.35781e-74	0.386934	0.358	0.037	7.15114e-70	1	Dock2
Arhgap45	7.95492e-74	0.395106	0.406	0.063	1.69416e-69	1	Arhgap45
H3f3b	8.33597e-74	0.433468	0.986	0.988	1.77531e-69	1	H3f3b
Plin2	9.88536e-74	0.763675	0.76	0.553	2.10529e-69	1	Plin2
Lpxn	1.04521e-73	0.429181	0.329	0.029	2.22599e-69	1	Lpxn
Irf2bp2	1.65653e-73	0.659096	0.835	0.7	3.52791e-69	1	Irf2bp2
Basp1	2.22277e-73	0.674554	0.836	0.71	4.73383e-69	1	Basp1
Ccl12	7.19719e-73	1.44287	0.32	0.022	1.53279e-68	1	Ccl12
Grina	1.69797e-72	0.635681	0.722	0.485	3.61617e-68	1	Grina
Tmem189	2.86872e-72	0.680182	0.658	0.383	6.10952e-68	1	Tmem189
Gpr65	4.28362e-72	0.403279	0.322	0.025	9.12282e-68	1	Gpr65
S100a4	5.44846e-72	0.924746	0.785	0.59	1.16036e-67	1	S100a4
Nampt	1.03312e-71	0.679591	0.644	0.361	2.20024e-67	1	Nampt
Grb2	1.40481e-71	0.513442	0.755	0.604	2.99181e-67	1	Grb2
Gpr171	1.97302e-71	0.471013	0.343	0.034	4.20194e-67	1	Gpr171
Sem1	3.39584e-71	0.368781	0.954	0.952	7.23211e-67	1	Sem1
Fau	4.71424e-71	0.331327	0.99	0.995	1.00399e-66	1	Fau
Csf2rb2	5.46762e-71	0.351665	0.357	0.047	1.16444e-66	1	Csf2rb2
Gm5150	1.81909e-70	0.361513	0.3	0.02	3.87412e-66	1	Gm5150
Rnpep	2.26472e-70	0.536318	0.547	0.232	4.82318e-66	1	Rnpep
Asah1	7.20246e-70	0.603251	0.824	0.733	1.53391e-65	1	Asah1
Myo1g	1.29305e-69	0.31648	0.325	0.034	2.75382e-65	1	Myo1g
Gapdh	1.42298e-69	0.592396	0.96	0.972	3.03053e-65	1	Gapdh
Gpsm3	1.77249e-69	0.534447	0.72	0.481	3.77488e-65	1	Gpsm3
Hk3	2.28965e-69	0.360078	0.289	0.016	4.87626e-65	1	Hk3
Arl11	2.58158e-69	0.377306	0.327	0.02	5.49799e-65	1	Arl11
Cd200r1	2.78448e-69	0.374495	0.319	0.021	5.93012e-65	1	Cd200r1
Lmo2	3.81934e-69	0.451845	0.434	0.093	8.13405e-65	1	Lmo2
Bin2	7.32989e-69	0.342572	0.311	0.029	1.56105e-64	1	Bin2
Actr3	8.96346e-69	0.544929	0.851	0.779	1.90895e-64	1	Actr3
Vav1	1.01518e-68	0.350921	0.338	0.034	2.16202e-64	1	Vav1
Shtn1	1.63143e-68	0.377865	0.312	0.031	3.47445e-64	1	Shtn1
Tkt	1.87192e-68	0.63167	0.823	0.754	3.98663e-64	1	Tkt
Arhgap9	2.96152e-68	0.349706	0.336	0.037	6.30715e-64	1	Arhgap9
Il7r	3.04474e-68	0.529889	0.343	0.034	6.48438e-64	1	Il7r
AC159261.1	4.53665e-68	0.43949	0.344	0.029	9.66171e-64	1	AC159261.1
Kcnn4	4.83959e-68	0.401492	0.342	0.039	1.03069e-63	1	Kcnn4
Tmem106a	5.20906e-68	0.630152	0.534	0.236	1.10937e-63	1	Tmem106a
Rbpj	7.26641e-68	0.696103	0.719	0.478	1.54753e-63	1	Rbpj
Gdap10	1.10571e-67	0.561921	0.437	0.127	2.35484e-63	1	Gdap10
Capg	6.10226e-67	0.637071	0.853	0.852	1.2996e-62	1	Capg
Alcam	6.51004e-67	0.43809	0.374	0.073	1.38644e-62	1	Alcam
Il21r	1.85367e-66	0.344716	0.297	0.027	3.94776e-62	1	Il21r
Stab1	8.72139e-66	0.800072	0.403	0.076	1.85739e-61	1	Stab1
Itgax	1.08598e-65	0.415361	0.296	0.021	2.31282e-61	1	Itgax
Dazap2	1.6883e-65	0.639683	0.795	0.639	3.59557e-61	1	Dazap2
Gm1966	2.66665e-65	0.403512	0.306	0.022	5.67917e-61	1	Gm1966
Tfec	1.53057e-64	0.353763	0.278	0.015	3.25965e-60	1	Tfec
Slc7a2	1.79635e-64	0.670595	0.396	0.088	3.82568e-60	1	Slc7a2
Apobec1	4.89005e-64	0.494121	0.375	0.076	1.04143e-59	1	Apobec1
Susd3	5.20551e-64	0.331003	0.278	0.02	1.10862e-59	1	Susd3
Syk	6.03437e-64	0.401575	0.418	0.099	1.28514e-59	1	Syk
Atp6v1f	7.20398e-64	0.463716	0.867	0.86	1.53423e-59	1	Atp6v1f
Gna13	7.38783e-64	0.596031	0.697	0.471	1.57339e-59	1	Gna13
Gpr132	9.26765e-64	0.375037	0.321	0.037	1.97373e-59	1	Gpr132
Arpc5	1.03442e-63	0.520275	0.889	0.848	2.20301e-59	1	Arpc5
Tgm2	1.19447e-63	0.663173	0.593	0.29	2.54386e-59	1	Tgm2
Malt1	2.11071e-63	0.466213	0.36	0.067	4.49518e-59	1	Malt1
Arpc4	2.33143e-63	0.513595	0.829	0.764	4.96525e-59	1	Arpc4
St8sia4	7.31961e-63	0.494051	0.411	0.08	1.55886e-58	1	St8sia4
Retreg1	1.12907e-62	0.301859	0.344	0.046	2.40457e-58	1	Retreg1
Tcirg1	2.87438e-62	0.545908	0.563	0.263	6.12157e-58	1	Tcirg1
Cfl1	4.53069e-62	0.373443	0.967	0.959	9.649e-58	1	Cfl1
Mgl2	8.68746e-62	0.728514	0.262	0.019	1.85017e-57	1	Mgl2
Atp2b1	1.03995e-61	0.616264	0.776	0.688	2.21477e-57	1	Atp2b1
Nxpe5	1.53759e-61	0.393783	0.258	0.009	3.2746e-57	1	Nxpe5
Glrx	2.93477e-61	0.610043	0.577	0.309	6.25018e-57	1	Glrx
Pstpip1	4.19973e-61	0.365867	0.465	0.163	8.94417e-57	1	Pstpip1
Fes	6.84356e-61	0.430538	0.474	0.178	1.45747e-56	1	Fes
Fabp5	6.11496e-60	1.18967	0.715	0.461	1.3023e-55	1	Fabp5
Iqgap1	7.42912e-60	0.549764	0.854	0.81	1.58218e-55	1	Iqgap1
Adap2	9.17286e-60	0.358024	0.301	0.039	1.95354e-55	1	Adap2
Aprt	1.36477e-59	0.58277	0.857	0.855	2.90656e-55	1	Aprt
Tnfrsf13b	1.44308e-59	0.333775	0.289	0.023	3.07332e-55	1	Tnfrsf13b
M6pr	5.15274e-59	0.590356	0.686	0.485	1.09738e-54	1	M6pr
Psme1	5.76378e-59	0.52012	0.85	0.809	1.22751e-54	1	Psme1
Tnfrsf9	9.22582e-59	0.805701	0.439	0.139	1.96482e-54	1	Tnfrsf9
Naip2	1.42009e-58	0.337904	0.284	0.019	3.02437e-54	1	Naip2
Sema4d	3.37392e-58	0.270347	0.283	0.041	7.18543e-54	1	Sema4d
Ninj1	5.02998e-58	0.728047	0.719	0.527	1.07124e-53	1	Ninj1
Diaph1	1.1176e-57	0.521014	0.632	0.376	2.38016e-53	1	Diaph1
Cyth1	1.39118e-57	0.45833	0.405	0.125	2.96279e-53	1	Cyth1
Fcrls	1.95625e-57	0.808103	0.243	0.009	4.16622e-53	1	Fcrls
Cd44	4.22671e-57	0.498847	0.802	0.666	9.00162e-53	1	Cd44
Ier3	6.62307e-57	0.596019	0.851	0.713	1.41052e-52	1	Ier3
Ly6e	1.45212e-56	0.651988	0.929	0.902	3.09258e-52	1	Ly6e
Olfm1	2.12201e-56	0.52884	0.537	0.309	4.51925e-52	1	Olfm1
Smpdl3a	2.25244e-56	0.590425	0.546	0.252	4.79701e-52	1	Smpdl3a
Rasgef1b	2.29649e-56	0.4748	0.297	0.042	4.89084e-52	1	Rasgef1b
Cndp2	2.33941e-56	0.576519	0.71	0.535	4.98224e-52	1	Cndp2
AC121965.1	5.43305e-56	0.438728	0.891	0.884	1.15708e-51	1	AC121965.1
Slc7a11	1.31872e-55	0.318371	0.274	0.03	2.80847e-51	1	Slc7a11
Itgal	2.96399e-55	0.324223	0.285	0.031	6.31242e-51	1	Itgal
Dock8	3.58268e-55	0.316465	0.312	0.047	7.63003e-51	1	Dock8
Pygl	4.88359e-55	0.448298	0.47	0.201	1.04006e-50	1	Pygl
Slc7a8	6.81205e-55	0.4521	0.334	0.061	1.45076e-50	1	Slc7a8
Folr2	7.06343e-55	0.751975	0.227	0.01	1.5043e-50	1	Folr2
Tnfrsf1b	7.8442e-55	0.365759	0.461	0.193	1.67058e-50	1	Tnfrsf1b
Tarm1	1.21219e-54	0.308758	0.286	0.025	2.58161e-50	1	Tarm1
Ikzf1	1.27751e-54	0.344307	0.283	0.033	2.72072e-50	1	Ikzf1
Sla	1.37366e-54	0.287771	0.284	0.03	2.92547e-50	1	Sla
Rbm47	1.8372e-54	0.366023	0.311	0.059	3.91268e-50	1	Rbm47
Cd37	3.13192e-54	0.264229	0.33	0.055	6.67005e-50	1	Cd37
Twf2	3.61762e-54	0.462025	0.55	0.311	7.70446e-50	1	Twf2
Entpd1	5.53691e-54	0.296991	0.452	0.124	1.1792e-49	1	Entpd1
Zfp36	6.92331e-54	0.699787	0.853	0.646	1.47446e-49	1	Zfp36
Nfkbid	1.04867e-53	0.30745	0.351	0.068	2.23334e-49	1	Nfkbid
Havcr2	1.06631e-53	0.305791	0.271	0.029	2.27093e-49	1	Havcr2
Skap2	1.90288e-53	0.484639	0.655	0.475	4.05256e-49	1	Skap2
Slc37a2	2.26583e-53	0.329077	0.292	0.043	4.82554e-49	1	Slc37a2
Ets2	3.30792e-53	0.384194	0.605	0.302	7.04488e-49	1	Ets2
E230029C05Rik	9.98549e-53	0.328613	0.254	0.029	2.12661e-48	1	E230029C05Rik
Zmynd15	1.4557e-52	0.52175	0.262	0.03	3.10021e-48	1	Zmynd15
Fmnl1	1.77747e-52	0.258057	0.297	0.047	3.78548e-48	1	Fmnl1
Ms4a4c	1.82131e-52	0.860002	0.267	0.018	3.87885e-48	1	Ms4a4c
Aldoc	2.18707e-52	0.336216	0.277	0.034	4.65779e-48	1	Aldoc
AU020206	2.38153e-52	0.486329	0.446	0.157	5.07194e-48	1	AU020206
Plcg2	2.60108e-52	0.263371	0.238	0.018	5.53952e-48	1	Plcg2
Ubl3	3.5508e-52	0.504625	0.628	0.416	7.56213e-48	1	Ubl3
Sat1	7.12955e-52	0.432653	0.884	0.819	1.51838e-47	1	Sat1
Fam96a	7.21651e-52	0.551159	0.71	0.596	1.5369e-47	1	Fam96a
Rab8b	2.38251e-51	0.521109	0.61	0.389	5.07402e-47	1	Rab8b
Mtss1	2.60899e-51	0.465987	0.347	0.083	5.55637e-47	1	Mtss1
Cx3cr1	2.73359e-51	0.637244	0.347	0.067	5.82173e-47	1	Cx3cr1
Emb	4.07001e-51	0.472182	0.765	0.542	8.66791e-47	1	Emb
Nfil3	1.10564e-50	0.560204	0.595	0.408	2.35468e-46	1	Nfil3
Gltp	1.31445e-50	0.540566	0.611	0.421	2.79939e-46	1	Gltp
Ppfia4	2.1512e-50	0.286425	0.224	0.017	4.58142e-46	1	Ppfia4
Was	2.3305e-50	0.282866	0.279	0.034	4.96327e-46	1	Was
Psmb8	2.5376e-50	0.498512	0.859	0.771	5.40432e-46	1	Psmb8
Aoah	2.60098e-50	0.288602	0.219	0.009	5.53932e-46	1	Aoah
Ptpre	3.54351e-50	0.390728	0.418	0.121	7.54661e-46	1	Ptpre
Syngr2	3.92104e-50	0.547683	0.677	0.529	8.35064e-46	1	Syngr2
Mgat4a	1.29075e-49	0.331358	0.353	0.091	2.7489e-45	1	Mgat4a
Ccdc88b	1.68499e-49	0.2853	0.269	0.03	3.58853e-45	1	Ccdc88b
Prcp	2.37306e-49	0.482082	0.546	0.295	5.05391e-45	1	Prcp
Aldh3b1	4.24228e-49	0.396103	0.413	0.168	9.03479e-45	1	Aldh3b1
Fam46c	4.72605e-49	0.382488	0.282	0.057	1.00651e-44	1	Fam46c
Nt5e	5.4888e-49	0.461702	0.367	0.1	1.16895e-44	1	Nt5e
Slc3a2	7.11631e-49	0.504402	0.764	0.661	1.51556e-44	1	Slc3a2
Atp6ap2	1.09462e-48	0.475124	0.731	0.627	2.33122e-44	1	Atp6ap2
Rab5c	1.70766e-48	0.500022	0.771	0.693	3.63679e-44	1	Rab5c
Camk1d	1.96136e-48	0.329441	0.285	0.039	4.17711e-44	1	Camk1d
Ifi27l2a	2.41549e-48	0.756003	0.698	0.393	5.14426e-44	1	Ifi27l2a
Mertk	2.81685e-48	0.32103	0.251	0.036	5.99904e-44	1	Mertk
Hvcn1	4.25356e-48	0.271112	0.247	0.031	9.0588e-44	1	Hvcn1
Ehd4	4.34766e-48	0.417827	0.522	0.258	9.2592e-44	1	Ehd4
Cyfip1	4.75538e-48	0.495311	0.696	0.565	1.01275e-43	1	Cyfip1
Stk17b	4.95493e-48	0.391331	0.575	0.341	1.05525e-43	1	Stk17b
Tbc1d9	5.11846e-48	0.347507	0.258	0.028	1.09008e-43	1	Tbc1d9
Atp8a1	8.81185e-48	0.307698	0.249	0.029	1.87666e-43	1	Atp8a1
Mkrn1	9.77353e-48	0.440772	0.632	0.445	2.08147e-43	1	Mkrn1
Arpc1b	2.52469e-47	0.343575	0.941	0.949	5.37684e-43	1	Arpc1b
Gpi1	4.1264e-47	0.526728	0.868	0.833	8.788e-43	1	Gpi1
Dock10	6.2108e-47	0.309367	0.301	0.068	1.32271e-42	1	Dock10
Ly6i	6.52829e-47	0.690384	0.229	0.015	1.39033e-42	1	Ly6i
Ptpn7	6.96781e-47	0.260466	0.236	0.024	1.48393e-42	1	Ptpn7
Trpv2	8.36583e-47	0.33774	0.354	0.098	1.78167e-42	1	Trpv2
Apobr	8.36773e-47	0.315083	0.312	0.064	1.78208e-42	1	Apobr
Gpr35	1.21512e-46	0.399347	0.377	0.092	2.58783e-42	1	Gpr35
Sap30	3.09096e-46	0.510971	0.453	0.186	6.58281e-42	1	Sap30
Tiparp	4.11234e-46	0.534135	0.586	0.397	8.75806e-42	1	Tiparp
Ap2s1	4.46446e-46	0.456111	0.827	0.808	9.50797e-42	1	Ap2s1
Atp1b3	8.1646e-46	0.493857	0.718	0.579	1.73882e-41	1	Atp1b3
Aldoa	1.07876e-45	0.51656	0.923	0.936	2.29744e-41	1	Aldoa
Vegfa	2.84815e-45	0.822743	0.682	0.514	6.0657e-41	1	Vegfa
Hilpda	3.81375e-45	0.851492	0.65	0.479	8.12215e-41	1	Hilpda
Bmp2k	4.48524e-45	0.470491	0.486	0.247	9.55223e-41	1	Bmp2k
Grk2	5.68668e-45	0.46131	0.53	0.293	1.21109e-40	1	Grk2
Kdm7a	6.4275e-45	0.529525	0.552	0.311	1.36887e-40	1	Kdm7a
Tpi1	7.4679e-45	0.542645	0.867	0.839	1.59044e-40	1	Tpi1
Prune2	7.72045e-45	0.260359	0.221	0.034	1.64422e-40	1	Prune2
Nr4a2	8.13057e-45	0.799407	0.5	0.227	1.73157e-40	1	Nr4a2
Smox	8.63459e-45	0.39087	0.477	0.197	1.83891e-40	1	Smox
Rel	3.52964e-44	0.417897	0.431	0.19	7.51707e-40	1	Rel
Nceh1	4.00871e-44	0.32711	0.296	0.063	8.53735e-40	1	Nceh1
Card19	4.24061e-44	0.402265	0.69	0.55	9.03123e-40	1	Card19
Gm45153	4.30967e-44	0.555313	0.457	0.206	9.1783e-40	1	Gm45153
Nfam1	6.94283e-44	0.258795	0.243	0.025	1.47861e-39	1	Nfam1
Gpr34	7.74861e-44	0.352258	0.191	0.007	1.65022e-39	1	Gpr34
Tifa	1.89731e-43	0.338183	0.347	0.117	4.0407e-39	1	Tifa
Psmb9	2.38738e-43	0.490928	0.684	0.469	5.0844e-39	1	Psmb9
Ms4a8a	7.39951e-43	0.268487	0.18	0.005	1.57587e-38	1	Ms4a8a
Rap1b	8.13949e-43	0.389638	0.885	0.888	1.73347e-38	1	Rap1b
AC154176.2	8.79497e-43	0.381696	0.365	0.119	1.87306e-38	1	AC154176.2
Ptpro	9.56869e-43	0.276166	0.191	0.009	2.03784e-38	1	Ptpro
Slamf8	1.04948e-42	0.38596	0.26	0.048	2.23508e-38	1	Slamf8
Gpr137b	1.22313e-42	0.318354	0.34	0.106	2.6049e-38	1	Gpr137b
F11r	1.62243e-42	0.320537	0.362	0.091	3.45529e-38	1	F11r
Gm45221	1.94539e-42	0.415033	0.379	0.136	4.14311e-38	1	Gm45221
Hif1a	2.61863e-42	0.597609	0.848	0.776	5.57689e-38	1	Hif1a
Prex1	4.31694e-42	0.308512	0.327	0.089	9.1938e-38	1	Prex1
Clic1	5.83177e-42	0.373741	0.917	0.931	1.24199e-37	1	Clic1
Il2rg	5.99714e-42	0.329537	0.35	0.101	1.27721e-37	1	Il2rg
Gda	8.98375e-42	0.474939	0.679	0.448	1.91327e-37	1	Gda
Fam213b	5.64681e-41	0.455739	0.431	0.234	1.2026e-36	1	Fam213b
Hexa	1.1059e-40	0.459698	0.82	0.797	2.35524e-36	1	Hexa
Mxi1	1.19595e-40	0.504926	0.483	0.288	2.54701e-36	1	Mxi1
Crlf2	1.21562e-40	0.412641	0.651	0.478	2.58892e-36	1	Crlf2
Jarid2	1.95582e-40	0.44101	0.48	0.259	4.16532e-36	1	Jarid2
Cebpa	8.37521e-40	0.445053	0.342	0.133	1.78367e-35	1	Cebpa
F7	1.05466e-39	0.458201	0.257	0.042	2.2461e-35	1	F7
Itga4	1.07973e-39	0.280831	0.234	0.035	2.29949e-35	1	Itga4
Ap1b1	1.10908e-39	0.53547	0.389	0.188	2.362e-35	1	Ap1b1
Rab3il1	3.20627e-39	0.457312	0.405	0.176	6.8284e-35	1	Rab3il1
Sh3bp2	3.92046e-39	0.285054	0.254	0.044	8.3494e-35	1	Sh3bp2
Lsr	3.93663e-39	0.273611	0.221	0.029	8.38384e-35	1	Lsr
Atf3	4.63025e-39	0.571829	0.66	0.435	9.86104e-35	1	Atf3
Zfp703	5.54024e-39	0.536082	0.5	0.285	1.1799e-34	1	Zfp703
Map3k1	5.62021e-39	0.362971	0.35	0.133	1.19694e-34	1	Map3k1
Ifngr1	7.97473e-39	0.489598	0.705	0.625	1.69838e-34	1	Ifngr1
Gngt2	8.16084e-39	0.463529	0.677	0.462	1.73801e-34	1	Gngt2
Gm45220	8.89003e-39	0.36408	0.321	0.101	1.89331e-34	1	Gm45220
Fcna	1.71241e-38	0.354954	0.165	0.008	3.64692e-34	1	Fcna
Sgk1	1.77696e-38	0.964619	0.618	0.458	3.7844e-34	1	Sgk1
Tnf	2.99211e-38	0.392846	0.226	0.036	6.3723e-34	1	Tnf
Mfsd1	3.95711e-38	0.508307	0.568	0.428	8.42746e-34	1	Mfsd1
Plgrkt	9.16656e-38	0.449975	0.617	0.489	1.9522e-33	1	Plgrkt
Akr1a1	9.49982e-38	0.371867	0.887	0.888	2.02318e-33	1	Akr1a1
Mef2a	1.42668e-37	0.460798	0.612	0.487	3.03839e-33	1	Mef2a
Creg1	1.52103e-37	0.500562	0.705	0.63	3.23933e-33	1	Creg1
Il4ra	2.40183e-37	0.494512	0.608	0.449	5.11517e-33	1	Il4ra
Orai1	5.89547e-37	0.419084	0.536	0.286	1.25556e-32	1	Orai1
Cdk2ap2	7.42987e-37	0.289528	0.713	0.595	1.58234e-32	1	Cdk2ap2
Zeb2	7.60436e-37	0.536155	0.768	0.676	1.6195e-32	1	Zeb2
Plaur	9.78454e-37	0.497957	0.698	0.577	2.08381e-32	1	Plaur
Impa2	1.512e-36	0.352096	0.355	0.138	3.22011e-32	1	Impa2
Actg1	2.2045e-36	0.309939	0.996	0.989	4.69493e-32	1	Actg1
Hmox1	6.11552e-36	1.08531	0.63	0.478	1.30242e-31	1	Hmox1
Cd93	8.12139e-36	0.25108	0.357	0.084	1.72961e-31	1	Cd93
Rasa4	8.74322e-36	0.279144	0.246	0.06	1.86204e-31	1	Rasa4
Emp3	9.00647e-36	0.386428	0.912	0.886	1.91811e-31	1	Emp3
Sowahc	1.05581e-35	0.375774	0.269	0.1	2.24857e-31	1	Sowahc
Blvrb	1.44424e-35	0.543882	0.718	0.649	3.0758e-31	1	Blvrb
Pik3cd	1.50024e-35	0.279678	0.23	0.048	3.19507e-31	1	Pik3cd
Arrdc4	3.53287e-35	0.39266	0.461	0.251	7.52396e-31	1	Arrdc4
Emilin2	7.10637e-35	0.384965	0.702	0.555	1.51344e-30	1	Emilin2
Zeb2os	1.12472e-34	0.284357	0.274	0.075	2.39532e-30	1	Zeb2os
Fam174a	1.16554e-34	0.444101	0.622	0.529	2.48225e-30	1	Fam174a
Pou2f2	1.25642e-34	0.295018	0.166	0.01	2.67579e-30	1	Pou2f2
Rassf3	2.65281e-34	0.32334	0.335	0.115	5.64968e-30	1	Rassf3
Gpr137b-ps	8.63968e-34	0.253506	0.262	0.081	1.83999e-29	1	Gpr137b-ps
Fli1	1.0596e-33	0.304895	0.31	0.118	2.25664e-29	1	Fli1
Gpr183	1.45003e-33	0.27909	0.203	0.034	3.08812e-29	1	Gpr183
Stx7	2.69661e-33	0.435565	0.653	0.545	5.74298e-29	1	Stx7
Bcl2l11	3.45066e-33	0.403562	0.42	0.199	7.34887e-29	1	Bcl2l11
Il10rb	4.1192e-33	0.411742	0.537	0.344	8.77267e-29	1	Il10rb
Cln8	4.27647e-33	0.377708	0.319	0.117	9.10759e-29	1	Cln8
Bri3	4.79327e-33	0.341619	0.864	0.883	1.02082e-28	1	Bri3
Dusp5	4.9395e-33	0.346269	0.435	0.233	1.05196e-28	1	Dusp5
Slc2a1	7.93163e-33	0.450392	0.617	0.437	1.6892e-28	1	Slc2a1
Ubl5	8.74268e-33	0.277794	0.878	0.91	1.86193e-28	1	Ubl5
Cmklr1	9.95589e-33	0.291575	0.291	0.089	2.12031e-28	1	Cmklr1
Sdc4	1.55668e-32	0.454107	0.774	0.661	3.31526e-28	1	Sdc4
Hopx	2.12216e-32	0.26487	0.273	0.08	4.51957e-28	1	Hopx
Got1	2.98315e-32	0.518932	0.569	0.438	6.35321e-28	1	Got1
Plekhb2	7.28022e-32	0.394618	0.364	0.152	1.55047e-27	1	Plekhb2
Gnpda1	9.53986e-32	0.299081	0.269	0.107	2.0317e-27	1	Gnpda1
Ntpcr	1.30949e-31	0.502423	0.448	0.261	2.78883e-27	1	Ntpcr
Junb	2.63543e-31	0.476649	0.924	0.915	5.61267e-27	1	Junb
Hexb	2.71997e-31	0.45416	0.651	0.557	5.79272e-27	1	Hexb
Atp6v0e	2.73625e-31	0.262501	0.889	0.913	5.82739e-27	1	Atp6v0e
Hprt	3.09155e-31	0.35339	0.684	0.61	6.58408e-27	1	Hprt
Lrrc8d	5.14733e-31	0.268029	0.224	0.06	1.09623e-26	1	Lrrc8d
Selenop	7.10866e-31	0.996404	0.677	0.565	1.51393e-26	1	Selenop
Gm44292	8.51337e-31	0.284562	0.274	0.089	1.81309e-26	1	Gm44292
Trim25	9.46251e-31	0.491221	0.479	0.302	2.01523e-26	1	Trim25
Nufip1	1.15829e-30	0.387795	0.379	0.216	2.4668e-26	1	Nufip1
Arl6ip1	2.42636e-30	0.340285	0.776	0.694	5.16743e-26	1	Arl6ip1
Pgam1	2.75287e-30	0.385288	0.901	0.89	5.86278e-26	1	Pgam1
Fuca2	3.6897e-30	0.290201	0.344	0.142	7.85795e-26	1	Fuca2
Cd40	3.74915e-30	0.316144	0.225	0.049	7.98457e-26	1	Cd40
Ccdc71l	4.11113e-30	0.41206	0.453	0.278	8.75548e-26	1	Ccdc71l
Erp29	4.17399e-30	0.34983	0.872	0.871	8.88935e-26	1	Erp29
Atp6ap1	6.06077e-30	0.448082	0.697	0.651	1.29076e-25	1	Atp6ap1
Atp6v1a	7.48873e-30	0.441541	0.606	0.517	1.59488e-25	1	Atp6v1a
Adrb2	7.61862e-30	0.281203	0.172	0.028	1.62254e-25	1	Adrb2
Sh3bgrl	1.51724e-29	0.364629	0.815	0.802	3.23126e-25	1	Sh3bgrl
Clec10a	1.89929e-29	0.306578	0.15	0.012	4.04492e-25	1	Clec10a
Cbr2	2.56297e-29	0.598658	0.123	0.005	5.45837e-25	1	Cbr2
Mif	6.03707e-29	0.410725	0.899	0.904	1.28572e-24	1	Mif
Gusb	6.18102e-29	0.507052	0.624	0.525	1.31637e-24	1	Gusb
Ptpn1	1.33e-28	0.444902	0.643	0.531	2.83249e-24	1	Ptpn1
Blvra	1.4386e-28	0.318735	0.448	0.278	3.06379e-24	1	Blvra
Pgk1	1.9686e-28	0.437677	0.866	0.848	4.19252e-24	1	Pgk1
Dnase1l1	3.99041e-28	0.258809	0.29	0.105	8.49838e-24	1	Dnase1l1
Sgpl1	4.10324e-28	0.46459	0.476	0.332	8.73866e-24	1	Sgpl1
Chil3	1.21054e-27	0.67205	0.135	0.006	2.57809e-23	1	Chil3
Pfkfb3	1.40179e-27	0.357755	0.348	0.154	2.98539e-23	1	Pfkfb3
Tmem141	1.54059e-27	0.29383	0.31	0.115	3.28099e-23	1	Tmem141
Snx6	1.84681e-27	0.489853	0.631	0.575	3.93314e-23	1	Snx6
H2afy	5.49754e-27	0.334776	0.746	0.728	1.17081e-22	1	H2afy
Ptprj	6.80644e-27	0.31515	0.331	0.172	1.44957e-22	1	Ptprj
Atp6v1b2	1.02106e-26	0.403906	0.527	0.352	2.17455e-22	1	Atp6v1b2
Dcstamp	1.06814e-26	0.280162	0.15	0.018	2.27482e-22	1	Dcstamp
Mob1a	1.38816e-26	0.424615	0.611	0.55	2.95637e-22	1	Mob1a
Eno1	2.56816e-26	0.40624	0.786	0.749	5.46941e-22	1	Eno1
Hfe	2.61125e-26	0.328198	0.321	0.152	5.56118e-22	1	Hfe
Lrrfip1	2.68743e-26	0.383358	0.63	0.512	5.72342e-22	1	Lrrfip1
Rnasel	3.50001e-26	0.278962	0.277	0.119	7.45397e-22	1	Rnasel
Atp6v1e1	4.97174e-26	0.300757	0.746	0.745	1.05883e-21	1	Atp6v1e1
Nfkbie	7.57263e-26	0.298159	0.364	0.177	1.61274e-21	1	Nfkbie
Neu1	8.02622e-26	0.361285	0.453	0.258	1.70934e-21	1	Neu1
Slc16a3	1.10748e-25	0.299355	0.622	0.442	2.35859e-21	1	Slc16a3
Sec11c	1.44439e-25	0.325139	0.657	0.565	3.07613e-21	1	Sec11c
Ppt1	1.52976e-25	0.402435	0.552	0.417	3.25792e-21	1	Ppt1
Il6ra	1.65263e-25	0.273652	0.271	0.123	3.51961e-21	1	Il6ra
Dbi	1.87687e-25	0.303416	0.882	0.87	3.99716e-21	1	Dbi
Bnip3	2.12332e-25	0.520291	0.619	0.455	4.52203e-21	1	Bnip3
Ssh2	2.18004e-25	0.339716	0.38	0.21	4.64284e-21	1	Ssh2
Abcc3	2.63243e-25	0.275992	0.21	0.046	5.60629e-21	1	Abcc3
Klf4	2.64165e-25	0.3416	0.643	0.437	5.62593e-21	1	Klf4
Sppl2a	4.28382e-25	0.403051	0.636	0.543	9.12325e-21	1	Sppl2a
Snx10	6.34718e-25	0.312172	0.453	0.292	1.35176e-20	1	Snx10
Ptgs2	6.57097e-25	0.40117	0.535	0.344	1.39942e-20	1	Ptgs2
Ywhah	6.95807e-25	0.342222	0.8	0.816	1.48186e-20	1	Ywhah
Cxcl3	7.5623e-25	0.364129	0.186	0.051	1.61054e-20	1	Cxcl3
Snx18	1.19139e-24	0.392834	0.578	0.449	2.5373e-20	1	Snx18
Ccl5	1.32914e-24	0.88921	0.191	0.047	2.83067e-20	1	Ccl5
N4bp1	1.42772e-24	0.366046	0.491	0.371	3.04062e-20	1	N4bp1
Tep1	1.51128e-24	0.277999	0.322	0.171	3.21857e-20	1	Tep1
Ccdc86	2.11294e-24	0.31852	0.358	0.198	4.49992e-20	1	Ccdc86
Cap1	2.15324e-24	0.317058	0.621	0.554	4.58576e-20	1	Cap1
5330406M23Rik	2.83525e-24	0.271101	0.293	0.117	6.03822e-20	1	5330406M23Rik
Abhd12	4.36394e-24	0.370157	0.453	0.33	9.29388e-20	1	Abhd12
Rp2	6.63155e-24	0.354983	0.37	0.203	1.41232e-19	1	Rp2
Flrt3	6.68337e-24	0.316133	0.174	0.041	1.42336e-19	1	Flrt3
Fos	7.03177e-24	0.33962	0.917	0.835	1.49756e-19	1	Fos
Casp1	7.14432e-24	0.261427	0.331	0.163	1.52153e-19	1	Casp1
Pkn1	8.43359e-24	0.266097	0.363	0.199	1.7961e-19	1	Pkn1
Hk2	9.22363e-24	0.397095	0.597	0.464	1.96436e-19	1	Hk2
Psmb10	9.60632e-24	0.342296	0.677	0.609	2.04586e-19	1	Psmb10
Dnase2a	1.12914e-23	0.273635	0.308	0.146	2.40472e-19	1	Dnase2a
Cmtm7	1.18183e-23	0.361182	0.664	0.597	2.51695e-19	1	Cmtm7
Atp6v0a1	1.20355e-23	0.280615	0.278	0.121	2.5632e-19	1	Atp6v0a1
Rab32	1.36437e-23	0.299364	0.395	0.211	2.90569e-19	1	Rab32
Lamtor4	1.40251e-23	0.405629	0.737	0.748	2.98693e-19	1	Lamtor4
Tpm3	3.74781e-23	0.282141	0.872	0.874	7.98171e-19	1	Tpm3
5031439G07Rik	4.5203e-23	0.334792	0.396	0.263	9.62688e-19	1	5031439G07Rik
Sgk3	4.98719e-23	0.275097	0.279	0.104	1.06212e-18	1	Sgk3
Vasp	6.3673e-23	0.28911	0.723	0.658	1.35604e-18	1	Vasp
Il18	6.73022e-23	0.30878	0.282	0.135	1.43333e-18	1	Il18
Hacd4	6.98547e-23	0.41001	0.478	0.321	1.4877e-18	1	Hacd4
Cited2	2.61284e-22	0.541975	0.504	0.302	5.56456e-18	1	Cited2
Fem1c	4.13487e-22	0.274289	0.367	0.211	8.80604e-18	1	Fem1c
Brk1	4.64063e-22	0.294026	0.833	0.854	9.88314e-18	1	Brk1
Slc29a3	5.25407e-22	0.34367	0.344	0.183	1.11896e-17	1	Slc29a3
Alas1	8.08103e-22	0.342021	0.377	0.229	1.72102e-17	1	Alas1
1600014C10Rik	1.76889e-21	0.279795	0.323	0.157	3.7672e-17	1	1600014C10Rik
Pgd	2.27596e-21	0.364378	0.597	0.535	4.84711e-17	1	Pgd
Mcub	2.50206e-21	0.373491	0.55	0.473	5.32863e-17	1	Mcub
BC005537	2.80782e-21	0.481205	0.692	0.69	5.97981e-17	1	BC005537
Tmbim6	4.5424e-21	0.272735	0.88	0.91	9.67395e-17	1	Tmbim6
Furin	6.08402e-21	0.489435	0.602	0.526	1.29571e-16	1	Furin
Tmed5	6.22252e-21	0.338883	0.659	0.613	1.32521e-16	1	Tmed5
Lpar6	6.66954e-21	0.276449	0.269	0.106	1.42041e-16	1	Lpar6
Edem1	2.50406e-20	0.375402	0.541	0.443	5.3329e-16	1	Edem1
Necap2	2.92664e-20	0.372374	0.547	0.455	6.23286e-16	1	Necap2
Pltp	3.00907e-20	0.896121	0.391	0.252	6.40842e-16	1	Pltp
Phf11b	4.58929e-20	0.272164	0.252	0.108	9.77381e-16	1	Phf11b
Adam15	4.82303e-20	0.413569	0.522	0.412	1.02716e-15	1	Adam15
Tgfb11	7.27872e-20	0.279492	0.756	0.628	1.55015e-15	1	Tgfb1
Pak1	8.72476e-20	0.263841	0.305	0.16	1.85811e-15	1	Pak1
Cux1	9.01746e-20	0.327687	0.516	0.402	1.92045e-15	1	Cux1
Dgkz	1.07352e-19	0.259764	0.319	0.179	2.28629e-15	1	Dgkz
Cd38	1.11432e-19	0.305823	0.239	0.074	2.37316e-15	1	Cd38
Rassf2	1.20083e-19	0.281923	0.243	0.108	2.55741e-15	1	Rassf2
Fosl2	1.37211e-19	0.396683	0.638	0.598	2.92218e-15	1	Fosl2
Itm2b	2.19711e-19	0.481975	0.974	0.965	4.67918e-15	1	Itm2b
1500011K16Rik	2.47817e-19	0.303646	0.45	0.339	5.27775e-15	1	1500011K16Rik
Tspan14	4.25897e-19	0.288901	0.317	0.164	9.07033e-15	1	Tspan14
Serinc3	5.07461e-19	0.560888	0.792	0.824	1.08074e-14	1	Serinc3
Pip5k1c	5.12078e-19	0.278023	0.36	0.212	1.09057e-14	1	Pip5k1c
Tsc22d3	5.64826e-19	0.326602	0.422	0.301	1.20291e-14	1	Tsc22d3
S100a10	1.16559e-18	0.303337	0.917	0.915	2.48235e-14	1	S100a10
Cklf	1.84389e-18	0.266076	0.389	0.257	3.92693e-14	1	Cklf
mt-Co1	1.94387e-18	0.260658	0.923	0.925	4.13986e-14	1	mt-Co1
Socs3	2.27341e-18	0.35456	0.671	0.621	4.84169e-14	1	Socs3
Zfp36l2	2.36846e-18	0.302815	0.735	0.725	5.04412e-14	1	Zfp36l2
Tpp1	4.73402e-18	0.425537	0.539	0.457	1.0082e-13	1	Tpp1
Psme2	6.10546e-18	0.296782	0.795	0.834	1.30028e-13	1	Psme2
Ptbp3	6.92344e-18	0.279269	0.734	0.743	1.47449e-13	1	Ptbp3
Vamp4	8.43115e-18	0.292513	0.461	0.365	1.79558e-13	1	Vamp4
Fam20c	9.38489e-18	0.259702	0.249	0.106	1.9987e-13	1	Fam20c
Cbl	9.88629e-18	0.327907	0.543	0.457	2.10548e-13	1	Cbl
Cerk	1.54428e-17	0.306598	0.338	0.192	3.28886e-13	1	Cerk
Ltc4s	2.1086e-17	0.353953	0.211	0.074	4.49069e-13	1	Ltc4s
Smdt1	6.79584e-17	0.272753	0.866	0.886	1.44731e-12	1	Smdt1
Stat1	7.55107e-17	0.398865	0.486	0.374	1.60815e-12	1	Stat1
Nos2	8.27128e-17	0.341118	0.138	0.041	1.76153e-12	1	Nos2
Ppt2	9.67912e-17	0.269987	0.398	0.278	2.06136e-12	1	Ppt2
Ccdc115	1.35264e-16	0.303206	0.396	0.266	2.88071e-12	1	Ccdc115
Ndufv3	1.41417e-16	0.300407	0.796	0.827	3.01176e-12	1	Ndufv3
Jpt1	1.53573e-16	0.265398	0.733	0.704	3.27064e-12	1	Jpt1
Ptgs1	1.87615e-16	0.304948	0.312	0.165	3.99564e-12	1	Ptgs1
Baz1a	2.38647e-16	0.285541	0.45	0.368	5.08246e-12	1	Baz1a
Tgif1	2.85667e-16	0.275531	0.465	0.359	6.08385e-12	1	Tgif1
Atp1a1	4.67481e-16	0.365725	0.688	0.684	9.95594e-12	1	Atp1a1
Gm26522	6.81373e-16	0.274569	0.217	0.094	1.45112e-11	1	Gm26522
Rab7b	1.10707e-15	0.357447	0.332	0.206	2.35774e-11	1	Rab7b
Crem	1.25518e-15	0.250562	0.378	0.261	2.67316e-11	1	Crem
Anxa4	1.91721e-15	0.308545	0.509	0.462	4.08309e-11	1	Anxa4
Ass11	2.02159e-15	0.507035	0.479	0.366	4.30538e-11	1	Ass1
Dnajc15	3.3552e-15	0.288529	0.59	0.527	7.14557e-11	1	Dnajc15
Abi1	3.44536e-15	0.306046	0.542	0.485	7.33758e-11	1	Abi1
Dusp1	4.46093e-15	0.456514	0.795	0.753	9.50045e-11	1	Dusp1
Bhlhe40	4.49013e-15	0.328373	0.62	0.566	9.56264e-11	1	Bhlhe40
Casp8	6.81982e-15	0.268952	0.44	0.344	1.45242e-10	1	Casp8
S100a1	7.82344e-15	0.251394	0.583	0.543	1.66616e-10	1	S100a1
Cltc	9.846e-15	0.430094	0.736	0.774	2.0969e-10	1	Cltc
Hebp1	1.19151e-14	0.345996	0.394	0.273	2.53756e-10	1	Hebp1
Trib1	1.5532e-14	0.263158	0.47	0.35	3.30785e-10	1	Trib1
Thbs11	1.77322e-14	0.618179	0.705	0.683	3.77643e-10	1	Thbs1
Ndufb8	2.04186e-14	0.252477	0.774	0.809	4.34855e-10	1	Ndufb8
Coro1b	2.29495e-14	0.314975	0.553	0.485	4.88755e-10	1	Coro1b
Prdm1	2.55675e-14	0.259395	0.296	0.155	5.44511e-10	1	Prdm1
B4galt6	3.00189e-14	0.293078	0.275	0.186	6.39313e-10	1	B4galt6
Ppp1r18	4.68895e-14	0.3016	0.578	0.526	9.98606e-10	1	Ppp1r18
Atp6v0d1	8.03557e-14	0.281242	0.617	0.611	1.71134e-09	1	Atp6v0d1
Fcho2	2.60812e-13	0.271335	0.384	0.298	5.5545e-09	1	Fcho2
Cnih4	2.93612e-13	0.258748	0.682	0.693	6.25305e-09	1	Cnih4
Maf	3.34657e-13	0.769185	0.548	0.518	7.12719e-09	1	Maf
Acer3	3.48651e-13	0.288632	0.39	0.277	7.42522e-09	1	Acer3
Sh3bp1	3.83466e-13	0.266653	0.34	0.225	8.16667e-09	1	Sh3bp1
Ifitm1	5.6867e-13	0.550862	0.395	0.285	1.2111e-08	1	Ifitm1
Synj1	6.97493e-13	0.277529	0.287	0.161	1.48545e-08	1	Synj1
Ero1l	8.34131e-13	0.308013	0.542	0.477	1.77645e-08	1	Ero1l
Trafd1	1.04057e-12	0.291028	0.384	0.306	2.21611e-08	1	Trafd1
Dusp61	1.48882e-12	0.32797	0.42	0.3	3.17073e-08	1	Dusp6
Mapk3	1.69489e-12	0.310665	0.606	0.581	3.6096e-08	1	Mapk3
Ctsb	2.20555e-12	0.602706	0.951	0.935	4.69716e-08	1	Ctsb
Rnf13	3.57382e-12	0.334453	0.524	0.465	7.61116e-08	1	Rnf13
Csk	5.24116e-12	0.268455	0.439	0.364	1.11621e-07	1	Csk
Gdf15	1.38371e-11	0.352367	0.109	0.03	2.94689e-07	1	Gdf15
Pla2g15	1.41639e-11	0.282968	0.349	0.246	3.01649e-07	1	Pla2g15
Adam17	1.59517e-11	0.320359	0.481	0.412	3.39724e-07	1	Adam17
Acly	1.68664e-11	0.317881	0.485	0.448	3.59203e-07	1	Acly
Sdf2l1	1.90346e-11	0.310949	0.506	0.452	4.0538e-07	1	Sdf2l1
Nfe2l2	2.31631e-11	0.352833	0.694	0.724	4.93305e-07	1	Nfe2l2
Rap2a	4.37066e-11	0.251206	0.511	0.483	9.30819e-07	1	Rap2a
Acp2	7.78197e-11	0.26829	0.306	0.205	1.65733e-06	1	Acp2
Tap1	1.30962e-10	0.257595	0.496	0.429	2.7891e-06	1	Tap1
Vps26a	1.42618e-10	0.25487	0.378	0.278	3.03734e-06	1	Vps26a
Uap1l1	1.5727e-10	0.263422	0.392	0.3	3.34938e-06	1	Uap1l1
Rab11fip5	2.66667e-10	0.250033	0.268	0.173	5.67921e-06	1	Rab11fip5
Pepd	3.63628e-10	0.26967	0.347	0.27	7.74419e-06	1	Pepd
Gyg	3.75584e-10	0.255022	0.373	0.283	7.99882e-06	1	Gyg
Usf2	1.9567e-09	0.27244	0.586	0.591	4.16719e-05	1	Usf2
Plk2	2.46914e-09	0.265736	0.322	0.222	5.25852e-05	1	Plk2
Adam10	2.4804e-09	0.279099	0.539	0.505	5.2825e-05	1	Adam10
Tcn2	2.57844e-09	0.281683	0.569	0.562	5.4913e-05	1	Tcn2
Metrnl	2.70684e-09	0.260804	0.636	0.621	5.76475e-05	1	Metrnl
Eps15	3.16726e-09	0.300772	0.349	0.288	6.74531e-05	1	Eps15
Zswim6	9.33071e-09	0.276373	0.346	0.282	0.000198716	1	Zswim6
Mpp1	1.2316e-08	0.252323	0.354	0.286	0.000262293	1	Mpp1
Gpalpp1	1.23643e-08	0.257373	0.349	0.287	0.000263322	1	Gpalpp1
Rap2b	2.19169e-08	0.260009	0.393	0.34	0.000466764	1	Rap2b
Myo5a	3.6406e-08	0.253364	0.319	0.27	0.000775338	1	Myo5a
Nrp2	5.5524e-08	0.305742	0.451	0.38	0.0011825	1	Nrp2
Tcf7l2	2.07355e-07	0.252675	0.47	0.454	0.00441604	1	Tcf7l2
Dnm2	3.32138e-07	0.274714	0.474	0.431	0.00707355	1	Dnm2
Dusp3	3.77079e-07	0.264062	0.427	0.375	0.00803065	1	Dusp3
Cxcl91	7.78335e-07	0.51964	0.341	0.24	0.0165762	1	Cxcl9
Gbp2	1.42541e-06	0.284965	0.402	0.361	0.0303569	1	Gbp2
Klf6	1.94329e-06	0.251524	0.803	0.811	0.0413863	1	Klf6
Egr2	3.17597e-06	0.39317	0.288	0.232	0.0676385	1	Egr2
Ccl8	8.43206e-06	1.89337	0.273	0.456	0.179578	1	Ccl8
Bin1	2.23095e-05	0.258465	0.502	0.544	0.475126	1	Bin1
Zfp622	0.000160118	0.264255	0.373	0.324	1	1	Zfp622
Camk1	0.00111114	0.257737	0.463	0.506	1	1	Camk1
Scamp2	0.00117628	0.268779	0.494	0.518	1	1	Scamp2
Crabp11	1.1723e-218	1.59987	0.935	0.288	2.49664e-214	2	Crabp1
Rpl13	4.63773e-200	0.580391	0.995	0.959	9.87698e-196	2	Rpl13
Rps8	2.43352e-194	0.502369	0.996	0.973	5.18266e-190	2	Rps8
Rpl6	3.97601e-192	0.561098	0.991	0.947	8.46771e-188	2	Rpl6
Rpl28	2.92851e-188	0.606779	0.994	0.962	6.23685e-184	2	Rpl28
Rack1	3.22867e-187	0.580274	0.989	0.951	6.8761e-183	2	Rack1
Rps5	2.38552e-182	0.582196	0.993	0.961	5.08043e-178	2	Rps5
Rps3a1	6.76916e-175	0.508051	0.996	0.971	1.44163e-170	2	Rps3a1
Sdc11	3.70488e-173	1.24335	0.953	0.526	7.89028e-169	2	Sdc1
Rps15a	7.28817e-172	0.499908	0.992	0.96	1.55216e-167	2	Rps15a
Rpl18a	1.8035e-171	0.566591	0.992	0.973	3.84092e-167	2	Rpl18a
Rps20	1.01815e-169	0.511738	0.996	0.962	2.16836e-165	2	Rps20
Rpl10a	1.25981e-169	0.528422	0.988	0.937	2.68302e-165	2	Rpl10a
Rps4x	3.92978e-166	0.461358	0.993	0.957	8.36925e-162	2	Rps4x
Rpl37	8.51683e-166	0.523356	0.996	0.969	1.81383e-161	2	Rpl37
Rps18	4.36786e-165	0.50979	0.994	0.953	9.30224e-161	2	Rps18
Rplp0	5.20061e-165	0.507558	0.991	0.96	1.10757e-160	2	Rplp0
Twist2	2.1615e-161	1.05134	0.854	0.322	4.60335e-157	2	Twist2
Eef1a1	3.65798e-161	0.447106	0.996	0.981	7.7904e-157	2	Eef1a1
Rps10	1.33294e-160	0.501638	0.993	0.966	2.83876e-156	2	Rps10
Rpl23	1.6584e-160	0.511329	0.996	0.985	3.5319e-156	2	Rpl23
Rpl19	2.99824e-160	0.452273	0.995	0.966	6.38536e-156	2	Rpl19
Rpl21	5.78219e-160	0.471338	0.992	0.964	1.23143e-155	2	Rpl21
Rpl8	1.78223e-159	0.438068	0.997	0.971	3.79562e-155	2	Rpl8
Rpl36	1.40726e-158	0.532955	0.991	0.956	2.99705e-154	2	Rpl36
Rpl36a	2.36333e-156	0.563313	0.991	0.937	5.03319e-152	2	Rpl36a
Rpl9	3.47736e-156	0.444378	0.994	0.977	7.40573e-152	2	Rpl9
Rps19	8.13523e-156	0.526261	0.992	0.956	1.73256e-151	2	Rps19
Rps3	1.34004e-155	0.470956	0.993	0.968	2.85388e-151	2	Rps3
Rpl12	1.59864e-155	0.564174	0.989	0.944	3.40463e-151	2	Rpl12
Rpl39	1.00929e-154	0.493167	0.994	0.965	2.14948e-150	2	Rpl39
Rpsa	2.57812e-153	0.482862	0.997	0.964	5.49062e-149	2	Rpsa
Rpl34	2.55487e-151	0.445517	0.993	0.96	5.44111e-147	2	Rpl34
Rps16	6.77343e-151	0.493783	0.994	0.976	1.44254e-146	2	Rps16
Rps7	5.92207e-148	0.497905	0.992	0.947	1.26122e-143	2	Rps7
Rpl17	9.66943e-145	0.522108	0.99	0.958	2.0593e-140	2	Rpl17
Rpl7	4.0128e-144	0.499563	0.983	0.927	8.54607e-140	2	Rpl7
Gas5	4.49143e-144	0.85339	0.982	0.885	9.56539e-140	2	Gas5
Rpl32	7.79846e-144	0.483074	0.994	0.963	1.66084e-139	2	Rpl32
Rps2	9.81819e-144	0.460558	0.995	0.969	2.09098e-139	2	Rps2
Rpl10	1.14087e-141	0.487682	0.991	0.963	2.42971e-137	2	Rpl10
Rps27a	1.31545e-141	0.383216	0.993	0.972	2.80152e-137	2	Rps27a
Rpl35	3.56545e-141	0.449506	0.99	0.939	7.59334e-137	2	Rpl35
Rps24	8.20916e-140	0.4071	0.997	0.971	1.7483e-135	2	Rps24
Grem1	5.00362e-139	1.11363	0.64	0.112	1.06562e-134	2	Grem1
Rpl30	2.25845e-137	0.454323	0.988	0.952	4.80982e-133	2	Rpl30
Rps26	6.87741e-137	0.461542	0.994	0.968	1.46468e-132	2	Rps26
Rps23	1.23208e-135	0.429372	0.991	0.957	2.62397e-131	2	Rps23
Rps12	1.23761e-135	0.422514	0.994	0.978	2.63573e-131	2	Rps12
Rps13	5.56631e-134	0.396538	0.989	0.966	1.18546e-129	2	Rps13
Cav1	3.67913e-133	0.693856	0.836	0.334	7.83544e-129	2	Cav1
Rps27	7.7363e-133	0.461467	0.993	0.983	1.6476e-128	2	Rps27
Rps11	7.9074e-133	0.366442	0.995	0.966	1.68404e-128	2	Rps11
Rpl14	1.9488e-132	0.437664	0.992	0.946	4.15037e-128	2	Rpl14
Rpl29	6.72143e-131	0.438619	0.994	0.949	1.43146e-126	2	Rpl29
Rpl3	1.23111e-130	0.439171	0.988	0.946	2.6219e-126	2	Rpl3
Rpl18	2.24442e-130	0.435499	0.99	0.959	4.77994e-126	2	Rpl18
Rpl35a	3.12454e-128	0.423831	0.994	0.966	6.65434e-124	2	Rpl35a
Eef1b2	7.86569e-128	0.466367	0.988	0.938	1.67516e-123	2	Eef1b2
Rps21	1.15545e-126	0.408418	0.997	0.973	2.46075e-122	2	Rps21
Eef2	8.35594e-126	0.475481	0.987	0.932	1.77956e-121	2	Eef2
Rpl24	1.82378e-125	0.512562	0.986	0.922	3.88411e-121	2	Rpl24
Rpl22	1.36947e-123	0.434844	0.992	0.955	2.91656e-119	2	Rpl22
Rpl11	4.31577e-121	0.362686	0.994	0.962	9.1913e-117	2	Rpl11
Rpl37a	8.80804e-120	0.394093	0.995	0.976	1.87585e-115	2	Rpl37a
Rpl38	8.29168e-119	0.421493	0.993	0.962	1.76588e-114	2	Rpl38
Col7a11	1.38158e-117	0.811718	0.779	0.247	2.94234e-113	2	Col7a1
Rpl26	6.89116e-116	0.409911	0.992	0.958	1.46761e-111	2	Rpl26
Hmga2	2.16617e-115	0.695216	0.531	0.066	4.6133e-111	2	Hmga2
2410006H16Rik	2.34755e-115	0.845528	0.962	0.781	4.99957e-111	2	2410006H16Rik
Rps28	3.10513e-115	0.433088	0.987	0.947	6.61299e-111	2	Rps28
Rpl41	2.48671e-111	0.315329	0.996	0.987	5.29594e-107	2	Rpl41
Naca	2.63159e-110	0.427303	0.983	0.943	5.6045e-106	2	Naca
Dcn	5.01247e-110	0.775847	0.993	0.668	1.06751e-105	2	Dcn
Tpt1	5.15549e-109	0.392454	0.997	0.995	1.09796e-104	2	Tpt1
Rplp1	1.45979e-108	0.356094	0.999	0.984	3.10892e-104	2	Rplp1
Tbx31	6.11299e-108	0.550215	0.676	0.194	1.30188e-103	2	Tbx3
Ybx31	2.62679e-107	0.578255	0.973	0.777	5.59427e-103	2	Ybx3
Rplp2	2.6668e-107	0.331624	0.994	0.979	5.67948e-103	2	Rplp2
Inhba1	5.63237e-107	0.837947	0.901	0.414	1.19953e-102	2	Inhba
Rpl4	3.70776e-106	0.433919	0.986	0.919	7.89642e-102	2	Rpl4
Gpc11	4.77418e-106	0.649225	0.914	0.504	1.01676e-101	2	Gpc1
Rpl7a	2.11695e-103	0.374672	0.987	0.947	4.50848e-99	2	Rpl7a
Cck	5.89777e-103	2.14803	0.434	0.027	1.25605e-98	2	Cck
S100a6	6.61637e-103	0.591499	0.995	0.969	1.40909e-98	2	S100a6
Rpl27a	7.83973e-102	0.435675	0.979	0.907	1.66963e-97	2	Rpl27a
Rpl5	2.28201e-101	0.436515	0.98	0.927	4.86e-97	2	Rpl5
Rps25	1.78372e-99	0.44027	0.983	0.926	3.7988e-95	2	Rps25
Inhbb	2.82943e-97	0.663552	0.838	0.358	6.02583e-93	2	Inhbb
Rpl15	5.75879e-97	0.433809	0.978	0.871	1.22645e-92	2	Rpl15
1110038B12Rik	4.67871e-96	0.670398	0.913	0.644	9.96425e-92	2	1110038B12Rik
Hsd11b1	2.14741e-95	0.760223	0.709	0.285	4.57335e-91	2	Hsd11b1
Ndrg1	3.00487e-94	0.830559	0.799	0.403	6.39947e-90	2	Ndrg1
Ociad2	3.05295e-94	0.516216	0.641	0.22	6.50187e-90	2	Ociad2
Col5a31	1.37387e-91	0.722537	0.952	0.561	2.92592e-87	2	Col5a3
Gng8	1.70732e-91	0.437334	0.494	0.097	3.63609e-87	2	Gng8
Col6a11	2.59328e-91	0.671307	0.977	0.665	5.52291e-87	2	Col6a1
Cpe	2.76199e-90	0.597926	0.608	0.153	5.88221e-86	2	Cpe
Eif3f	3.4971e-90	0.405465	0.979	0.906	7.44778e-86	2	Eif3f
a	1.82016e-89	0.618022	0.613	0.203	3.87639e-85	2	a
Rps9	2.7523e-88	0.288916	0.994	0.985	5.86157e-84	2	Rps9
Nsa2	9.08457e-86	0.431151	0.977	0.875	1.93474e-81	2	Nsa2
Fau1	1.02294e-85	0.359419	0.996	0.994	2.17856e-81	2	Fau
Rps14	8.78045e-85	0.339244	0.996	0.975	1.86997e-80	2	Rps14
Esd	1.76515e-83	0.692823	0.965	0.849	3.75923e-79	2	Esd
Rps291	4.31606e-83	0.273409	0.996	0.986	9.19191e-79	2	Rps29
Gas11	3.47067e-82	0.746062	0.88	0.556	7.39149e-78	2	Gas1
Fosl1	9.77236e-82	0.447196	0.534	0.131	2.08122e-77	2	Fosl1
Lum	2.62956e-80	0.874417	0.892	0.563	5.60018e-76	2	Lum
Pebp11	3.48054e-80	0.43957	0.971	0.851	7.41251e-76	2	Pebp1
Col12a11	4.3407e-80	0.687597	0.968	0.603	9.24438e-76	2	Col12a1
Lgals11	8.83487e-80	0.550143	0.994	0.922	1.88156e-75	2	Lgals1
Brinp3	6.92483e-77	0.465934	0.534	0.145	1.47478e-72	2	Brinp3
1810011O10Rik	1.24556e-76	0.672956	0.764	0.335	2.65267e-72	2	1810011O10Rik
Fgfr1	9.53206e-75	0.55697	0.913	0.591	2.03004e-70	2	Fgfr1
Thy11	9.67493e-75	0.604819	0.947	0.657	2.06047e-70	2	Thy1
Prrx11	9.73012e-75	0.576028	0.972	0.644	2.07222e-70	2	Prrx1
Zfas1	4.4533e-73	0.554323	0.846	0.535	9.4842e-69	2	Zfas1
Rpl22l1	1.2817e-72	0.408685	0.984	0.9	2.72964e-68	2	Rpl22l1
Slco2a1	1.59214e-71	0.471809	0.564	0.175	3.39079e-67	2	Slco2a1
Rps6	5.78918e-71	0.370412	0.97	0.872	1.23292e-66	2	Rps6
Ereg	1.01908e-70	0.698975	0.404	0.055	2.17033e-66	2	Ereg
Spats2l1	1.42225e-68	0.495367	0.681	0.331	3.02897e-64	2	Spats2l
Dusp4	5.06392e-68	0.424857	0.433	0.1	1.07846e-63	2	Dusp4
Eef1d	2.59138e-67	0.338219	0.976	0.88	5.51887e-63	2	Eef1d
Colec121	3.7235e-67	0.458505	0.899	0.522	7.92994e-63	2	Colec12
Snhg12	1.23582e-66	0.452651	0.669	0.288	2.63193e-62	2	Snhg12
Col6a31	4.23297e-66	0.61399	0.964	0.658	9.01496e-62	2	Col6a3
Igf2bp2	5.78035e-65	0.296654	0.405	0.097	1.23104e-60	2	Igf2bp2
Npm1	5.13719e-64	0.366724	0.984	0.923	1.09407e-59	2	Npm1
Eif3h	7.08495e-64	0.337818	0.968	0.877	1.50888e-59	2	Eif3h
Epb41l4aos	9.08701e-64	0.395246	0.646	0.303	1.93526e-59	2	Epb41l4aos
Dap1	1.11817e-61	0.472821	0.928	0.726	2.38136e-57	2	Dap
Mmp19	1.69328e-61	0.524309	0.776	0.46	3.60619e-57	2	Mmp19
Mt2	2.64524e-61	0.311045	0.92	0.578	5.63356e-57	2	Mt2
Rarres1	5.61522e-61	0.357472	0.386	0.081	1.19587e-56	2	Rarres1
Rassf8	3.23134e-60	0.343412	0.653	0.301	6.88179e-56	2	Rassf8
Tspan4	8.92921e-60	0.401249	0.909	0.649	1.90165e-55	2	Tspan4
Cd631	1.48727e-58	0.395523	0.991	0.879	3.16744e-54	2	Cd63
Hsp90ab1	2.95224e-58	0.29243	0.993	0.948	6.28739e-54	2	Hsp90ab1
Rps15	4.02529e-58	0.298528	0.994	0.954	8.57267e-54	2	Rps15
Col6a21	4.056e-57	0.519382	0.948	0.642	8.63807e-53	2	Col6a2
Eif3i	4.43685e-57	0.306775	0.958	0.817	9.44916e-53	2	Eif3i
Scpep1	6.04819e-57	0.361164	0.892	0.642	1.28808e-52	2	Scpep1
Wisp11	1.50081e-56	0.40351	0.78	0.422	3.19627e-52	2	Wisp1
Oaf1	7.03817e-56	0.442135	0.929	0.616	1.49892e-51	2	Oaf
Tpbg	1.95072e-55	0.436391	0.814	0.476	4.15444e-51	2	Tpbg
Serpine21	3.27204e-55	0.457475	0.905	0.542	6.96846e-51	2	Serpine2
Igfbp6	4.8071e-55	0.251012	0.883	0.533	1.02377e-50	2	Igfbp6
Phlda1	3.82593e-54	0.521642	0.869	0.591	8.14807e-50	2	Phlda1
Wnt5a1	1.67918e-53	0.457331	0.732	0.362	3.57614e-49	2	Wnt5a
Gm29101	8.42615e-53	0.270532	0.337	0.068	1.79452e-48	2	Gm29101
Timp11	7.30023e-52	0.424573	0.973	0.758	1.55473e-47	2	Timp1
1500015O10Rik1	1.85887e-50	1.02992	0.637	0.352	3.95883e-46	2	1500015O10Rik
Fam78b	2.21658e-50	0.254256	0.452	0.162	4.72066e-46	2	Fam78b
Akr1b8	3.03032e-50	0.406891	0.824	0.553	6.45367e-46	2	Akr1b8
Cyp26b1	3.10989e-50	0.404614	0.416	0.11	6.62314e-46	2	Cyp26b1
Snhg6	4.54139e-50	0.394	0.815	0.538	9.67179e-46	2	Snhg6
Tnc1	5.28589e-50	0.359088	0.908	0.504	1.12574e-45	2	Tnc
Eef1g	1.16958e-49	0.326072	0.984	0.892	2.49085e-45	2	Eef1g
Pgk11	1.5514e-49	0.491662	0.966	0.832	3.30401e-45	2	Pgk1
Runx2	1.90728e-49	0.317595	0.653	0.327	4.06193e-45	2	Runx2
Snhg1	2.448e-49	0.465584	0.85	0.623	5.21351e-45	2	Snhg1
Pi15	7.61141e-49	0.54194	0.456	0.173	1.621e-44	2	Pi15
Il1rap	8.31898e-49	0.250512	0.526	0.199	1.77169e-44	2	Il1rap
Rgcc	9.10539e-49	0.480798	0.757	0.464	1.93918e-44	2	Rgcc
Pla1a1	2.08749e-48	0.364617	0.9	0.535	4.44573e-44	2	Pla1a
Mmd	2.53929e-47	0.40992	0.608	0.289	5.40794e-43	2	Mmd
Cd9	3.15456e-47	0.284666	0.97	0.796	6.71826e-43	2	Cd9
Pdgfrb1	4.18762e-47	0.341746	0.86	0.514	8.91837e-43	2	Pdgfrb
Spon11	1.06593e-46	0.270225	0.871	0.433	2.27011e-42	2	Spon1
1810058I24Rik	1.27965e-46	0.306041	0.95	0.816	2.72526e-42	2	1810058I24Rik
Neat1	1.58589e-46	0.413876	0.949	0.869	3.37748e-42	2	Neat1
Rps17	3.04351e-46	0.250642	0.988	0.928	6.48175e-42	2	Rps17
Serpina3g	5.56405e-46	0.468726	0.573	0.245	1.18498e-41	2	Serpina3g
Mt1	1.75888e-45	0.371771	0.975	0.815	3.74589e-41	2	Mt1
Angptl21	2.51278e-45	0.384647	0.843	0.519	5.35147e-41	2	Angptl2
Aig1	2.62186e-45	0.316475	0.67	0.397	5.58377e-41	2	Aig1
Aldoa1	3.13874e-45	0.345636	0.985	0.926	6.68458e-41	2	Aldoa
Rab341	1.10319e-44	0.334283	0.812	0.489	2.34945e-40	2	Rab34
Lhfpl2	1.94827e-44	0.319229	0.668	0.368	4.14922e-40	2	Lhfpl2
Pbx1	1.25741e-43	0.30415	0.799	0.495	2.67791e-39	2	Pbx1
Enox1	4.79835e-43	0.282699	0.449	0.168	1.0219e-38	2	Enox1
Ptges	5.63866e-43	0.396282	0.637	0.325	1.20086e-38	2	Ptges
Eif3e	6.65283e-43	0.274276	0.951	0.843	1.41685e-38	2	Eif3e
Bmp7	3.24084e-42	0.28493	0.245	0.035	6.90202e-38	2	Bmp7
Pgrmc1	4.1897e-42	0.341525	0.894	0.63	8.9228e-38	2	Pgrmc1
Wif1	5.29902e-42	0.501338	0.204	0.023	1.12853e-37	2	Wif1
Gm7536	6.89841e-42	0.272657	0.831	0.583	1.46915e-37	2	Gm7536
Nradd1	2.35279e-41	0.28522	0.661	0.358	5.01074e-37	2	Nradd
Eif4b	3.48871e-41	0.314861	0.852	0.626	7.4299e-37	2	Eif4b
Twist11	4.55871e-41	0.513139	0.858	0.574	9.70867e-37	2	Twist1
Aebp1	6.66115e-41	0.353082	0.987	0.685	1.41863e-36	2	Aebp1
Lmna	3.02505e-40	0.334998	0.968	0.84	6.44244e-36	2	Lmna
Enpp2	4.74061e-40	0.446537	0.266	0.061	1.00961e-35	2	Enpp2
Hspe1	7.13312e-40	0.328695	0.971	0.877	1.51914e-35	2	Hspe1
S100a41	1.30621e-39	0.358117	0.836	0.584	2.78183e-35	2	S100a4
Hspa9	2.02153e-39	0.316579	0.861	0.623	4.30526e-35	2	Hspa9
Thbs21	2.383e-39	0.443503	0.973	0.639	5.07508e-35	2	Thbs2
Ahr	7.36751e-38	0.349039	0.619	0.353	1.56906e-33	2	Ahr
P4ha11	1.05767e-37	0.373187	0.885	0.649	2.25252e-33	2	P4ha1
Gpi11	1.65587e-37	0.383069	0.952	0.82	3.5265e-33	2	Gpi1
Sdc21	1.7776e-37	0.304775	0.88	0.563	3.78575e-33	2	Sdc2
Ryk1	2.66409e-37	0.303979	0.91	0.594	5.67372e-33	2	Ryk
Cdh111	8.71889e-37	0.338121	0.888	0.532	1.85686e-32	2	Cdh11
Eif2s21	1.18759e-36	0.388793	0.965	0.854	2.5292e-32	2	Eif2s2
Pkm	2.66012e-36	0.290008	0.986	0.931	5.66525e-32	2	Pkm
Ddit3	5.2019e-36	0.271984	0.536	0.31	1.10785e-31	2	Ddit3
Nnmt	2.0779e-35	0.281922	0.794	0.506	4.42531e-31	2	Nnmt
Snai11	2.95053e-35	0.386387	0.667	0.398	6.28375e-31	2	Snai1
Tusc31	3.0828e-35	0.29939	0.825	0.569	6.56543e-31	2	Tusc3
Hspd1	3.38393e-35	0.319172	0.918	0.729	7.20675e-31	2	Hspd1
Dram1	1.06083e-34	0.262316	0.786	0.516	2.25925e-30	2	Dram1
Cthrc11	1.08272e-34	0.33171	0.862	0.525	2.30588e-30	2	Cthrc1
Gm37452	1.50404e-34	0.271828	0.471	0.19	3.20316e-30	2	Gm37452
Sod2	3.10956e-34	0.381948	0.86	0.706	6.62242e-30	2	Sod2
Slc6a8	1.01968e-33	0.329358	0.606	0.336	2.17161e-29	2	Slc6a8
Tnfrsf12a1	2.86691e-33	0.309021	0.781	0.512	6.10566e-29	2	Tnfrsf12a
Nsg1	1.76282e-32	0.255552	0.679	0.419	3.75428e-28	2	Nsg1
Vim	6.56604e-32	0.30015	0.994	0.949	1.39837e-27	2	Vim
Pros1	9.01456e-32	0.284279	0.844	0.636	1.91983e-27	2	Pros1
Snhg8	3.80906e-31	0.254262	0.844	0.62	8.11214e-27	2	Snhg8
Stc1	4.66568e-31	0.657954	0.35	0.125	9.93651e-27	2	Stc1
Pdlim4	1.98857e-30	0.282735	0.765	0.485	4.23506e-26	2	Pdlim4
Camk2n11	3.04199e-30	0.257193	0.732	0.436	6.47853e-26	2	Camk2n1
Ctsl	3.40228e-30	0.337473	0.983	0.897	7.24583e-26	2	Ctsl
Crlf11	1.33799e-29	0.288014	0.581	0.282	2.84952e-25	2	Crlf1
Ndufa4l21	1.43357e-29	0.369617	0.632	0.326	3.05308e-25	2	Ndufa4l2
Tmem45a1	3.01865e-29	0.336116	0.788	0.501	6.42882e-25	2	Tmem45a
Loxl21	1.3726e-28	0.347819	0.843	0.57	2.92323e-24	2	Loxl2
Lxn	2.50347e-28	0.293727	0.715	0.494	5.33164e-24	2	Lxn
Hs3st11	4.02958e-28	0.267668	0.458	0.25	8.5818e-24	2	Hs3st1
Fam162a1	5.34555e-28	0.356848	0.91	0.732	1.13844e-23	2	Fam162a
Mif1	3.36038e-27	0.341818	0.979	0.892	7.15661e-23	2	Mif
Ptger3	4.28589e-27	0.259409	0.245	0.072	9.12766e-23	2	Ptger3
Eno11	4.81027e-27	0.297637	0.918	0.728	1.02444e-22	2	Eno1
AY036118	7.6914e-27	0.264451	0.561	0.332	1.63804e-22	2	AY036118
Mgst3	1.84806e-26	0.299363	0.521	0.3	3.93582e-22	2	Mgst3
Atf51	2.371e-26	0.303083	0.773	0.516	5.04953e-22	2	Atf5
Dio3	1.23749e-25	0.568777	0.362	0.17	2.63548e-21	2	Dio3
Il1rl1	3.76118e-25	0.469079	0.279	0.095	8.01019e-21	2	Il1rl1
Tnfsf11	1.01745e-24	0.455135	0.31	0.145	2.16685e-20	2	Tnfsf11
Cd302	1.03779e-24	0.274225	0.894	0.73	2.21017e-20	2	Cd302
Cryab	1.24717e-24	0.472403	0.566	0.33	2.6561e-20	2	Cryab
H2-T23	1.37549e-24	0.287373	0.884	0.727	2.92939e-20	2	H2-T23
Gpm6b	5.75637e-22	0.332396	0.671	0.446	1.22593e-17	2	Gpm6b
Bnip31	1.34193e-21	0.262514	0.688	0.446	2.85792e-17	2	Bnip3
Slit21	1.97016e-21	0.269535	0.51	0.281	4.19586e-17	2	Slit2
Ccl7	2.35863e-21	0.404942	0.664	0.471	5.02317e-17	2	Ccl7
Il11	4.54053e-21	0.401184	0.243	0.082	9.66998e-17	2	Il11
Pitpnc1	2.1052e-20	0.289114	0.555	0.333	4.48345e-16	2	Pitpnc1
Hspa1a1	2.31768e-20	0.2828	0.882	0.736	4.93595e-16	2	Hspa1a
Cxcl5	1.68628e-18	0.432242	0.303	0.137	3.59128e-14	2	Cxcl5
Plod1	1.50431e-17	0.250117	0.736	0.549	3.20373e-13	2	Plod1
mt-Rnr2	1.96271e-17	0.345373	0.994	0.987	4.17998e-13	2	mt-Rnr2
Jun	2.34005e-15	0.277818	0.94	0.872	4.9836e-11	2	Jun
Ccl2	4.34656e-14	0.440298	0.544	0.417	9.25688e-10	2	Ccl2
Serpina3n	1.81597e-238	1.58327	0.957	0.284	3.86747e-234	3	Serpina3n
Col3a1	2.67185e-233	1.33684	1	0.827	5.69024e-229	3	Col3a1
Wisp2	3.33212e-227	1.58116	0.924	0.282	7.09641e-223	3	Wisp2
Prelp	2.07408e-209	1.22627	0.937	0.285	4.41716e-205	3	Prelp
Sfrp2	2.3463e-207	2.00722	0.911	0.358	4.99692e-203	3	Sfrp2
Serping1	1.12398e-204	1.27114	0.993	0.656	2.39374e-200	3	Serping1
C4b	9.17923e-200	1.17369	0.954	0.339	1.9549e-195	3	C4b
Mmp2	1.90237e-190	1.12096	0.993	0.631	4.05147e-186	3	Mmp2
C3	2.97957e-183	1.253	0.959	0.403	6.3456e-179	3	C3
Col1a21	6.16575e-183	1.03756	1	0.775	1.31312e-178	3	Col1a2
Abi3bp	9.29652e-181	1.38938	0.948	0.434	1.97988e-176	3	Abi3bp
C1ra	6.88342e-180	0.892472	0.954	0.465	1.46596e-175	3	C1ra
Cxcl12	3.34631e-179	1.78561	0.915	0.416	7.12663e-175	3	Cxcl12
Svep1	4.39331e-179	1.1167	0.918	0.436	9.35644e-175	3	Svep1
Mmp3	3.24724e-178	1.98815	0.816	0.228	6.91565e-174	3	Mmp3
Il11ra1	1.77763e-177	1.02817	0.978	0.632	3.78582e-173	3	Il11ra1
Prg4	7.22064e-175	1.30361	0.847	0.199	1.53778e-170	3	Prg4
Chl1	2.92765e-173	1.08994	0.821	0.203	6.23502e-169	3	Chl1
Rarres2	1.64026e-171	1.53257	0.972	0.58	3.49327e-167	3	Rarres2
Apod	3.64282e-169	1.19899	0.89	0.325	7.75811e-165	3	Apod
Aebp11	1.75893e-167	0.967961	0.996	0.685	3.74599e-163	3	Aebp1
Gpx3	2.97845e-167	1.13514	0.988	0.635	6.3432e-163	3	Gpx3
C1s1	1.0605e-164	0.875212	0.985	0.568	2.25855e-160	3	C1s1
Lbp	2.9467e-164	1.00401	0.908	0.303	6.2756e-160	3	Lbp
Lox	3.00033e-162	1.0809	0.969	0.551	6.3898e-158	3	Lox
Fxyd1	8.34184e-162	0.813873	0.934	0.459	1.77656e-157	3	Fxyd1
Fbln1	2.62063e-161	0.875694	0.962	0.558	5.58116e-157	3	Fbln1
Rnase4	8.46087e-159	0.801057	0.992	0.709	1.80191e-154	3	Rnase4
Angptl4	1.30898e-158	0.974683	0.888	0.375	2.78774e-154	3	Angptl4
Efemp2	4.16687e-157	0.827309	0.981	0.642	8.87419e-153	3	Efemp2
Pam	1.95115e-154	0.884219	0.939	0.495	4.15536e-150	3	Pam
Col1a11	1.43527e-153	0.906711	0.999	0.785	3.0567e-149	3	Col1a1
Mgst1	2.25536e-153	0.792398	0.97	0.66	4.80324e-149	3	Mgst1
Efemp1	8.7987e-153	0.754309	0.826	0.196	1.87386e-148	3	Efemp1
Dcn1	1.17564e-152	1.0411	0.999	0.669	2.50377e-148	3	Dcn
Col14a1	2.22356e-152	1.09841	0.892	0.37	4.73552e-148	3	Col14a1
Igfbp4	1.24342e-150	1.52342	0.958	0.694	2.64812e-146	3	Igfbp4
Tgfbr3	1.63731e-150	0.791691	0.914	0.417	3.48698e-146	3	Tgfbr3
Adamts5	1.69494e-149	1.02213	0.854	0.27	3.60972e-145	3	Adamts5
Lgi2	3.00107e-149	0.934956	0.874	0.369	6.39138e-145	3	Lgi2
Thbs3	3.31626e-147	0.764653	0.851	0.343	7.06263e-143	3	Thbs3
Sparc1	3.99081e-146	0.789668	1	0.806	8.49923e-142	3	Sparc
Tnxb	1.25477e-145	0.84896	0.794	0.154	2.67228e-141	3	Tnxb
Ptx3	1.32446e-144	1.32596	0.798	0.252	2.82071e-140	3	Ptx3
Vegfd	4.01113e-140	1.13436	0.779	0.219	8.54251e-136	3	Vegfd
Ly6c1	4.37419e-140	0.787584	0.912	0.343	9.31571e-136	3	Ly6c1
Cpxm1	1.52425e-138	1.51133	0.952	0.591	3.2462e-134	3	Cpxm1
Bmp1	2.86342e-137	0.688237	0.969	0.61	6.09822e-133	3	Bmp1
Ugcg	2.05917e-136	0.801608	0.921	0.53	4.38541e-132	3	Ugcg
Gas6	3.91524e-136	1.84841	0.78	0.303	8.33828e-132	3	Gas6
Hp	2.00851e-134	1.72112	0.758	0.247	4.27753e-130	3	Hp
Tgfbr2	6.16003e-134	0.65859	0.972	0.692	1.3119e-129	3	Tgfbr2
Fgf7	1.35128e-131	0.744567	0.763	0.265	2.87781e-127	3	Fgf7
Man2a1	1.70112e-130	0.710851	0.955	0.653	3.62287e-126	3	Man2a1
Bicc1	2.53164e-128	0.644508	0.96	0.54	5.39162e-124	3	Bicc1
Il6st	5.52704e-128	0.76705	0.875	0.482	1.17709e-123	3	Il6st
Pcolce1	1.7973e-124	0.730638	0.984	0.669	3.82771e-120	3	Pcolce
Serpinf11	2.56025e-124	0.713755	0.993	0.636	5.45256e-120	3	Serpinf1
Scara3	2.95984e-124	0.664718	0.802	0.279	6.30356e-120	3	Scara3
Dpep1	1.62458e-123	0.730009	0.794	0.285	3.45987e-119	3	Dpep1
Scn7a	3.16124e-123	0.756537	0.755	0.233	6.73249e-119	3	Scn7a
Sod3	3.52741e-122	0.767373	0.948	0.529	7.51232e-118	3	Sod3
Il33	6.45314e-122	0.852591	0.808	0.286	1.37432e-117	3	Il33
Vcam1	1.45868e-121	0.70354	0.786	0.312	3.10655e-117	3	Vcam1
Pi16	8.9251e-121	0.882793	0.766	0.227	1.90078e-116	3	Pi16
Sfrp1	1.58517e-119	1.3847	0.854	0.475	3.37594e-115	3	Sfrp1
Nenf	1.75304e-118	0.549774	0.981	0.771	3.73345e-114	3	Nenf
Nfix	2.90684e-118	0.6112	0.96	0.627	6.19069e-114	3	Nfix
Mt21	1.74943e-116	1.17857	0.94	0.577	3.72575e-112	3	Mt2
Ly6a	3.01283e-116	0.78235	0.983	0.736	6.41642e-112	3	Ly6a
Adamts2	5.49903e-115	0.666112	0.971	0.611	1.17113e-110	3	Adamts2
Steap4	5.87561e-115	0.614592	0.631	0.125	1.25133e-110	3	Steap4
Col16a1	6.84126e-115	0.607011	0.916	0.518	1.45698e-110	3	Col16a1
Nbl1	8.35043e-113	0.88931	0.931	0.555	1.77839e-108	3	Nbl1
C2	1.02872e-112	0.6837	0.786	0.324	2.19087e-108	3	C2
Cfb	1.13141e-112	0.442424	0.585	0.122	2.40956e-108	3	Cfb
Fstl11	4.22135e-111	0.656304	0.999	0.714	8.99022e-107	3	Fstl1
Il1r1	4.85226e-110	0.680023	0.839	0.467	1.03339e-105	3	Il1r1
Sned1	9.35775e-110	0.661377	0.728	0.224	1.99292e-105	3	Sned1
Ifi205	6.46458e-109	0.697214	0.793	0.304	1.37676e-104	3	Ifi205
Igf1	1.62552e-105	0.883947	0.833	0.43	3.46186e-101	3	Igf1
Prnp	2.36508e-105	0.616471	0.928	0.576	5.0369e-101	3	Prnp
Lrp1	2.87459e-105	0.585649	0.993	0.771	6.12202e-101	3	Lrp1
Cyp1b1	1.3199e-104	0.755784	0.572	0.132	2.811e-100	3	Cyp1b1
Mmp23	3.24705e-104	0.598952	0.931	0.539	6.91525e-100	3	Mmp23
Egfr	2.6338e-103	0.480123	0.799	0.356	5.6092e-99	3	Egfr
Col5a11	3.01025e-102	0.608313	0.988	0.645	6.41092e-98	3	Col5a1
Srpx	7.41086e-101	0.579182	0.84	0.431	1.57829e-96	3	Srpx
Fbln21	8.59964e-101	0.660732	0.996	0.635	1.83147e-96	3	Fbln2
Rasl11a	6.08108e-100	1.0531	0.669	0.22	1.29509e-95	3	Rasl11a
Adgrd1	1.0984e-99	0.398469	0.683	0.188	2.33926e-95	3	Adgrd1
Podn	2.98099e-99	0.553146	0.596	0.16	6.34862e-95	3	Podn
Slfn5	3.18927e-99	0.549738	0.841	0.409	6.79218e-95	3	Slfn5
Pdgfra	5.99163e-99	0.673821	0.901	0.49	1.27604e-94	3	Pdgfra
Cyp7b1	1.08986e-96	0.710946	0.631	0.22	2.32107e-92	3	Cyp7b1
Ptgis	6.89662e-96	0.636625	0.735	0.282	1.46877e-91	3	Ptgis
Clec3b	1.09863e-95	0.742315	0.616	0.125	2.33976e-91	3	Clec3b
Vkorc11	2.04209e-95	0.540575	0.954	0.691	4.34903e-91	3	Vkorc1
Gsn	2.71142e-95	0.403549	0.99	0.808	5.7745e-91	3	Gsn
Oat	3.94641e-95	0.52521	0.962	0.705	8.40467e-91	3	Oat
Tshz2	3.27113e-93	0.470936	0.805	0.36	6.96654e-89	3	Tshz2
Plac8	2.13715e-92	0.573827	0.956	0.604	4.55148e-88	3	Plac8
Npdc1	2.15631e-91	0.495292	0.925	0.584	4.59229e-87	3	Npdc1
Fbn1	2.51196e-91	0.57471	0.989	0.643	5.34973e-87	3	Fbn1
Htra3	2.75982e-91	0.533377	0.849	0.453	5.87758e-87	3	Htra3
Nsg11	6.16133e-91	0.547731	0.844	0.396	1.31218e-86	3	Nsg1
Timp2	7.93428e-91	0.493699	0.987	0.8	1.68976e-86	3	Timp2
Tmed31	4.05259e-90	0.48982	0.981	0.8	8.63081e-86	3	Tmed3
Ssc5d	1.18211e-89	0.396672	0.605	0.196	2.51753e-85	3	Ssc5d
Arsi	2.45344e-89	0.418496	0.626	0.193	5.2251e-85	3	Arsi
Nnmt1	3.46151e-88	0.490044	0.852	0.498	7.37199e-84	3	Nnmt
Mt11	4.82923e-88	1.16545	0.989	0.814	1.02848e-83	3	Mt1
Ackr3	6.65695e-88	0.549478	0.73	0.27	1.41773e-83	3	Ackr3
Zbtb20	7.16106e-88	0.466538	0.931	0.616	1.52509e-83	3	Zbtb20
Loxl1	4.83274e-87	0.556572	0.978	0.599	1.02923e-82	3	Loxl1
Cpz	1.58609e-86	0.599535	0.635	0.256	3.37789e-82	3	Cpz
Crtap	1.39362e-85	0.486031	0.918	0.587	2.968e-81	3	Crtap
Gxylt2	1.9708e-85	0.498266	0.709	0.328	4.19721e-81	3	Gxylt2
Sbsn	4.62891e-85	0.36672	0.6	0.164	9.8582e-81	3	Sbsn
Gstm2	4.78197e-84	0.439268	0.832	0.44	1.01842e-79	3	Gstm2
Saa3	1.81304e-83	2.31041	0.559	0.154	3.86123e-79	3	Saa3
Sfrp4	3.27278e-83	1.22655	0.526	0.123	6.97005e-79	3	Sfrp4
Pkdcc	1.13734e-82	0.452659	0.692	0.285	2.42219e-78	3	Pkdcc
Heg1	1.20415e-82	0.454929	0.779	0.35	2.56448e-78	3	Heg1
Slc43a3	4.10757e-82	0.443691	0.774	0.345	8.74788e-78	3	Slc43a3
Emb1	4.79031e-82	0.830479	0.836	0.534	1.02019e-77	3	Emb
Pdpn	4.8127e-82	0.504778	0.941	0.619	1.02496e-77	3	Pdpn
Cd34	7.53448e-82	0.322074	0.783	0.278	1.60462e-77	3	Cd34
Ccdc801	7.79563e-82	0.580501	0.964	0.577	1.66024e-77	3	Ccdc80
Slc39a14	1.96897e-81	0.515949	0.786	0.42	4.19332e-77	3	Slc39a14
Clu	1.54832e-80	1.01045	0.521	0.128	3.29745e-76	3	Clu
Pros11	4.19815e-80	0.468127	0.939	0.623	8.9408e-76	3	Pros1
Adamts15	5.08035e-80	0.41577	0.501	0.116	1.08196e-75	3	Adamts15
Flrt2	5.36926e-80	0.383123	0.718	0.293	1.14349e-75	3	Flrt2
Slc16a2	5.58837e-80	0.411109	0.727	0.362	1.19016e-75	3	Slc16a2
Lhfp1	1.5977e-79	0.47566	0.969	0.61	3.40263e-75	3	Lhfp
Cemip	1.81415e-79	1.07481	0.435	0.073	3.86359e-75	3	Cemip
Cd3021	4.50233e-78	0.54454	0.937	0.724	9.5886e-74	3	Cd302
Nfia	5.15238e-78	0.421934	0.79	0.366	1.0973e-73	3	Nfia
Fndc3b	7.18436e-78	0.46415	0.954	0.68	1.53005e-73	3	Fndc3b
Slit3	7.87441e-78	0.455604	0.881	0.512	1.67701e-73	3	Slit3
Fkbp9	1.09836e-77	0.461688	0.931	0.625	2.33919e-73	3	Fkbp9
Mfap21	1.73915e-77	0.559624	0.905	0.57	3.70386e-73	3	Mfap2
Plpp3	3.58221e-76	0.443983	0.898	0.542	7.62904e-72	3	Plpp3
Medag	4.767e-76	0.471915	0.813	0.434	1.01523e-71	3	Medag
Ecm1	5.77026e-76	0.518827	0.963	0.734	1.22889e-71	3	Ecm1
Fkbp71	1.89747e-75	0.414849	0.898	0.576	4.04104e-71	3	Fkbp7
Igfbp61	4.37436e-75	0.673868	0.907	0.531	9.31607e-71	3	Igfbp6
Epdr1	3.34219e-74	0.378041	0.613	0.243	7.11786e-70	3	Epdr1
Ggt5	3.90372e-74	0.443939	0.566	0.151	8.31375e-70	3	Ggt5
Dpp4	1.17168e-73	0.259727	0.535	0.133	2.49533e-69	3	Dpp4
F3	1.95733e-73	0.564112	0.652	0.282	4.16852e-69	3	F3
Lrrn4cl	3.96984e-73	0.360538	0.555	0.146	8.45457e-69	3	Lrrn4cl
Col5a21	6.90816e-73	0.489938	0.998	0.671	1.47123e-68	3	Col5a2
Smoc2	1.66072e-72	0.83108	0.591	0.196	3.53684e-68	3	Smoc2
Arhgap29	5.09495e-72	0.38571	0.757	0.327	1.08507e-67	3	Arhgap29
S100a16	6.90919e-72	0.472481	0.951	0.592	1.47145e-67	3	S100a16
Adm	2.39335e-71	1.02213	0.654	0.264	5.09712e-67	3	Adm
Chrdl1	3.20683e-71	0.49251	0.449	0.101	6.82959e-67	3	Chrdl1
Ace	7.17979e-71	0.561034	0.677	0.286	1.52908e-66	3	Ace
Ebf1	1.08504e-70	0.366714	0.944	0.628	2.31081e-66	3	Ebf1
Osr1	1.22954e-70	0.40639	0.522	0.16	2.61855e-66	3	Osr1
Nid1	1.31069e-70	0.484792	0.967	0.684	2.79137e-66	3	Nid1
Man1a	1.52831e-70	0.411915	0.809	0.421	3.25484e-66	3	Man1a
Fam46a	4.77062e-70	0.527392	0.854	0.549	1.016e-65	3	Fam46a
Cldn10	6.87363e-70	0.377625	0.449	0.095	1.46388e-65	3	Cldn10
Amotl2	7.23155e-70	0.532448	0.675	0.314	1.5401e-65	3	Amotl2
Ctsk	8.94644e-70	0.419531	0.969	0.646	1.90532e-65	3	Ctsk
Creb3l11	1.2561e-69	0.421857	0.831	0.487	2.67511e-65	3	Creb3l1
Slc16a1	1.19585e-68	0.440232	0.637	0.267	2.54679e-64	3	Slc16a1
Tmem176b	2.68917e-68	0.52766	0.919	0.664	5.72713e-64	3	Tmem176b
Meg31	5.3299e-68	0.478428	0.904	0.541	1.13511e-63	3	Meg3
Adamtsl1	8.2172e-68	0.335418	0.675	0.284	1.75002e-63	3	Adamtsl1
Csgalnact1	4.44883e-67	0.438519	0.786	0.432	9.47468e-63	3	Csgalnact1
Selenow	4.89449e-67	0.316745	0.991	0.906	1.04238e-62	3	Selenow
Cebpd	9.62921e-67	0.462821	0.881	0.601	2.05073e-62	3	Cebpd
Clmp	1.06792e-66	0.388907	0.807	0.463	2.27434e-62	3	Clmp
Cp	1.90505e-66	0.530589	0.535	0.182	4.0572e-62	3	Cp
Plod2	2.19488e-66	0.563766	0.739	0.375	4.67445e-62	3	Plod2
Tcea3	6.53006e-66	0.326124	0.467	0.11	1.39071e-61	3	Tcea3
Ctsh1	7.39107e-66	0.50685	0.937	0.74	1.57408e-61	3	Ctsh
H6pd	3.9518e-65	0.362609	0.649	0.319	8.41616e-61	3	H6pd
Vgll3	6.53728e-65	0.395853	0.651	0.274	1.39225e-60	3	Vgll3
Selenom1	7.2488e-65	0.411633	0.972	0.724	1.54378e-60	3	Selenom
Lgals3bp	7.86749e-65	0.383379	0.902	0.635	1.67554e-60	3	Lgals3bp
Rcn31	2.01704e-64	0.44843	0.986	0.65	4.2957e-60	3	Rcn3
Gpx7	1.55205e-63	0.403786	0.883	0.544	3.30539e-59	3	Gpx7
Mir99ahg	1.81622e-63	0.34657	0.652	0.295	3.86801e-59	3	Mir99ahg
Spon2	2.07561e-63	0.527261	0.556	0.176	4.42043e-59	3	Spon2
Cygb1	2.8366e-63	0.495495	0.857	0.495	6.04111e-59	3	Cygb
Ntrk2	9.29332e-63	0.439576	0.518	0.18	1.9792e-58	3	Ntrk2
Galnt16	1.24672e-62	0.308418	0.492	0.142	2.65513e-58	3	Galnt16
Gpx81	1.44308e-62	0.405472	0.932	0.615	3.07334e-58	3	Gpx8
Ampd3	1.73022e-62	0.285511	0.503	0.144	3.68484e-58	3	Ampd3
Serpinb6a	4.90091e-62	0.397564	0.977	0.776	1.04375e-57	3	Serpinb6a
Glis3	5.11575e-62	0.321822	0.511	0.164	1.0895e-57	3	Glis3
Gaa	5.70588e-62	0.357407	0.793	0.477	1.21518e-57	3	Gaa
Maged1	6.70052e-62	0.308457	0.941	0.653	1.42701e-57	3	Maged1
Tmeff2	1.2389e-61	0.337635	0.417	0.088	2.63849e-57	3	Tmeff2
Selenop1	1.39763e-61	0.516793	0.827	0.543	2.97653e-57	3	Selenop
Ltbp3	3.78044e-61	0.378111	0.715	0.365	8.05121e-57	3	Ltbp3
Lum1	5.90321e-61	0.62634	0.886	0.566	1.25721e-56	3	Lum
Bgn1	6.84328e-61	0.497681	1	0.693	1.45741e-56	3	Bgn
Cavin1	8.07544e-61	0.441192	0.883	0.563	1.71983e-56	3	Cavin1
Sdc41	9.5741e-61	0.527288	0.907	0.642	2.039e-56	3	Sdc4
Igsf10	5.60308e-60	0.356657	0.712	0.352	1.19329e-55	3	Igsf10
Serpinh11	1.33444e-59	0.420591	1	0.736	2.84195e-55	3	Serpinh1
Gfra1	3.20271e-59	0.436797	0.376	0.087	6.82082e-55	3	Gfra1
Dclk11	5.49335e-59	0.41833	0.839	0.487	1.16992e-54	3	Dclk1
Mfap51	8.69099e-59	0.517567	0.972	0.619	1.85092e-54	3	Mfap5
Mxra81	1.06095e-58	0.388541	0.942	0.622	2.2595e-54	3	Mxra8
Prss23	3.82405e-58	0.439113	0.871	0.533	8.14409e-54	3	Prss23
Pcsk51	1.23703e-57	0.623457	0.81	0.482	2.6345e-53	3	Pcsk5
Bmper	1.34192e-57	0.34453	0.429	0.117	2.85788e-53	3	Bmper
Osmr	1.74794e-57	0.372084	0.705	0.371	3.72259e-53	3	Osmr
Nedd41	3.35733e-57	0.375816	0.99	0.71	7.15011e-53	3	Nedd4
Ctsl1	4.62557e-57	0.36677	0.995	0.896	9.85108e-53	3	Ctsl
Ctsf	6.10379e-57	0.293538	0.615	0.285	1.29992e-52	3	Ctsf
Ndn	6.61699e-57	0.362803	0.721	0.369	1.40922e-52	3	Ndn
Il15ra	1.49853e-56	0.300279	0.556	0.228	3.19141e-52	3	Il15ra
Lima1	3.42343e-56	0.338624	0.887	0.598	7.29088e-52	3	Lima1
Sulf2	7.67009e-56	0.286554	0.58	0.251	1.6335e-51	3	Sulf2
Nfib	8.43595e-56	0.386495	0.751	0.362	1.7966e-51	3	Nfib
Kng2	1.12757e-55	0.318998	0.339	0.068	2.4014e-51	3	Kng2
Cfh1	2.14128e-55	0.557156	0.803	0.526	4.56028e-51	3	Cfh
Lamp2	2.15697e-55	0.279417	0.984	0.86	4.5937e-51	3	Lamp2
Wbscr17	6.18594e-55	0.317699	0.473	0.148	1.31742e-50	3	Wbscr17
Slc1a3	1.22398e-54	0.251889	0.278	0.035	2.60671e-50	3	Slc1a3
En1	2.13359e-54	0.307271	0.623	0.319	4.54391e-50	3	En1
C1qtnf61	3.6963e-54	0.395131	0.919	0.638	7.872e-50	3	C1qtnf6
Sulf11	3.70663e-54	0.368837	0.817	0.481	7.89401e-50	3	Sulf1
Dram11	8.29957e-54	0.364084	0.811	0.514	1.76756e-49	3	Dram1
Prrx21	1.2014e-53	0.316313	0.736	0.412	2.55862e-49	3	Prrx2
Gns	1.34405e-53	0.307939	0.83	0.549	2.86242e-49	3	Gns
Cd248	7.49501e-53	0.40281	0.869	0.532	1.59621e-48	3	Cd248
Lifr	1.0971e-52	0.251349	0.494	0.209	2.3365e-48	3	Lifr
Mark1	1.41148e-52	0.316685	0.561	0.254	3.00604e-48	3	Mark1
Tmem176a	1.43251e-52	0.456593	0.866	0.623	3.05082e-48	3	Tmem176a
Nucb1	4.80933e-52	0.305912	0.935	0.727	1.02424e-47	3	Nucb1
Vasn	6.74657e-52	0.34299	0.762	0.431	1.43682e-47	3	Vasn
Entpd2	7.95531e-52	0.380831	0.465	0.149	1.69424e-47	3	Entpd2
Cpq	8.83538e-52	0.355649	0.766	0.451	1.88167e-47	3	Cpq
Gpm6b1	1.17303e-51	0.443233	0.747	0.436	2.49821e-47	3	Gpm6b
Tspan11	1.54442e-51	0.366755	0.647	0.329	3.28916e-47	3	Tspan11
Rnf150	1.81434e-51	0.250192	0.473	0.171	3.86401e-47	3	Rnf150
Serpinb1a	2.03535e-51	0.396735	0.485	0.148	4.33469e-47	3	Serpinb1a
Htra11	5.90764e-51	0.365223	0.854	0.534	1.25815e-46	3	Htra1
Cthrc12	1.34838e-50	0.540358	0.851	0.528	2.87164e-46	3	Cthrc1
Rpn2	2.77936e-50	0.338768	0.96	0.788	5.9192e-46	3	Rpn2
Ccl71	9.83041e-50	0.571145	0.771	0.456	2.09358e-45	3	Ccl7
Dag1	1.30845e-49	0.279519	0.759	0.464	2.7866e-45	3	Dag1
Dsel	2.10393e-49	0.320121	0.673	0.366	4.48074e-45	3	Dsel
Lpgat1	2.16877e-49	0.371662	0.768	0.474	4.61883e-45	3	Lpgat1
Pmp22	2.24268e-49	0.354949	0.833	0.527	4.77623e-45	3	Pmp22
Comt	3.49754e-49	0.342487	0.892	0.666	7.44871e-45	3	Comt
Fam114a1	3.86059e-49	0.265366	0.789	0.493	8.2219e-45	3	Fam114a1
Cxcl141	4.03214e-49	1.16415	0.73	0.469	8.58725e-45	3	Cxcl14
Plagl1	4.26884e-49	0.304965	0.344	0.083	9.09135e-45	3	Plagl1
S100a13	8.48878e-49	0.300878	0.96	0.843	1.80785e-44	3	S100a13
Antxr1	9.37364e-49	0.361374	0.805	0.479	1.9963e-44	3	Antxr1
Copz21	1.56801e-48	0.321246	0.883	0.581	3.33939e-44	3	Copz2
Gm12840	2.8442e-48	0.435765	0.697	0.371	6.05728e-44	3	Gm12840
Setbp1	3.39147e-48	0.288752	0.511	0.207	7.22282e-44	3	Setbp1
Serpine1	3.45537e-48	0.842812	0.683	0.405	7.3589e-44	3	Serpine1
Dse	6.04902e-48	0.269376	0.733	0.449	1.28826e-43	3	Dse
Lrrc17	6.78912e-48	0.428098	0.549	0.28	1.44588e-43	3	Lrrc17
Gng12	8.04955e-48	0.487584	0.903	0.686	1.71431e-43	3	Gng12
Mrc21	1.64411e-47	0.26086	0.837	0.497	3.50146e-43	3	Mrc2
P4ha21	1.79446e-47	0.421207	0.843	0.506	3.82165e-43	3	P4ha2
Rian1	3.17529e-47	0.338619	0.757	0.422	6.76241e-43	3	Rian
Pdia31	4.36083e-47	0.28659	0.987	0.881	9.28727e-43	3	Pdia3
Ar	4.50998e-47	0.26078	0.614	0.289	9.6049e-43	3	Ar
Lama4	8.88037e-47	0.25142	0.836	0.556	1.89125e-42	3	Lama4
Fkbp111	1.09998e-46	0.343033	0.839	0.512	2.34262e-42	3	Fkbp11
Dapk1	2.41433e-46	0.264011	0.527	0.205	5.14179e-42	3	Dapk1
Cnpy21	2.77481e-46	0.331393	0.937	0.75	5.90951e-42	3	Cnpy2
Nucb2	5.56588e-46	0.29691	0.76	0.492	1.18536e-41	3	Nucb2
Fam102b	1.00866e-45	0.308723	0.65	0.331	2.14814e-41	3	Fam102b
Thbs22	5.01537e-45	0.481939	0.955	0.644	1.06812e-40	3	Thbs2
Gas12	6.29209e-45	0.422713	0.889	0.556	1.34003e-40	3	Gas1
Hsp90b11	2.36799e-44	0.297563	0.997	0.916	5.0431e-40	3	Hsp90b1
Celf2	3.362e-44	0.255769	0.807	0.464	7.16004e-40	3	Celf2
Mxd4	6.49137e-44	0.254038	0.827	0.568	1.38247e-39	3	Mxd4
Ppib1	7.04398e-44	0.278273	0.987	0.919	1.50016e-39	3	Ppib
Adamts1	1.85112e-43	0.427538	0.707	0.393	3.94234e-39	3	Adamts1
Zfp36l1	1.99425e-43	0.264918	0.94	0.771	4.24715e-39	3	Zfp36l1
Lpl	2.03139e-43	0.738515	0.593	0.31	4.32624e-39	3	Lpl
Slc38a10	2.18075e-43	0.287198	0.857	0.609	4.64435e-39	3	Slc38a10
Gadd45g1	5.71281e-43	0.470917	0.867	0.635	1.21666e-38	3	Gadd45g
Adgra2	4.34186e-42	0.25052	0.571	0.297	9.24686e-38	3	Adgra2
Gdf10	5.76886e-42	0.458469	0.276	0.037	1.22859e-37	3	Gdf10
Col28a1	5.81821e-42	0.403625	0.278	0.059	1.2391e-37	3	Col28a1
Ogn	8.34314e-42	0.467451	0.476	0.193	1.77684e-37	3	Ogn
P4hb	1.22296e-41	0.277245	0.978	0.842	2.60454e-37	3	P4hb
Fxyd61	1.40252e-41	0.601849	0.659	0.357	2.98695e-37	3	Fxyd6
Prrx12	6.07869e-41	0.327981	0.98	0.644	1.29458e-36	3	Prrx1
Ppic1	1.32375e-40	0.293982	0.984	0.701	2.81919e-36	3	Ppic
Srpx21	1.58164e-40	0.297359	0.718	0.427	3.36841e-36	3	Srpx2
Dpysl3	1.71643e-40	0.351711	0.719	0.409	3.65548e-36	3	Dpysl3
Hspg2	2.58258e-40	0.269841	0.96	0.675	5.50012e-36	3	Hspg2
Ckap41	3.4155e-40	0.260127	0.965	0.708	7.27399e-36	3	Ckap4
Ddost	3.86959e-40	0.273636	0.955	0.8	8.24106e-36	3	Ddost
Lman11	4.21352e-40	0.27805	0.934	0.715	8.97353e-36	3	Lman1
Ifi27	7.9954e-40	0.329501	0.929	0.77	1.70278e-35	3	Ifi27
Dnajc3	5.09121e-39	0.301856	0.928	0.718	1.08427e-34	3	Dnajc3
Gpc3	8.23148e-39	0.514427	0.6	0.305	1.75306e-34	3	Gpc3
Nov	8.25077e-39	0.46932	0.395	0.123	1.75717e-34	3	Nov
Gnas	9.45355e-39	0.381214	0.991	0.915	2.01332e-34	3	Gnas
Ifi27l2a1	1.25359e-38	0.315691	0.694	0.398	2.66977e-34	3	Ifi27l2a
Ap2a2	1.53125e-38	0.26092	0.792	0.525	3.2611e-34	3	Ap2a2
Rbms3	1.95134e-38	0.262487	0.766	0.491	4.15578e-34	3	Rbms3
Fn1	2.834e-38	0.524154	0.993	0.833	6.03556e-34	3	Fn1
Calr	1.2095e-37	0.252563	0.993	0.92	2.57588e-33	3	Calr
Nox4	1.5426e-37	0.26948	0.388	0.15	3.28527e-33	3	Nox4
Map1lc3a1	1.76229e-37	0.293606	0.917	0.696	3.75314e-33	3	Map1lc3a
Pcdh7	1.80689e-37	0.293739	0.618	0.344	3.84813e-33	3	Pcdh7
Snhg181	3.47024e-37	0.255496	0.93	0.605	7.39056e-33	3	Snhg18
Thra	4.97702e-37	0.269268	0.701	0.428	1.05996e-32	3	Thra
Lmcd1	1.3299e-36	0.387001	0.285	0.055	2.83228e-32	3	Lmcd1
Cyb5a	5.11613e-36	0.312585	0.923	0.783	1.08958e-31	3	Cyb5a
Sigmar1	6.54875e-36	0.266637	0.781	0.531	1.39469e-31	3	Sigmar1
Frmd6	1.0807e-35	0.262509	0.662	0.407	2.30158e-31	3	Frmd6
Ift201	2.09327e-35	0.277734	0.903	0.708	4.45803e-31	3	Ift20
Sec31a	4.9874e-35	0.258641	0.862	0.631	1.06217e-30	3	Sec31a
Ms4a4d1	7.22565e-35	0.278515	0.777	0.493	1.53885e-30	3	Ms4a4d
Ifi203	7.67695e-35	0.263817	0.774	0.524	1.63496e-30	3	Ifi203
Tmem45a2	1.01984e-34	0.332643	0.804	0.5	2.17195e-30	3	Tmem45a
Tspan41	1.03591e-34	0.314348	0.883	0.654	2.20617e-30	3	Tspan4
Ahnak	1.15577e-34	0.356163	0.984	0.871	2.46144e-30	3	Ahnak
Prdx4	1.68689e-34	0.288729	0.904	0.711	3.59257e-30	3	Prdx4
Ddb1	3.28967e-34	0.260479	0.883	0.675	7.00602e-30	3	Ddb1
Reg1	3.52808e-34	1.97251	0.207	0.029	7.51376e-30	3	Reg1
Smim1	1.09879e-33	0.250253	0.51	0.272	2.3401e-29	3	Smim1
Idh1	1.15211e-33	0.256673	0.739	0.504	2.45366e-29	3	Idh1
Cyr611	1.40558e-33	0.299732	0.839	0.563	2.99347e-29	3	Cyr61
Hdlbp1	2.49661e-33	0.273489	0.944	0.773	5.31703e-29	3	Hdlbp
Fndc1	3.14842e-33	0.303262	0.613	0.335	6.7052e-29	3	Fndc1
Chpf	6.07592e-33	0.265007	0.65	0.408	1.29399e-28	3	Chpf
Arid5b	3.66751e-32	0.257251	0.806	0.582	7.81071e-28	3	Arid5b
Gpnmb	1.06255e-31	0.274479	0.323	0.107	2.2629e-27	3	Gpnmb
Tmem100	1.11593e-31	0.264506	0.561	0.302	2.3766e-27	3	Tmem100
Klf9	1.14188e-31	0.253549	0.728	0.476	2.43186e-27	3	Klf9
Cd320	2.69634e-31	0.253025	0.621	0.388	5.74239e-27	3	Cd320
Gas7	3.91948e-31	0.31053	0.541	0.283	8.34731e-27	3	Gas7
Lrrc32	7.88488e-31	0.315398	0.611	0.364	1.67924e-26	3	Lrrc32
Vcan1	9.2238e-31	0.331708	0.834	0.576	1.96439e-26	3	Vcan
Il3ra	1.7786e-30	0.275888	0.754	0.511	3.78789e-26	3	Il3ra
Mycbp2	2.04197e-30	0.317669	0.858	0.689	4.34878e-26	3	Mycbp2
Clec11a1	3.18253e-30	0.333102	0.521	0.301	6.77783e-26	3	Clec11a
Gm382111	9.55722e-30	0.265008	0.598	0.358	2.0354e-25	3	Gm38211
Itih5	1.08331e-29	0.462671	0.433	0.195	2.30712e-25	3	Itih5
Ostc1	1.22248e-29	0.250419	0.968	0.825	2.60351e-25	3	Ostc
Plod3	1.4118e-29	0.25027	0.81	0.592	3.0067e-25	3	Plod3
Bckdhb	7.34375e-28	0.305656	0.402	0.188	1.564e-23	3	Bckdhb
Vtn	7.9239e-28	0.270068	0.207	0.05	1.68755e-23	3	Vtn
Cdkn1c	7.82182e-26	0.27871	0.397	0.186	1.66581e-21	3	Cdkn1c
Islr1	9.02102e-26	0.257209	0.702	0.45	1.92121e-21	3	Islr
Hsd11b11	1.09068e-24	0.314914	0.518	0.317	2.32283e-20	3	Hsd11b1
Ndnf	1.16665e-24	0.276672	0.209	0.047	2.48462e-20	3	Ndnf
Lcn2	1.57929e-24	0.302828	0.206	0.055	3.36341e-20	3	Lcn2
Cxcl1	1.02474e-23	0.537126	0.565	0.347	2.18239e-19	3	Cxcl1
Il6	1.48126e-23	0.286139	0.434	0.215	3.15465e-19	3	Il6
Nupr11	3.85076e-22	0.403106	0.856	0.665	8.20096e-18	3	Nupr1
Runx11	4.69758e-22	0.261503	0.943	0.752	1.00044e-17	3	Runx1
Lamb2	2.85643e-21	0.255398	0.694	0.471	6.08333e-17	3	Lamb2
Egr1	3.0389e-20	0.281299	0.909	0.705	6.47195e-16	3	Egr1
Cxcl51	4.59852e-19	0.864656	0.282	0.142	9.79346e-15	3	Cxcl5
Bag3	8.67811e-18	0.25764	0.624	0.422	1.84818e-13	3	Bag3
Cpxm21	1.4008e-17	0.292915	0.591	0.414	2.98327e-13	3	Cpxm2
Sod21	9.89877e-17	0.25539	0.822	0.712	2.10814e-12	3	Sod2
Tnfaip6	1.81397e-16	0.300708	0.66	0.475	3.8632e-12	3	Tnfaip6
Ccl21	2.92247e-16	0.415072	0.596	0.41	6.22399e-12	3	Ccl2
Fmr1	5.06335e-15	0.256309	0.546	0.36	1.07834e-10	3	Fmr1
Rdh10	7.41043e-15	0.284233	0.504	0.332	1.5782e-10	3	Rdh10
Tppp3	7.46714e-15	0.295862	0.349	0.181	1.59028e-10	3	Tppp3
Gem	4.73254e-14	0.33134	0.553	0.382	1.00789e-09	3	Gem
Reg3g	4.93162e-13	0.718164	0.109	0.024	1.05029e-08	3	Reg3g
Serpinb2	1.27256e-12	0.387423	0.11	0.026	2.71016e-08	3	Serpinb2
Ndufa4l22	1.31216e-07	0.25912	0.487	0.35	0.00279451	3	Ndufa4l2
Dnajb11	0.00018148	0.310945	0.665	0.563	1	3	Dnajb1
Cilp1	0.00120099	0.435095	0.184	0.131	1	3	Cilp
Clec3b1	0	2.37053	0.99	0.118	0	4	Clec3b
Tnxb1	3.97578e-300	2.14997	0.984	0.172	8.46722e-296	4	Tnxb
Efemp11	1.31249e-285	1.90464	0.976	0.216	2.7952e-281	4	Efemp1
Pi161	2.81173e-284	2.51733	0.98	0.237	5.98813e-280	4	Pi16
Gsn1	1.16535e-280	2.31746	0.995	0.817	2.48184e-276	4	Gsn
Scara5	9.55515e-274	1.52872	0.896	0.065	2.03496e-269	4	Scara5
Ly6c11	1.42209e-273	2.04015	0.987	0.367	3.02863e-269	4	Ly6c1
C4b1	5.80067e-273	1.96389	0.989	0.369	1.23537e-268	4	C4b
Lbp1	1.09817e-272	2.20026	0.986	0.329	2.33876e-268	4	Lbp
Cd55	3.39437e-271	1.82311	0.897	0.11	7.22898e-267	4	Cd55
Tgfbr21	8.88073e-270	1.7128	0.989	0.706	1.89133e-265	4	Tgfbr2
Htra31	1.57935e-265	1.81531	0.978	0.463	3.36354e-261	4	Htra3
Sema3c	1.58305e-265	1.57718	0.885	0.076	3.37141e-261	4	Sema3c
Adamts51	3.20269e-263	1.92623	0.986	0.29	6.82077e-259	4	Adamts5
Ly6a1	1.80357e-260	1.66843	0.995	0.748	3.84105e-256	4	Ly6a
Cd341	2.75078e-258	1.56961	0.98	0.288	5.85835e-254	4	Cd34
Scara31	2.83616e-256	1.43322	0.958	0.293	6.04018e-252	4	Scara3
Heg11	7.09034e-254	1.56367	0.969	0.356	1.51003e-249	4	Heg1
Ackr31	1.6241e-253	1.6404	0.969	0.273	3.45885e-249	4	Ackr3
Nid11	3.41872e-253	1.42086	0.993	0.697	7.28084e-249	4	Nid1
Prss231	8.7358e-253	1.7079	0.987	0.541	1.86046e-248	4	Prss23
Adgrd11	9.61837e-253	1.29434	0.919	0.194	2.04842e-248	4	Adgrd1
Sned11	3.18537e-247	1.51986	0.929	0.233	6.78388e-243	4	Sned1
Col14a11	1.59089e-246	1.62237	0.98	0.39	3.38811e-242	4	Col14a1
Pcolce2	2.49811e-246	1.53177	0.873	0.149	5.32022e-242	4	Pcolce2
Dpp41	4.54662e-245	1.30661	0.883	0.123	9.68294e-241	4	Dpp4
C31	4.5763e-245	1.97975	0.99	0.43	9.74614e-241	4	C3
Plpp31	1.21979e-240	1.77413	0.976	0.555	2.5978e-236	4	Plpp3
Prg41	1.84846e-240	2.11986	0.95	0.224	3.93666e-236	4	Prg4
Fbn11	2.10664e-239	1.32062	0.995	0.661	4.4865e-235	4	Fbn1
Cmah	1.67783e-238	1.2043	0.867	0.131	3.57327e-234	4	Cmah
Anxa3	2.99201e-238	1.56236	0.974	0.556	6.37209e-234	4	Anxa3
Ifi2051	5.88647e-237	1.46378	0.949	0.316	1.25364e-232	4	Ifi205
Serpinb6a1	3.32847e-235	1.1992	0.992	0.786	7.08865e-231	4	Serpinb6a
C1s11	4.75324e-235	1.27864	0.99	0.59	1.0123e-230	4	C1s1
Klf41	1.14085e-227	1.7976	0.969	0.422	2.42966e-223	4	Klf4
Ddr2	2.71561e-224	1.22344	0.935	0.424	5.78343e-220	4	Ddr2
Lrrn4cl1	4.79385e-222	1.0875	0.844	0.142	1.02095e-217	4	Lrrn4cl
Flrt21	4.39301e-221	1.31009	0.913	0.299	9.3558e-217	4	Flrt2
Timp21	4.29352e-219	1.12564	0.992	0.81	9.14391e-215	4	Timp2
Zbtb201	1.13475e-218	1.23285	0.974	0.629	2.41667e-214	4	Zbtb20
Cd2481	2.17733e-217	1.2843	0.971	0.541	4.63705e-213	4	Cd248
Gfpt2	2.39828e-215	1.30852	0.888	0.253	5.10761e-211	4	Gfpt2
Rnase41	5.05094e-214	1.18557	0.986	0.725	1.0757e-209	4	Rnase4
Spon21	7.51842e-213	1.11817	0.861	0.169	1.6012e-208	4	Spon2
Slfn51	1.25062e-211	1.25876	0.958	0.422	2.66345e-207	4	Slfn5
Vegfd1	2.54005e-210	1.30549	0.906	0.238	5.40955e-206	4	Vegfd
Loxl11	1.51848e-208	1.09038	0.982	0.619	3.23391e-204	4	Loxl1
Igfbp62	1.81097e-205	1.39837	0.965	0.546	3.85681e-201	4	Igfbp6
Dcn2	3.53366e-205	1.22505	0.999	0.687	7.52563e-201	4	Dcn
Cadm3	7.13273e-205	0.89078	0.745	0.067	1.51906e-200	4	Cadm3
Ccl11	9.32852e-205	1.29638	0.94	0.305	1.98669e-200	4	Ccl11
Tgfbr31	2.26016e-204	1.08796	0.951	0.44	4.81347e-200	4	Tgfbr3
Pam1	1.52914e-202	1.24435	0.97	0.516	3.2566e-198	4	Pam
S100a131	2.93719e-202	0.984238	0.976	0.848	6.25533e-198	4	S100a13
Sfrp41	5.2382e-201	1.16757	0.806	0.12	1.11558e-196	4	Sfrp4
Prelp1	2.11651e-200	1.21004	0.958	0.318	4.50752e-196	4	Prelp
Vgll31	5.89968e-200	1.09505	0.884	0.273	1.25646e-195	4	Vgll3
Slc43a31	1.36048e-199	1.15488	0.914	0.356	2.89742e-195	4	Slc43a3
Nfia1	1.78967e-199	1.10486	0.915	0.378	3.81146e-195	4	Nfia
Ahnak1	1.81969e-198	1.00158	0.995	0.876	3.8754e-194	4	Ahnak
Galnt161	1.34433e-196	0.879787	0.785	0.134	2.86302e-192	4	Galnt16
Axl	2.79903e-196	1.12999	0.962	0.647	5.96109e-192	4	Axl
Man1a1	3.18701e-196	1.01215	0.927	0.432	6.78738e-192	4	Man1a
Scn7a1	2.71594e-195	1.0231	0.907	0.247	5.78413e-191	4	Scn7a
Ifi27l2a2	3.58034e-195	1.32664	0.97	0.389	7.62504e-191	4	Ifi27l2a
Gpx31	5.89525e-192	1.28849	0.994	0.654	1.25551e-187	4	Gpx3
Ogn1	4.50624e-191	1.37919	0.835	0.176	9.59694e-187	4	Ogn
Gstm1	1.70466e-190	1.13175	0.839	0.257	3.63042e-186	4	Gstm1
Sbsn1	2.12811e-190	1.1832	0.809	0.169	4.53223e-186	4	Sbsn
Serpina3n1	9.80195e-190	1.33634	0.946	0.322	2.08752e-185	4	Serpina3n
Fstl12	2.94358e-188	0.980352	0.998	0.73	6.26893e-184	4	Fstl1
C1ra1	4.33096e-188	1.04937	0.945	0.492	9.22365e-184	4	C1ra
Gda1	2.31427e-186	1.05016	0.933	0.441	4.92871e-182	4	Gda
Creb5	1.92528e-185	1.05244	0.824	0.197	4.10027e-181	4	Creb5
Serping11	4.19563e-185	1.13404	0.99	0.675	8.93543e-181	4	Serping1
Thbs31	4.25314e-185	1.04044	0.9	0.366	9.0579e-181	4	Thbs3
Lrp11	8.10726e-185	0.898566	0.986	0.783	1.7266e-180	4	Lrp1
Fn11	2.62755e-183	1.0887	0.998	0.841	5.59589e-179	4	Fn1
Pcsk6	7.78902e-183	0.956918	0.697	0.058	1.65883e-178	4	Pcsk6
S100a161	7.79313e-183	1.10254	0.969	0.609	1.6597e-178	4	S100a16
Dpep11	8.67439e-182	1.09164	0.879	0.305	1.84739e-177	4	Dpep1
Uap1	5.90097e-181	1.34197	0.906	0.48	1.25673e-176	4	Uap1
Bmp3	1.49385e-179	0.947554	0.652	0.033	3.18145e-175	4	Bmp3
Bmp11	1.95479e-179	0.955	0.98	0.628	4.16311e-175	4	Bmp1
Ugdh	3.72208e-179	1.30157	0.939	0.548	7.92692e-175	4	Ugdh
Slc4a4	1.88199e-177	0.797206	0.72	0.092	4.00808e-173	4	Slc4a4
Dmkn	9.93864e-177	1.8684	0.703	0.062	2.11663e-172	4	Dmkn
Ltbp1	1.01722e-176	0.898748	0.821	0.22	2.16637e-172	4	Ltbp1
Adamts21	2.42613e-174	1.0671	0.975	0.63	5.16692e-170	4	Adamts2
Has1	1.34448e-173	1.80838	0.788	0.19	2.86333e-169	4	Has1
Nfix1	5.87203e-171	0.857593	0.97	0.645	1.25057e-166	4	Nfix
Cavin11	3.35349e-170	0.978816	0.959	0.573	7.14194e-166	4	Cavin1
Add3	3.45857e-170	0.904789	0.852	0.321	7.36571e-166	4	Add3
Ebf11	6.11488e-169	1.05484	0.967	0.643	1.30229e-164	4	Ebf1
Ifi204	7.0903e-169	0.95751	0.888	0.393	1.51002e-164	4	Ifi204
Cebpd1	2.23811e-166	1.27366	0.928	0.612	4.76651e-162	4	Cebpd
Osr2	3.31957e-162	0.980468	0.722	0.138	7.06969e-158	4	Osr2
Marcks	1.10267e-161	0.979519	0.974	0.86	2.34835e-157	4	Marcks
Thbd	3.96342e-161	1.06382	0.763	0.203	8.44089e-157	4	Thbd
Gng121	7.37917e-161	1.06592	0.947	0.694	1.57154e-156	4	Gng12
Svep11	1.10802e-159	1.03731	0.913	0.463	2.35976e-155	4	Svep1
Ackr1	1.14172e-159	0.736791	0.614	0.034	2.43153e-155	4	Ackr1
Anxa1	5.24376e-157	0.927199	0.978	0.83	1.11676e-152	4	Anxa1
Irak3	1.00522e-155	0.746658	0.738	0.187	2.14082e-151	4	Irak3
Emilin21	1.76357e-155	0.857663	0.928	0.544	3.75589e-151	4	Emilin2
Pla1a2	2.7288e-155	1.09261	0.956	0.552	5.81153e-151	4	Pla1a
Fxyd11	1.84274e-153	0.871709	0.926	0.485	3.92449e-149	4	Fxyd1
Adamts11	3.96724e-153	1.19358	0.89	0.394	8.44903e-149	4	Adamts1
Adamtsl11	9.22551e-153	0.778618	0.812	0.293	1.96476e-148	4	Adamtsl1
Entpd21	1.84893e-150	0.794802	0.708	0.144	3.93766e-146	4	Entpd2
Il17ra	1.65415e-149	0.815348	0.811	0.287	3.52285e-145	4	Il17ra
Sel1l3	6.9955e-149	0.629115	0.594	0.046	1.48983e-144	4	Sel1l3
Zfp36l11	3.40982e-148	0.951506	0.975	0.777	7.2619e-144	4	Zfp36l1
Efhd1	1.03514e-147	0.697334	0.539	0.011	2.20453e-143	4	Efhd1
Chrdl11	1.48888e-147	0.880497	0.661	0.101	3.17087e-143	4	Chrdl1
Sptbn1	1.56186e-146	0.801838	0.971	0.749	3.3263e-142	4	Sptbn1
Ar1	1.88683e-146	0.787465	0.793	0.29	4.01838e-142	4	Ar
Ablim1	2.30761e-146	0.698948	0.732	0.16	4.91451e-142	4	Ablim1
Ramp2	3.15475e-146	0.651155	0.817	0.23	6.71867e-142	4	Ramp2
Apod1	5.31389e-146	1.11859	0.896	0.355	1.1317e-141	4	Apod
Tnfaip61	3.28829e-145	1.67582	0.896	0.464	7.00306e-141	4	Tnfaip6
Adamts151	4.20921e-144	0.833936	0.671	0.122	8.96435e-140	4	Adamts15
Ptx31	6.69441e-144	1.40595	0.834	0.278	1.42571e-139	4	Ptx3
Arhgap20	1.60964e-143	0.664763	0.585	0.035	3.42804e-139	4	Arhgap20
Mmp21	1.89963e-143	0.810505	0.989	0.651	4.04564e-139	4	Mmp2
Fam102b1	2.41059e-142	0.797955	0.822	0.333	5.13383e-138	4	Fam102b
Mt22	3.64467e-142	1.14382	0.962	0.595	7.76205e-138	4	Mt2
Mgst11	5.29487e-142	0.813423	0.957	0.678	1.12765e-137	4	Mgst1
Aldh1a3	5.31961e-142	0.97132	0.561	0.035	1.13292e-137	4	Aldh1a3
Itih51	8.00366e-142	0.926848	0.743	0.18	1.70454e-137	4	Itih5
Lamc1	1.19057e-141	0.807284	0.932	0.624	2.53556e-137	4	Lamc1
Osr11	2.32638e-141	0.815421	0.708	0.163	4.95449e-137	4	Osr1
Egfr1	3.42099e-141	0.849142	0.843	0.376	7.28568e-137	4	Egfr
Adm1	7.68656e-141	1.25742	0.831	0.269	1.63701e-136	4	Adm
Ext1	1.24039e-140	0.799169	0.882	0.538	2.64166e-136	4	Ext1
Selenop2	2.49912e-140	0.735376	0.922	0.55	5.32238e-136	4	Selenop
Zfp385a	9.95159e-140	0.704095	0.694	0.157	2.11939e-135	4	Zfp385a
Gas71	3.17091e-139	1.00178	0.768	0.276	6.75309e-135	4	Gas7
Il331	5.59873e-138	0.898719	0.883	0.307	1.19236e-133	4	Il33
Nova1	2.30431e-136	0.661476	0.656	0.132	4.9075e-132	4	Nova1
Pdpn1	1.38485e-135	0.780668	0.957	0.635	2.94931e-131	4	Pdpn
Ampd31	2.17377e-135	0.702738	0.679	0.147	4.62949e-131	4	Ampd3
Rhoj	8.80123e-134	0.792584	0.943	0.626	1.8744e-129	4	Rhoj
Celf21	8.78186e-133	0.697484	0.883	0.476	1.87027e-128	4	Celf2
Pgr	1.41236e-132	0.738409	0.519	0.028	3.00791e-128	4	Pgr
Ecm11	1.91033e-132	0.785002	0.952	0.747	4.06842e-128	4	Ecm1
Rarres21	2.20795e-132	0.79939	0.972	0.601	4.70227e-128	4	Rarres2
Tek	2.94336e-132	0.594042	0.56	0.05	6.26847e-128	4	Tek
Eln1	4.19025e-131	0.734429	0.788	0.224	8.92398e-127	4	Eln
Ccdc802	1.82258e-130	0.879758	0.965	0.598	3.88155e-126	4	Ccdc80
Plac81	4.16658e-130	0.901153	0.968	0.622	8.87356e-126	4	Plac8
Ntrk21	4.37239e-130	0.722604	0.709	0.181	9.31187e-126	4	Ntrk2
Csf1	1.72743e-129	0.731866	0.868	0.41	3.67891e-125	4	Csf1
Man2a11	4.30929e-129	0.797818	0.94	0.671	9.1775e-125	4	Man2a1
Hdac7	4.36538e-129	0.753982	0.775	0.296	9.29696e-125	4	Hdac7
Aebp12	5.53671e-129	0.745115	0.992	0.702	1.17915e-124	4	Aebp1
Npr1	1.12382e-128	0.540129	0.583	0.066	2.39339e-124	4	Npr1
Clip4	1.42384e-128	0.676671	0.66	0.151	3.03236e-124	4	Clip4
Tppp31	2.20501e-128	0.929625	0.699	0.159	4.696e-124	4	Tppp3
Lama41	6.75037e-128	0.781936	0.891	0.567	1.43763e-123	4	Lama4
Islr3	1.96592e-127	0.799905	0.892	0.446	4.18681e-123	4	Islr
Lpl1	1.45701e-126	1.15586	0.783	0.308	3.103e-122	4	Lpl
Pdgfra1	1.54839e-125	0.824599	0.904	0.512	3.29761e-121	4	Pdgfra
Mgll	3.13883e-125	0.755964	0.672	0.151	6.68477e-121	4	Mgll
Cxcl13	5.79497e-125	1.55507	0.487	0.019	1.23415e-120	4	Cxcl13
Prnp1	8.38886e-125	0.748083	0.92	0.596	1.78658e-120	4	Prnp
Vcan2	9.7238e-125	0.85394	0.916	0.583	2.07088e-120	4	Vcan
Cpq1	1.60498e-124	0.725886	0.85	0.46	3.41813e-120	4	Cpq
Fgf2	4.65134e-124	0.733597	0.656	0.158	9.90595e-120	4	Fgf2
Tmeff21	2.38124e-123	0.554519	0.598	0.089	5.07133e-119	4	Tmeff2
Qpct	3.47842e-123	0.700942	0.708	0.213	7.40798e-119	4	Qpct
Ggt51	1.38498e-122	0.755373	0.685	0.162	2.9496e-118	4	Ggt5
Fyn	2.35543e-122	0.636084	0.804	0.342	5.01635e-118	4	Fyn
Cyb5a1	1.00431e-119	0.67035	0.941	0.789	2.13888e-115	4	Cyb5a
Ugp2	1.8357e-118	0.744873	0.891	0.606	3.90949e-114	4	Ugp2
Sod31	5.76204e-118	0.722192	0.945	0.552	1.22714e-113	4	Sod3
Steap3	8.89622e-118	0.638014	0.705	0.245	1.89463e-113	4	Steap3
Il11ra11	1.75566e-117	0.77746	0.972	0.652	3.73902e-113	4	Il11ra1
Lima11	4.62817e-117	0.678144	0.903	0.612	9.85662e-113	4	Lima1
Tmem1001	9.61364e-117	0.773499	0.737	0.3	2.04742e-112	4	Tmem100
Ifitm3	1.83453e-115	0.650138	0.995	0.929	3.90701e-111	4	Ifitm3
Xdh	2.8015e-115	0.641736	0.752	0.309	5.96636e-111	4	Xdh
Lgi21	2.96585e-115	0.896096	0.853	0.398	6.31638e-111	4	Lgi2
Dapk11	1.74829e-114	0.616067	0.693	0.208	3.72332e-110	4	Dapk1
Idh11	2.33903e-114	0.660171	0.848	0.507	4.98144e-110	4	Idh1
Nfib1	4.26536e-114	0.644247	0.842	0.375	9.08394e-110	4	Nfib
Mfap52	5.4713e-113	0.802887	0.983	0.637	1.16522e-108	4	Mfap5
Errfi1	5.85861e-113	1.05873	0.864	0.521	1.24771e-108	4	Errfi1
Arsi1	9.79992e-113	0.649642	0.7	0.21	2.08709e-108	4	Arsi
Cyp4b1	1.60759e-112	0.631329	0.505	0.047	3.42368e-108	4	Cyp4b1
Jak1	2.56411e-112	0.601431	0.943	0.764	5.46078e-108	4	Jak1
Col3a11	2.69188e-112	0.777707	0.998	0.837	5.73291e-108	4	Col3a1
Fndc11	1.84138e-111	0.823961	0.791	0.334	3.92159e-107	4	Fndc1
Arhgap291	1.97457e-111	0.622873	0.797	0.347	4.20524e-107	4	Arhgap29
Ssc5d1	2.14208e-111	0.60599	0.683	0.211	4.56199e-107	4	Ssc5d
Ifi207	6.11594e-111	0.648343	0.813	0.392	1.30251e-106	4	Ifi207
Prr13	1.23746e-110	0.633524	0.925	0.738	2.63542e-106	4	Prr13
Ifi211	1.46945e-110	0.701908	0.793	0.392	3.1295e-106	4	Ifi211
Sulf12	2.4507e-110	0.787659	0.88	0.493	5.21925e-106	4	Sulf1
Rras2	4.65013e-110	0.759687	0.708	0.287	9.90339e-106	4	Rras2
Sulf21	7.7938e-110	0.591994	0.721	0.256	1.65985e-105	4	Sulf2
Pnp	7.65733e-109	0.844933	0.919	0.749	1.63078e-104	4	Pnp
Fbln11	3.61029e-107	0.80698	0.92	0.584	7.68883e-103	4	Fbln1
Igsf101	5.86943e-107	0.668692	0.767	0.367	1.25001e-102	4	Igsf10
Car8	3.85228e-105	0.548738	0.42	0.011	8.20421e-101	4	Car8
C1galt1	4.37386e-105	0.601944	0.749	0.333	9.315e-101	4	C1galt1
Mustn1	1.67624e-104	0.589315	0.545	0.085	3.56989e-100	4	Mustn1
Tshz21	4.60206e-104	0.65291	0.822	0.382	9.80101e-100	4	Tshz2
Nfkbiz	6.91582e-104	0.95837	0.852	0.518	1.47286e-99	4	Nfkbiz
Rcan2	1.35191e-103	0.454565	0.499	0.06	2.87917e-99	4	Rcan2
Bicc11	4.08927e-103	0.666732	0.892	0.569	8.70893e-99	4	Bicc1
Gm43289	8.33011e-103	0.824768	0.48	0.059	1.77406e-98	4	Gm43289
Clic4	2.77907e-100	0.68882	0.921	0.7	5.91859e-96	4	Clic4
Medag1	7.47325e-100	0.704361	0.849	0.452	1.59158e-95	4	Medag
1700019D03Rik	5.58447e-99	0.467089	0.427	0.021	1.18932e-94	4	1700019D03Rik
Chl11	8.17438e-99	0.739603	0.744	0.243	1.7409e-94	4	Chl1
Clec2d	1.03343e-98	0.685369	0.88	0.626	2.2009e-94	4	Clec2d
Igfbp5	1.22676e-98	1.37466	0.598	0.142	2.61264e-94	4	Igfbp5
Fndc3b1	1.30213e-98	0.606385	0.929	0.697	2.77314e-94	4	Fndc3b
Dlc1	1.77974e-98	0.560083	0.707	0.291	3.79032e-94	4	Dlc1
Stxbp6	1.20529e-97	0.421761	0.455	0.049	2.5669e-93	4	Stxbp6
Ctdsp2	5.24261e-97	0.612372	0.88	0.606	1.11652e-92	4	Ctdsp2
Kdelc2	9.08e-97	0.60943	0.748	0.369	1.93377e-92	4	Kdelc2
Il61	1.17983e-95	1.40155	0.64	0.208	2.51269e-91	4	Il6
Fosb	3.50624e-95	1.18335	0.856	0.567	7.46724e-91	4	Fosb
Cygb2	5.65972e-95	0.65005	0.902	0.511	1.20535e-90	4	Cygb
[truncated: 5,388 more rows]
