# Supplementary material for: LRRC15+ myofibroblasts dictate the stromal setpoint to suppress tumour immunity
Source: Nature. 2022 Sep 28;611(7934):148–54. doi: 10.1038/s41586-022-05272-1 (PMC9630141; doi:10.1038/s41586-022-05272-1)
Supplement: Supplementary file 3 — Markers of fibroblasts for the DptIresCreERT2Tgfbr2fl/fl scRNA-seq experiment. [file 41586_2022_5272_MOESM3_ESM.xlsx]

## Sheet: Sheet1
ST2: Markers of fibroblasts in Dptcre_Tgbfr2flox scRNAseq experiment
	p_val	avg_logFC	pct.1	pct.2	p_val_adj	cluster	gene
Gng11	4.91616e-236	1.28035	0.993	0.756	1.04699e-231	0	Gng11
Spon1	4.12574e-192	1.03416	0.994	0.625	8.7866e-188	0	Spon1
Pmepa1	4.01542e-187	0.949094	1	0.936	8.55163e-183	0	Pmepa1
Lrrc15	1.23745e-186	1.17755	0.933	0.36	2.63539e-182	0	Lrrc15
Ctsc	1.3569e-183	1.04377	0.947	0.465	2.88978e-179	0	Ctsc
Cald1	3.32473e-175	0.7012	0.999	0.981	7.08068e-171	0	Cald1
Tagln	1.15631e-169	1.82836	0.904	0.344	2.46259e-165	0	Tagln
Csrp1	1.78114e-160	0.999292	0.965	0.642	3.79329e-156	0	Csrp1
Tfpi2	2.45756e-156	0.856982	0.889	0.439	5.23386e-152	0	Tfpi2
Acta2	9.37163e-153	1.62478	0.897	0.369	1.99588e-148	0	Acta2
Postn	3.34525e-145	0.953997	0.996	0.782	7.12438e-141	0	Postn
Palld	5.00596e-144	0.914364	0.952	0.682	1.06612e-139	0	Palld
Col8a1	9.12668e-142	1.25621	0.908	0.377	1.94371e-137	0	Col8a1
Tmsb4x	2.4956e-138	0.829248	1	0.993	5.31488e-134	0	Tmsb4x
Nrep	4.11775e-131	0.751374	0.778	0.276	8.76958e-127	0	Nrep
Igfbp7	3.99554e-130	0.960327	0.999	0.981	8.50931e-126	0	Igfbp7
Rbp1	4.21002e-129	0.897368	0.954	0.618	8.96608e-125	0	Rbp1
Igfbp3	2.18155e-126	1.3433	0.871	0.429	4.64605e-122	0	Igfbp3
Spp1	1.13535e-124	1.29443	0.994	0.714	2.41795e-120	0	Spp1
Myl6	2.07817e-123	0.574146	0.998	0.991	4.42587e-119	0	Myl6
Tpm1	4.21943e-123	1.0452	0.987	0.892	8.98612e-119	0	Tpm1
Piezo2	4.56869e-123	0.530484	0.629	0.149	9.72993e-119	0	Piezo2
Tpm2	1.46248e-122	1.04283	0.947	0.607	3.11464e-118	0	Tpm2
Tnc	3.62091e-120	0.930663	0.99	0.677	7.71144e-116	0	Tnc
Stra6	1.57141e-119	0.610196	0.764	0.229	3.34664e-115	0	Stra6
Col6a1	1.63005e-119	0.577017	0.999	0.973	3.47152e-115	0	Col6a1
Col6a2	2.13252e-113	0.557257	0.999	0.944	4.54162e-109	0	Col6a2
Tgfb1	2.24653e-112	0.678718	0.902	0.532	4.78444e-108	0	Tgfb1
Ncam1	4.02777e-111	0.698608	0.838	0.376	8.57795e-107	0	Ncam1
Myl12a	6.7517e-111	0.529379	0.993	0.962	1.43791e-106	0	Myl12a
Bgn	7.34399e-111	0.470186	0.999	0.973	1.56405e-106	0	Bgn
Cdh11	1.33285e-110	0.652094	0.987	0.804	2.83856e-106	0	Cdh11
Moxd1	1.72313e-108	0.614228	0.548	0.078	3.66975e-104	0	Moxd1
Sbspon	1.77292e-107	0.666944	0.562	0.112	3.77578e-103	0	Sbspon
Ptk7	1.6614e-105	0.546678	0.902	0.503	3.53829e-101	0	Ptk7
Olfml3	7.12527e-105	0.630301	0.986	0.886	1.51747e-100	0	Olfml3
Serpine2	4.0875e-101	1.01017	0.966	0.747	8.70516e-97	0	Serpine2
Oaf	9.7754e-101	0.633356	0.981	0.847	2.08187e-96	0	Oaf
Mdk	7.98676e-95	0.744315	0.811	0.43	1.70094e-90	0	Mdk
Itgb1	1.34084e-94	0.463259	0.995	0.975	2.85559e-90	0	Itgb1
Tmsb10	1.52142e-94	0.540224	0.999	0.993	3.24017e-90	0	Tmsb10
Inhba	1.319e-92	0.668237	0.926	0.515	2.80907e-88	0	Inhba
Cnn2	1.59789e-92	0.647196	0.899	0.614	3.40302e-88	0	Cnn2
Fam198b	3.73228e-92	0.5274	0.778	0.364	7.94865e-88	0	Fam198b
Myl9	4.43604e-92	0.905538	0.727	0.289	9.44744e-88	0	Myl9
Prkar1a	2.1112e-91	0.463011	0.981	0.911	4.49622e-87	0	Prkar1a
Mxra7	5.74891e-89	0.528256	0.915	0.733	1.22435e-84	0	Mxra7
Itgb5	1.69704e-88	0.461637	0.971	0.856	3.61419e-84	0	Itgb5
Eva1b	1.57024e-87	0.580981	0.96	0.85	3.34414e-83	0	Eva1b
Unc5b	2.62401e-85	0.443528	0.662	0.231	5.58835e-81	0	Unc5b
Mfap4	2.57402e-84	0.610625	0.822	0.378	5.48188e-80	0	Mfap4
Mtch1	8.68272e-80	0.451633	0.982	0.921	1.84916e-75	0	Mtch1
Cyp51	2.08147e-79	0.493215	0.781	0.465	4.43291e-75	0	Cyp51
Kif26b	4.79118e-79	0.421612	0.682	0.276	1.02038e-74	0	Kif26b
Csrp2	5.34157e-78	0.693814	0.947	0.759	1.13759e-73	0	Csrp2
Itm2a	2.4237e-77	0.874243	0.884	0.6	5.16176e-73	0	Itm2a
Cpxm2	5.27215e-77	0.591524	0.911	0.553	1.12281e-72	0	Cpxm2
Fzd1	5.92068e-76	0.550763	0.923	0.701	1.26093e-71	0	Fzd1
Fermt2	2.67893e-75	0.458831	0.964	0.819	5.70532e-71	0	Fermt2
Bhlhe41	2.92444e-75	0.433812	0.513	0.14	6.22818e-71	0	Bhlhe41
Col7a1	9.91993e-72	0.883773	0.75	0.361	2.11265e-67	0	Col7a1
2900026A02Rik	4.60268e-71	0.34711	0.515	0.146	9.80233e-67	0	2900026A02Rik
Tgfb3	8.68194e-71	0.425456	0.618	0.243	1.84899e-66	0	Tgfb3
Irf2bp2	8.8258e-70	0.399011	0.904	0.723	1.87963e-65	0	Irf2bp2
Loxl3	1.62125e-69	0.42813	0.875	0.664	3.45277e-65	0	Loxl3
Col5a2	2.63141e-69	0.380187	1	0.987	5.60411e-65	0	Col5a2
Sema7a	3.80012e-69	0.461304	0.63	0.27	8.09311e-65	0	Sema7a
Pla2g16	1.68576e-67	0.451633	0.792	0.471	3.59017e-63	0	Pla2g16
Skil	8.5248e-67	0.425695	0.814	0.523	1.81553e-62	0	Skil
Capg	1.35905e-66	0.434039	0.958	0.859	2.89437e-62	0	Capg
Snhg18	4.9711e-66	0.375202	0.983	0.91	1.0587e-61	0	Snhg18
Abracl	6.50852e-66	0.43423	0.972	0.886	1.38612e-61	0	Abracl
Foxs1	1.31024e-65	0.323683	0.465	0.124	2.79041e-61	0	Foxs1
Uck2	7.76524e-65	0.448043	0.764	0.406	1.65376e-60	0	Uck2
Mfge8	1.09275e-64	0.382039	0.963	0.867	2.32723e-60	0	Mfge8
Tpm4	8.08226e-64	0.423752	0.992	0.946	1.72128e-59	0	Tpm4
Slc20a1	1.62151e-63	0.497334	0.584	0.257	3.45334e-59	0	Slc20a1
Wnt5a	2.4213e-63	0.521667	0.84	0.5	5.15664e-59	0	Wnt5a
Myh9	1.82188e-62	0.427819	0.971	0.894	3.88006e-58	0	Myh9
Actn1	3.74799e-61	0.428369	0.897	0.644	7.98209e-57	0	Actn1
Cnn3	2.24517e-60	0.413313	0.96	0.857	4.78154e-56	0	Cnn3
Nudt4	6.1688e-60	0.412926	0.946	0.791	1.31377e-55	0	Nudt4
Bpgm	1.21802e-59	0.676999	0.644	0.32	2.59401e-55	0	Bpgm
Tmem119	4.61947e-59	0.464026	0.816	0.54	9.83808e-55	0	Tmem119
Actg2	7.22131e-59	1.04725	0.36	0.064	1.53792e-54	0	Actg2
Pla2g7	8.30693e-59	0.527195	0.449	0.107	1.76913e-54	0	Pla2g7
Gng2	1.56362e-58	0.29396	0.489	0.152	3.33005e-54	0	Gng2
Ctxn1	3.59809e-58	0.300085	0.48	0.162	7.66285e-54	0	Ctxn1
Sorcs2	3.88012e-58	0.305758	0.591	0.256	8.2635e-54	0	Sorcs2
Phlda3	5.54085e-58	0.466603	0.859	0.606	1.18004e-53	0	Phlda3
Mical2	2.2467e-57	0.34704	0.672	0.343	4.78479e-53	0	Mical2
Fhl2	2.28437e-57	0.423731	0.654	0.32	4.86503e-53	0	Fhl2
Nuak1	9.74757e-57	0.338605	0.498	0.18	2.07594e-52	0	Nuak1
Dad1	2.88074e-56	0.278687	0.99	0.965	6.13511e-52	0	Dad1
Ppic	3.61366e-56	0.383788	0.992	0.958	7.69601e-52	0	Ppic
Ttll5	6.70855e-56	0.341833	0.45	0.142	1.42872e-51	0	Ttll5
Col15a1	1.78085e-55	0.738206	0.723	0.455	3.79267e-51	0	Col15a1
Pdgfrb	1.88109e-55	0.381931	0.928	0.737	4.00615e-51	0	Pdgfrb
Arl4c	5.15106e-53	0.379621	0.719	0.411	1.09702e-48	0	Arl4c
Nkd2	3.65038e-52	0.354805	0.515	0.227	7.77422e-48	0	Nkd2
Fstl3	4.69962e-52	0.272156	0.586	0.33	1.00088e-47	0	Fstl3
mt-Cytb	1.68112e-51	0.291358	1	0.991	3.58027e-47	0	mt-Cytb
Dusp6	5.08713e-51	0.416136	0.541	0.219	1.08341e-46	0	Dusp6
Vmp1	5.16102e-51	0.31722	0.987	0.925	1.09914e-46	0	Vmp1
Ednra	5.24234e-51	0.332796	0.493	0.173	1.11646e-46	0	Ednra
Colec12	9.05992e-51	0.337564	0.948	0.805	1.92949e-46	0	Colec12
Col6a3	1.53091e-50	0.380062	0.997	0.967	3.26039e-46	0	Col6a3
Heyl	1.71629e-50	0.287376	0.333	0.075	3.65519e-46	0	Heyl
Smco4	6.19545e-50	0.309218	0.821	0.609	1.31944e-45	0	Smco4
Svbp	1.72905e-49	0.33523	0.913	0.781	3.68235e-45	0	Svbp
Actb	2.44344e-49	0.468111	1	0.999	5.20378e-45	0	Actb
Kremen1	2.77502e-49	0.345368	0.732	0.459	5.90997e-45	0	Kremen1
Crlf1	3.44426e-49	0.714251	0.724	0.388	7.33524e-45	0	Crlf1
Dkk3	6.44977e-49	0.357053	0.706	0.392	1.37361e-44	0	Dkk3
Pqlc1	2.10774e-48	0.287111	0.627	0.368	4.48886e-44	0	Pqlc1
Tspan3	2.48672e-47	0.334709	0.947	0.848	5.29598e-43	0	Tspan3
Igsf3	5.1933e-47	0.257612	0.576	0.341	1.10602e-42	0	Igsf3
Soat1	5.36221e-47	0.32027	0.857	0.667	1.14199e-42	0	Soat1
Col12a1	7.62523e-47	0.437068	0.996	0.871	1.62394e-42	0	Col12a1
Gzme	1.25737e-46	1.08259	0.348	0.065	2.67783e-42	0	Gzme
Ptprn	2.83998e-45	0.254776	0.501	0.217	6.04831e-41	0	Ptprn
Runx1	4.72236e-45	0.330453	0.983	0.888	1.00572e-40	0	Runx1
Mgp	1.02454e-44	1.43209	0.645	0.374	2.18196e-40	0	Mgp
Mylk	1.49865e-44	0.399577	0.434	0.162	3.19168e-40	0	Mylk
Sept4	2.21913e-44	0.305718	0.418	0.148	4.72607e-40	0	Sept4
Wisp1	2.49539e-44	0.352486	0.862	0.61	5.31443e-40	0	Wisp1
Pdlim2	3.86978e-44	0.403017	0.894	0.737	8.24147e-40	0	Pdlim2
Efnb1	4.24068e-44	0.367344	0.667	0.386	9.03137e-40	0	Efnb1
Fbn2	1.00448e-43	0.442637	0.768	0.528	2.13923e-39	0	Fbn2
Rcn1	1.05354e-43	0.309613	0.987	0.908	2.24373e-39	0	Rcn1
Mast4	1.08402e-43	0.296769	0.677	0.434	2.30865e-39	0	Mast4
Lgals1	1.2858e-43	0.295934	1	0.993	2.73837e-39	0	Lgals1
Ctgf	9.5965e-43	0.881637	0.581	0.272	2.04377e-38	0	Ctgf
Pdgfa	5.35929e-42	0.391934	0.471	0.22	1.14137e-37	0	Pdgfa
Ecscr	6.11266e-42	0.349729	0.817	0.572	1.30181e-37	0	Ecscr
Timp3	2.54955e-41	0.601208	0.806	0.557	5.42977e-37	0	Timp3
Cd59a	2.8329e-41	0.305025	0.321	0.086	6.03323e-37	0	Cd59a
Gm26825	1.12411e-40	0.382925	0.369	0.1	2.39403e-36	0	Gm26825
Tnfrsf19	1.31907e-40	0.313709	0.422	0.161	2.80922e-36	0	Tnfrsf19
Tln2	2.14655e-40	0.300044	0.752	0.492	4.5715e-36	0	Tln2
Flna	5.02799e-40	0.35596	0.893	0.784	1.07081e-35	0	Flna
Picalm	3.9367e-39	0.301396	0.888	0.76	8.38399e-35	0	Picalm
Hmgn1	1.0375e-38	0.25403	0.986	0.956	2.20956e-34	0	Hmgn1
Ybx3	1.17455e-38	0.300017	0.98	0.916	2.50143e-34	0	Ybx3
Tcf4	3.28931e-38	0.332162	0.961	0.895	7.00524e-34	0	Tcf4
Grem2	3.55844e-38	0.318458	0.667	0.389	7.57841e-34	0	Grem2
Vegfa	4.16423e-38	0.416962	0.774	0.554	8.86856e-34	0	Vegfa
Pold4	4.97231e-38	0.276372	0.914	0.783	1.05895e-33	0	Pold4
Rcn2	2.31939e-37	0.26541	0.931	0.816	4.9396e-33	0	Rcn2
Gzmc	4.33155e-37	0.453706	0.269	0.053	9.22491e-33	0	Gzmc
Pcsk5	8.8505e-37	0.329908	0.908	0.75	1.88489e-32	0	Pcsk5
Vamp5	1.17719e-36	0.272917	0.499	0.256	2.50705e-32	0	Vamp5
Hs3st1	4.13205e-36	0.346437	0.608	0.34	8.80002e-32	0	Hs3st1
Bsg	6.80834e-36	0.281148	0.997	0.979	1.44997e-31	0	Bsg
Thbs1	1.74224e-35	0.672782	0.874	0.704	3.71045e-31	0	Thbs1
Lbh	2.02314e-35	0.411681	0.656	0.426	4.30867e-31	0	Lbh
Tsc22d1	3.68709e-35	0.34067	0.842	0.678	7.8524e-31	0	Tsc22d1
Pgam1	3.88271e-35	0.314265	0.981	0.922	8.269e-31	0	Pgam1
Fdps	3.89268e-35	0.368521	0.623	0.407	8.29024e-31	0	Fdps
Itga1	1.37125e-34	0.327272	0.525	0.291	2.92034e-30	0	Itga1
Pgk1	1.61348e-34	0.335524	0.961	0.871	3.43623e-30	0	Pgk1
Snap47	1.87067e-34	0.277089	0.676	0.485	3.98397e-30	0	Snap47
Gapdh	2.61923e-34	0.321729	0.998	0.982	5.57818e-30	0	Gapdh
Mrc2	2.76922e-34	0.284014	0.91	0.762	5.8976e-30	0	Mrc2
Rcn3	3.57218e-34	0.259205	0.989	0.946	7.60766e-30	0	Rcn3
Ass1	1.41438e-33	0.399788	0.606	0.339	3.0122e-29	0	Ass1
Dstn	1.86843e-33	0.35521	0.96	0.929	3.97919e-29	0	Dstn
Lgalsl	1.96872e-33	0.336511	0.781	0.602	4.19279e-29	0	Lgalsl
Slc16a3	2.10329e-33	0.336088	0.638	0.392	4.47938e-29	0	Slc16a3
Dok1	3.73115e-33	0.293469	0.676	0.424	7.94622e-29	0	Dok1
Ermp1	6.1928e-33	0.273613	0.555	0.308	1.31888e-28	0	Ermp1
Bhlhe40	8.50669e-33	0.364271	0.697	0.518	1.81167e-28	0	Bhlhe40
Cdc42ep3	1.99797e-32	0.298658	0.42	0.163	4.25507e-28	0	Cdc42ep3
Cdkn2b	2.20367e-32	0.310586	0.428	0.192	4.69316e-28	0	Cdkn2b
Hmgcr	2.22819e-32	0.302354	0.588	0.37	4.74538e-28	0	Hmgcr
Ostf1	3.23685e-32	0.302914	0.96	0.893	6.89353e-28	0	Ostf1
Ap1s2	5.43419e-32	0.2722	0.555	0.338	1.15732e-27	0	Ap1s2
Actg1	8.3524e-32	0.367362	0.997	0.993	1.77881e-27	0	Actg1
Scd2	8.83169e-32	0.290818	0.892	0.751	1.88088e-27	0	Scd2
Cxcl9	1.29367e-31	0.807246	0.397	0.187	2.75512e-27	0	Cxcl9
Hs6st2	1.33394e-31	0.276019	0.47	0.244	2.84089e-27	0	Hs6st2
Hpcal1	2.44057e-31	0.256173	0.652	0.425	5.19768e-27	0	Hpcal1
Cdc42bpa	2.74441e-31	0.273548	0.665	0.455	5.84477e-27	0	Cdc42bpa
Sparcl1	4.34858e-31	0.490445	0.361	0.121	9.26116e-27	0	Sparcl1
Ilk	4.51927e-31	0.318137	0.857	0.729	9.62469e-27	0	Ilk
Tceal9	5.38274e-31	0.268341	0.983	0.93	1.14636e-26	0	Tceal9
Myh10	5.92498e-31	0.25329	0.598	0.373	1.26184e-26	0	Myh10
Chst11	1.85851e-30	0.275492	0.532	0.31	3.95807e-26	0	Chst11
Mafb	2.45434e-30	0.420636	0.649	0.426	5.22701e-26	0	Mafb
Mif	3.42051e-30	0.35292	0.987	0.928	7.28466e-26	0	Mif
Thy1	2.29104e-29	0.270292	0.992	0.94	4.87923e-25	0	Thy1
Aspn	2.81577e-29	0.388408	0.628	0.345	5.99675e-25	0	Aspn
Map1b	4.67357e-29	0.297101	0.713	0.524	9.9533e-25	0	Map1b
Spry1	6.31205e-29	0.343328	0.488	0.263	1.34428e-24	0	Spry1
Slit2	1.02431e-28	0.294215	0.66	0.4	2.18147e-24	0	Slit2
Emp1	1.33331e-28	0.30126	0.975	0.93	2.83955e-24	0	Emp1
Epha3	2.9259e-28	0.293546	0.473	0.244	6.23129e-24	0	Epha3
Mmp14	5.22921e-28	0.256034	0.984	0.96	1.11367e-23	0	Mmp14
P4ha1	7.98804e-28	0.334183	0.905	0.792	1.70121e-23	0	P4ha1
Fbln5	9.96005e-28	0.290959	0.704	0.539	2.12119e-23	0	Fbln5
Nxn	9.98165e-28	0.284076	0.871	0.717	2.12579e-23	0	Nxn
Plaur	3.57005e-27	0.316475	0.753	0.553	7.60313e-23	0	Plaur
Kctd11	4.32768e-27	0.339911	0.71	0.522	9.21666e-23	0	Kctd11
Tnfrsf12a	6.57918e-27	0.32855	0.853	0.692	1.40117e-22	0	Tnfrsf12a
Bex3	7.79855e-27	0.301154	0.719	0.53	1.66086e-22	0	Bex3
Hcfc1r1	1.32763e-26	0.315859	0.928	0.855	2.82745e-22	0	Hcfc1r1
Cnn1	2.11297e-26	0.282145	0.152	0.02	4.49999e-22	0	Cnn1
Igfbp2	4.22614e-26	0.40036	0.188	0.04	9.00041e-22	0	Igfbp2
Ccnd2	5.00476e-26	0.289291	0.82	0.691	1.06586e-21	0	Ccnd2
Hmgcs1	7.1645e-26	0.310912	0.669	0.496	1.52582e-21	0	Hmgcs1
Aqp5	1.05664e-25	0.313379	0.436	0.209	2.25033e-21	0	Aqp5
Lsp1	1.14872e-25	0.299942	0.898	0.762	2.44642e-21	0	Lsp1
Pxdn	1.59994e-25	0.252345	0.834	0.675	3.4074e-21	0	Pxdn
Esyt2	2.964e-25	0.257366	0.77	0.637	6.31243e-21	0	Esyt2
Fibin	8.73402e-25	0.355477	0.801	0.601	1.86008e-20	0	Fibin
Ptn	1.3383e-24	0.56432	0.305	0.098	2.85018e-20	0	Ptn
Ddit4	1.96942e-24	0.516878	0.643	0.419	4.19428e-20	0	Ddit4
Higd1a	5.48291e-24	0.341403	0.898	0.808	1.1677e-19	0	Higd1a
Tln1	7.59333e-24	0.250834	0.88	0.788	1.61715e-19	0	Tln1
Actn4	9.03674e-24	0.279975	0.861	0.736	1.92456e-19	0	Actn4
Phldb2	1.06872e-23	0.251469	0.737	0.568	2.27604e-19	0	Phldb2
Cotl1	3.04953e-23	0.279811	0.566	0.383	6.49458e-19	0	Cotl1
Tpi1	8.11174e-23	0.303889	0.947	0.872	1.72756e-18	0	Tpi1
Hes1	1.96903e-22	0.442676	0.62	0.473	4.19344e-18	0	Hes1
Eloc	2.34968e-22	0.280426	0.937	0.876	5.00411e-18	0	Eloc
Mcpt8	2.97069e-22	0.365536	0.193	0.04	6.32668e-18	0	Mcpt8
Angpt1	3.65111e-20	0.256216	0.422	0.245	7.77577e-16	0	Angpt1
Gzmd	1.5208e-19	0.621814	0.148	0.025	3.23885e-15	0	Gzmd
Mxra8	5.10301e-19	0.277119	0.967	0.911	1.08679e-14	0	Mxra8
Ckb	1.53395e-18	0.266525	0.451	0.29	3.26685e-14	0	Ckb
Itga5	5.20545e-18	0.267274	0.675	0.517	1.1086e-13	0	Itga5
Ndufa4l2	6.80446e-18	0.371059	0.622	0.445	1.44915e-13	0	Ndufa4l2
Hspa1a	5.57702e-17	0.337728	0.908	0.825	1.18774e-12	0	Hspa1a
Vcl	1.04741e-16	0.286058	0.695	0.548	2.23066e-12	0	Vcl
Gadd45b	2.57981e-13	0.348229	0.818	0.711	5.49423e-09	0	Gadd45b
Mmp11	9.89687e-13	0.422196	0.372	0.252	2.10774e-08	0	Mmp11
P4ha2	5.95169e-10	0.253596	0.821	0.754	1.26753e-05	0	P4ha2
Hspb1	9.67745e-10	0.352679	0.835	0.75	2.06101e-05	0	Hspb1
Fabp5	1.48963e-09	0.633194	0.516	0.389	3.17246e-05	0	Fabp5
Gm26532	1.32329e-05	0.265012	0.465	0.386	0.281822	0	Gm26532
Rpl13	6.28443e-210	0.540459	0.995	0.996	1.33839e-205	1	Rpl13
Rpl6	2.54648e-207	0.554184	0.991	0.992	5.42323e-203	1	Rpl6
Rps16	7.34854e-204	0.548812	0.994	0.997	1.56502e-199	1	Rps16
Rpl18a	8.00935e-199	0.581599	0.993	0.996	1.70575e-194	1	Rpl18a
Rpl19	6.38316e-198	0.457932	0.995	0.996	1.35942e-193	1	Rpl19
Rpl28	7.22942e-198	0.553252	0.995	0.997	1.53965e-193	1	Rpl28
Rps5	9.78702e-197	0.575801	0.994	0.996	2.08434e-192	1	Rps5
Rpl37	2.71481e-195	0.548648	0.996	0.996	5.78172e-191	1	Rpl37
Fau	4.67103e-194	0.646481	0.996	0.998	9.9479e-190	1	Fau
Rps8	1.1014e-193	0.441567	0.996	0.999	2.34565e-189	1	Rps8
Rack1	1.71299e-193	0.540119	0.99	0.996	3.64814e-189	1	Rack1
Rps19	1.91168e-191	0.538915	0.992	0.996	4.0713e-187	1	Rps19
Rps10	1.70887e-188	0.501203	0.993	0.996	3.63939e-184	1	Rps10
Rpl10	2.84955e-187	0.540003	0.991	0.993	6.06868e-183	1	Rpl10
Rpl32	4.2293e-187	0.506274	0.993	0.997	9.00714e-183	1	Rpl32
Rpl23	1.21409e-186	0.519749	0.996	0.999	2.58564e-182	1	Rpl23
Rpl9	5.72931e-185	0.460019	0.993	0.998	1.22017e-180	1	Rpl9
Eef1a1	3.11366e-184	0.454846	0.996	0.999	6.63116e-180	1	Eef1a1
Rpl36	2.81273e-183	0.5381	0.991	0.995	5.99027e-179	1	Rpl36
Rpl17	3.66689e-183	0.543019	0.99	0.996	7.80938e-179	1	Rpl17
Rps18	4.8963e-182	0.493903	0.994	0.996	1.04276e-177	1	Rps18
Rps15a	2.0987e-180	0.479056	0.992	0.997	4.4696e-176	1	Rps15a
Rps3	3.24365e-179	0.465391	0.993	0.996	6.908e-175	1	Rps3
Rpl36a	3.36971e-174	0.528003	0.992	0.992	7.17647e-170	1	Rpl36a
Rps24	8.70137e-174	0.402411	0.996	0.999	1.85313e-169	1	Rps24
Rps3a1	1.99513e-173	0.438375	0.995	0.999	4.24903e-169	1	Rps3a1
Rps11	1.7907e-172	0.425029	0.994	0.997	3.81366e-168	1	Rps11
Rps7	6.33333e-170	0.500934	0.992	0.993	1.34881e-165	1	Rps7
Rps27	1.06437e-169	0.540537	0.993	0.998	2.2668e-165	1	Rps27
Rpl35a	5.19457e-169	0.478369	0.993	0.998	1.10629e-164	1	Rpl35a
Rpl12	6.01859e-168	0.522211	0.99	0.993	1.28178e-163	1	Rpl12
Rpl10a	3.86578e-167	0.452971	0.988	0.992	8.23296e-163	1	Rpl10a
Rpl34	2.58052e-166	0.449995	0.993	0.995	5.49574e-162	1	Rpl34
Rps23	4.49505e-166	0.440654	0.991	0.995	9.57311e-162	1	Rps23
Rpl8	1.38321e-164	0.404934	0.996	0.998	2.94582e-160	1	Rpl8
Rpl39	2.60285e-163	0.459315	0.993	0.997	5.54329e-159	1	Rpl39
Rplp0	1.7425e-162	0.448145	0.991	0.996	3.711e-158	1	Rplp0
Rps13	9.06558e-160	0.433379	0.989	0.993	1.9307e-155	1	Rps13
Rps27a	1.17746e-159	0.380177	0.993	0.998	2.50764e-155	1	Rps27a
Rpl18	1.82765e-158	0.451338	0.99	0.995	3.89235e-154	1	Rpl18
Rpl26	2.22645e-157	0.432937	0.991	0.995	4.74167e-153	1	Rpl26
Rps4x	2.31352e-157	0.405364	0.993	0.997	4.92711e-153	1	Rps4x
Rpl22	2.41134e-157	0.472417	0.991	0.996	5.13543e-153	1	Rpl22
Rpl38	1.14627e-156	0.440447	0.993	0.996	2.44122e-152	1	Rpl38
Rpl3	5.62835e-156	0.453293	0.991	0.994	1.19867e-151	1	Rpl3
Rpl30	7.25445e-156	0.466675	0.989	0.993	1.54498e-151	1	Rpl30
Rps26	9.67528e-156	0.469474	0.994	0.999	2.06054e-151	1	Rps26
Rps21	2.67881e-154	0.424768	0.999	0.999	5.70506e-150	1	Rps21
Crabp1	9.033e-154	1.1841	0.923	0.454	1.92376e-149	1	Crabp1
Rpl35	7.13022e-153	0.443287	0.99	0.993	1.51852e-148	1	Rpl35
Rps29	7.24974e-153	0.385509	0.995	0.999	1.54398e-148	1	Rps29
Rps20	1.75396e-151	0.426654	0.996	0.998	3.73541e-147	1	Rps20
Rpl29	3.35027e-150	0.435125	0.993	0.991	7.13507e-146	1	Rpl29
Rplp2	1.52404e-148	0.379277	0.994	0.999	3.24575e-144	1	Rplp2
Rps9	1.41533e-145	0.378387	0.994	0.998	3.01423e-141	1	Rps9
Rpsa	1.52365e-145	0.412688	0.997	0.999	3.24492e-141	1	Rpsa
Rpl21	1.89839e-144	0.40365	0.992	0.994	4.043e-140	1	Rpl21
Rpl14	2.4987e-144	0.409907	0.993	0.994	5.32148e-140	1	Rpl14
Rps14	4.48133e-140	0.399134	0.995	0.999	9.54389e-136	1	Rps14
Rpl5	1.64832e-139	0.436114	0.983	0.988	3.51044e-135	1	Rpl5
Sdc1	3.5181e-139	1.00777	0.95	0.714	7.49249e-135	1	Sdc1
Rpl37a	2.82581e-138	0.400681	0.995	0.999	6.01813e-134	1	Rpl37a
Rps28	3.00044e-138	0.456328	0.988	0.993	6.39005e-134	1	Rps28
Eef2	2.01471e-137	0.470693	0.988	0.988	4.29072e-133	1	Eef2
Rps25	2.04869e-137	0.505477	0.985	0.979	4.36309e-133	1	Rps25
Tpt1	3.60091e-137	0.403274	0.998	0.999	7.66886e-133	1	Tpt1
Cav1	7.74408e-137	0.892942	0.835	0.37	1.64926e-132	1	Cav1
Rpl7	4.20518e-136	0.439989	0.984	0.985	8.95577e-132	1	Rpl7
Naca	1.04143e-134	0.438732	0.985	0.989	2.21792e-130	1	Naca
Rpl24	1.29754e-134	0.491083	0.985	0.982	2.76337e-130	1	Rpl24
Rpl11	1.42489e-134	0.360583	0.993	0.995	3.0346e-130	1	Rpl11
Rps12	4.36541e-132	0.34941	0.994	0.999	9.29701e-128	1	Rps12
Gas5	1.79623e-126	0.758265	0.985	0.974	3.82543e-122	1	Gas5
2410006H16Rik	8.89088e-123	0.903399	0.969	0.871	1.89349e-118	1	2410006H16Rik
Rpl7a	4.75796e-121	0.37407	0.99	0.992	1.0133e-116	1	Rpl7a
Aldoa	5.12727e-111	0.655684	0.99	0.951	1.09196e-106	1	Aldoa
Twist2	1.38515e-110	0.840559	0.845	0.512	2.94996e-106	1	Twist2
Rpl27a	1.88753e-110	0.444439	0.981	0.974	4.01987e-106	1	Rpl27a
Lgals3	1.12636e-109	1.20543	0.896	0.583	2.39881e-105	1	Lgals3
Rpl4	2.36115e-109	0.400701	0.988	0.985	5.02854e-105	1	Rpl4
Eif3f	1.88641e-107	0.40992	0.983	0.971	4.01748e-103	1	Eif3f
Cd9	1.00756e-106	0.675737	0.97	0.801	2.1458e-102	1	Cd9
Hmga2	1.32618e-101	0.65922	0.533	0.105	2.82437e-97	1	Hmga2
Rps2	1.41455e-101	0.332684	0.994	0.997	3.01257e-97	1	Rps2
Grem1	2.23376e-100	0.963271	0.637	0.18	4.75724e-96	1	Grem1
Eef1b2	7.87372e-99	0.337692	0.989	0.992	1.67687e-94	1	Eef1b2
Cpe	1.5199e-97	0.623839	0.605	0.166	3.23692e-93	1	Cpe
Cck	4.60342e-95	2.1302	0.431	0.033	9.80391e-91	1	Cck
Rps6	1.6271e-93	0.395817	0.974	0.951	3.46522e-89	1	Rps6
Rpl15	1.88885e-92	0.397853	0.982	0.956	4.02268e-88	1	Rpl15
Nsa2	1.96117e-91	0.463792	0.982	0.953	4.1767e-87	1	Nsa2
Eif3h	4.39467e-89	0.399995	0.971	0.938	9.35934e-85	1	Eif3h
Ndrg1	3.75582e-87	0.982212	0.809	0.451	7.99877e-83	1	Ndrg1
Gpi1	9.18263e-86	0.670103	0.958	0.856	1.95562e-81	1	Gpi1
Esd	1.70595e-85	0.704085	0.967	0.937	3.63317e-81	1	Esd
1110038B12Rik	2.58103e-85	0.616928	0.918	0.763	5.49681e-81	1	1110038B12Rik
Rplp1	3.11954e-83	0.259257	0.999	1	6.64368e-79	1	Rplp1
Pgk11	1.9657e-81	0.680784	0.973	0.875	4.18635e-77	1	Pgk1
Zfas1	4.21825e-79	0.602352	0.856	0.609	8.98361e-75	1	Zfas1
Btf3	5.61285e-79	0.286737	0.983	0.991	1.19537e-74	1	Btf3
Pkm	2.92924e-75	0.505852	0.988	0.951	6.23841e-71	1	Pkm
Col7a11	4.16891e-75	0.496022	0.771	0.388	8.87853e-71	1	Col7a1
1810011O10Rik	5.00014e-75	0.717013	0.766	0.394	1.06488e-70	1	1810011O10Rik
Col18a1	6.37749e-75	0.752856	0.68	0.347	1.35822e-70	1	Col18a1
Tbx3	4.65719e-73	0.456919	0.673	0.294	9.91842e-69	1	Tbx3
Inhbb	7.53981e-71	0.588797	0.824	0.515	1.60575e-66	1	Inhbb
Rps15	5.57018e-70	0.277556	0.993	0.996	1.18628e-65	1	Rps15
Cox7a2l	6.86583e-69	0.372798	0.969	0.942	1.46222e-64	1	Cox7a2l
Ereg	1.73984e-68	0.656922	0.395	0.088	3.70534e-64	1	Ereg
Inhba1	3.47842e-68	0.720453	0.904	0.556	7.408e-64	1	Inhba
Dusp4	3.20128e-67	0.461248	0.436	0.113	6.81777e-63	1	Dusp4
Fosl1	1.19442e-66	0.425839	0.542	0.197	2.54376e-62	1	Fosl1
Ybx31	4.33158e-66	0.387735	0.975	0.923	9.22497e-62	1	Ybx3
Slco2a1	4.67096e-66	0.470988	0.565	0.237	9.94774e-62	1	Slco2a1
S100a4	4.86574e-65	1.01821	0.824	0.584	1.03626e-60	1	S100a4
Hsp90ab1	6.00272e-65	0.282634	0.994	0.996	1.2784e-60	1	Hsp90ab1
Btg1	1.65583e-64	0.627955	0.936	0.819	3.52641e-60	1	Btg1
Gapdh1	1.75393e-63	0.470297	0.994	0.984	3.73534e-59	1	Gapdh
Ftl1	5.85466e-63	0.577402	0.996	0.996	1.24687e-58	1	Ftl1
Gng8	6.46084e-63	0.401805	0.485	0.147	1.37596e-58	1	Gng8
S100a6	2.79199e-62	0.398745	0.995	0.999	5.94609e-58	1	S100a6
Snhg12	4.65438e-62	0.467517	0.674	0.349	9.91243e-58	1	Snhg12
Cdh13	1.40751e-61	0.314798	0.483	0.163	2.99758e-57	1	Cdh13
Epb41l4aos	7.15498e-59	0.412055	0.652	0.346	1.5238e-54	1	Epb41l4aos
Eif3k	7.56271e-59	0.281657	0.977	0.963	1.61063e-54	1	Eif3k
Eno1	6.41828e-57	0.542043	0.923	0.752	1.3669e-52	1	Eno1
Pfdn5	4.46576e-53	0.26549	0.98	0.977	9.51072e-49	1	Pfdn5
Npm1	1.74364e-52	0.305059	0.986	0.988	3.71342e-48	1	Npm1
Cox4i2	3.9054e-52	0.324334	0.308	0.045	8.31733e-48	1	Cox4i2
Tnfrsf9	5.11416e-52	0.720681	0.297	0.048	1.08916e-47	1	Tnfrsf9
Neat1	1.33016e-50	0.526684	0.95	0.917	2.83284e-46	1	Neat1
Arhgdib	4.06892e-50	0.390079	0.724	0.461	8.66557e-46	1	Arhgdib
Rpl27	4.6919e-49	0.262883	0.981	0.974	9.99234e-45	1	Rpl27
Rgcc	1.90401e-48	0.703343	0.76	0.516	4.05497e-44	1	Rgcc
Mif1	1.36348e-47	0.521519	0.98	0.935	2.90381e-43	1	Mif
Eif3e	1.52872e-47	0.287978	0.955	0.932	3.25571e-43	1	Eif3e
Rarres1	9.88233e-47	0.318878	0.378	0.121	2.10464e-42	1	Rarres1
Snhg1	1.72058e-46	0.477008	0.855	0.729	3.66433e-42	1	Snhg1
Ociad2	2.71418e-46	0.384258	0.631	0.348	5.78038e-42	1	Ociad2
Igf2bp2	3.99377e-46	0.274041	0.42	0.147	8.50552e-42	1	Igf2bp2
Aprt	6.47163e-46	0.301376	0.957	0.902	1.37826e-41	1	Aprt
Stc1	2.47209e-45	0.806814	0.352	0.1	5.26482e-41	1	Stc1
Brinp3	1.76184e-44	0.360393	0.527	0.241	3.75218e-40	1	Brinp3
Pebp1	4.2539e-44	0.279269	0.976	0.957	9.05953e-40	1	Pebp1
Eif4b	4.5531e-44	0.328275	0.86	0.721	9.69674e-40	1	Eif4b
Eif3i	1.9465e-43	0.256301	0.96	0.913	4.14546e-39	1	Eif3i
Col5a3	2.45949e-42	0.395598	0.951	0.84	5.23797e-38	1	Col5a3
a	1.13868e-41	0.451373	0.595	0.334	2.42505e-37	1	a
Sh3bgrl3	3.67816e-41	0.310365	0.982	0.957	7.83337e-37	1	Sh3bgrl3
Gm9794	9.55269e-41	0.252645	0.822	0.68	2.03444e-36	1	Gm9794
Fcgr2b	5.38359e-40	0.472861	0.345	0.102	1.14654e-35	1	Fcgr2b
Gpc1	1.05001e-38	0.359	0.907	0.779	2.2362e-34	1	Gpc1
Ldha	1.25426e-38	0.381328	0.982	0.962	2.67119e-34	1	Ldha
Hsd11b1	1.52194e-38	0.553138	0.692	0.448	3.24127e-34	1	Hsd11b1
Vim	1.55615e-38	0.370698	0.993	0.997	3.31413e-34	1	Vim
Hspa9	2.30857e-38	0.331045	0.864	0.732	4.91656e-34	1	Hspa9
Cyp26b1	1.47466e-37	0.350133	0.416	0.162	3.14058e-33	1	Cyp26b1
Mgst3	1.76516e-37	0.393236	0.514	0.266	3.75926e-33	1	Mgst3
Snhg6	4.88689e-37	0.338785	0.824	0.676	1.04076e-32	1	Snhg6
H2-T23	8.01096e-37	0.4171	0.889	0.793	1.70609e-32	1	H2-T23
Ifitm1	8.01603e-37	0.389839	0.437	0.208	1.70717e-32	1	Ifitm1
Pfkl	1.47727e-36	0.301593	0.652	0.397	3.14614e-32	1	Pfkl
Bnip3	1.78294e-36	0.515731	0.709	0.463	3.79712e-32	1	Bnip3
Gm7536	3.25153e-36	0.297154	0.834	0.669	6.92479e-32	1	Gm7536
Wif1	1.53315e-35	0.459675	0.202	0.037	3.26516e-31	1	Wif1
Rgs2	7.06898e-35	0.460216	0.409	0.168	1.50548e-30	1	Rgs2
1810058I24Rik	4.07532e-34	0.255893	0.953	0.924	8.6792e-30	1	1810058I24Rik
Bmp7	4.49482e-33	0.252182	0.241	0.056	9.57261e-29	1	Bmp7
Slc2a1	1.19841e-32	0.627003	0.617	0.395	2.55225e-28	1	Slc2a1
Serpina3g	3.30515e-31	0.406623	0.559	0.324	7.03898e-27	1	Serpina3g
mt-Rnr2	3.9951e-31	0.4389	0.991	0.998	8.50837e-27	1	mt-Rnr2
Thy11	5.48492e-31	0.29136	0.938	0.958	1.16812e-26	1	Thy1
Pgam11	9.72636e-31	0.32126	0.972	0.929	2.07142e-26	1	Pgam1
Sat1	1.12014e-30	0.452777	0.907	0.834	2.38555e-26	1	Sat1
Vegfa1	3.69445e-30	0.453572	0.768	0.574	7.86807e-26	1	Vegfa
Mmd	6.40133e-30	0.356301	0.608	0.386	1.36329e-25	1	Mmd
Vdac2	1.52573e-29	0.274482	0.94	0.865	3.24934e-25	1	Vdac2
Il1rap	3.761e-29	0.260591	0.507	0.264	8.0098e-25	1	Il1rap
Enpp2	6.39431e-29	0.427768	0.264	0.086	1.3618e-24	1	Enpp2
Aig1	1.9088e-28	0.289982	0.667	0.478	4.06516e-24	1	Aig1
Pitpnc1	2.69918e-28	0.314556	0.544	0.368	5.74844e-24	1	Pitpnc1
Ero1l	1.59695e-27	0.615168	0.657	0.48	3.40102e-23	1	Ero1l
Scpep1	1.61082e-27	0.252339	0.892	0.815	3.43057e-23	1	Scpep1
Runx2	1.86173e-27	0.260278	0.653	0.451	3.96492e-23	1	Runx2
H2afj	1.39165e-26	0.25713	0.962	0.938	2.9638e-22	1	H2afj
Phlda1	1.4968e-26	0.459438	0.864	0.71	3.18773e-22	1	Phlda1
Dap	2.02023e-26	0.2714	0.931	0.9	4.30249e-22	1	Dap
Serpine21	8.2552e-26	0.256583	0.888	0.786	1.75811e-21	1	Serpine2
Snhg8	2.45814e-25	0.255045	0.852	0.726	5.2351e-21	1	Snhg8
Ahr	6.34458e-25	0.325967	0.608	0.418	1.3512e-20	1	Ahr
Ndufa4l21	6.86789e-25	0.418712	0.651	0.452	1.46265e-20	1	Ndufa4l2
Mmp19	9.84806e-25	0.378673	0.763	0.637	2.09734e-20	1	Mmp19
Tpi11	3.91431e-24	0.320293	0.949	0.878	8.33631e-20	1	Tpi1
Card19	4.15792e-24	0.309894	0.676	0.499	8.85512e-20	1	Card19
Fam162a	1.15334e-23	0.431078	0.915	0.836	2.45627e-19	1	Fam162a
Tnfaip2	4.56677e-23	0.32638	0.847	0.718	9.72584e-19	1	Tnfaip2
Lmna	1.14041e-22	0.259567	0.965	0.964	2.42873e-18	1	Lmna
Cstb	1.21986e-21	0.266822	0.967	0.954	2.59794e-17	1	Cstb
Ankrd37	1.35791e-21	0.272441	0.337	0.15	2.89194e-17	1	Ankrd37
Dcn	1.37303e-21	0.265425	0.991	0.993	2.92414e-17	1	Dcn
Id1	1.4972e-21	0.429168	0.365	0.181	3.18859e-17	1	Id1
Mt1	7.77958e-21	0.318875	0.976	0.918	1.65682e-16	1	Mt1
Sod2	8.7793e-21	0.373898	0.854	0.776	1.86973e-16	1	Sod2
P4ha11	2.07279e-20	0.278031	0.893	0.804	4.41442e-16	1	P4ha1
Ddit3	2.89829e-20	0.402336	0.545	0.372	6.17248e-16	1	Ddit3
mt-Rnr1	1.69781e-19	0.281863	0.973	0.969	3.61583e-15	1	mt-Rnr1
Slc16a31	2.06201e-19	0.315429	0.641	0.413	4.39146e-15	1	Slc16a3
Pi15	2.12824e-19	0.417202	0.438	0.273	4.53251e-15	1	Pi15
Lum	3.93549e-19	0.446256	0.885	0.899	8.3814e-15	1	Lum
Ccnd1	2.13075e-18	0.278857	0.439	0.275	4.53786e-14	1	Ccnd1
Gas1	8.42319e-18	0.336384	0.872	0.863	1.79389e-13	1	Gas1
AY036118	1.35219e-17	0.273201	0.566	0.378	2.87975e-13	1	AY036118
Spats2l	7.47885e-17	0.302622	0.67	0.532	1.59277e-12	1	Spats2l
Hilpda	9.50132e-16	0.528783	0.587	0.434	2.0235e-11	1	Hilpda
Plin2	2.21399e-14	0.54782	0.645	0.547	4.71513e-10	1	Plin2
Akr1b8	6.43244e-14	0.266956	0.828	0.753	1.36992e-09	1	Akr1b8
Fndc3a	1.2678e-13	0.256826	0.587	0.473	2.70003e-09	1	Fndc3a
Fgfr1	1.31077e-12	0.288102	0.912	0.89	2.79156e-08	1	Fgfr1
Il1rl1	1.84451e-12	0.387193	0.275	0.15	3.92826e-08	1	Il1rl1
Hmox1	9.46437e-12	0.2946	0.612	0.507	2.01563e-07	1	Hmox1
Slpi	1.41918e-11	0.936322	0.301	0.175	3.02242e-07	1	Slpi
Il11	2.07951e-11	0.374336	0.246	0.127	4.42873e-07	1	Il11
B2m	2.89425e-11	0.296603	0.991	0.994	6.16388e-07	1	B2m
Cryab	2.33662e-10	0.418261	0.574	0.471	4.97629e-06	1	Cryab
Ptges	1.09294e-09	0.265369	0.638	0.517	2.32764e-05	1	Ptges
1500015O10Rik	2.60954e-09	0.600838	0.624	0.565	5.55754e-05	1	1500015O10Rik
Tnfsf11	8.66878e-07	0.359138	0.304	0.231	0.0184619	1	Tnfsf11
Dio3	3.73795e-05	0.322781	0.343	0.285	0.796072	1	Dio3
Hspa1a1	5.09429e-05	0.269144	0.872	0.841	1	1	Hspa1a
Hist1h1c	8.97485e-05	0.259403	0.516	0.472	1	1	Hist1h1c
Pgf	0.00167445	0.557886	0.168	0.122	1	1	Pgf
Serpina3n	1.83079e-194	1.26421	0.969	0.452	3.89902e-190	2	Serpina3n
Col3a1	9.94857e-191	0.887895	1	0.994	2.11875e-186	2	Col3a1
Wisp2	4.41979e-184	1.3161	0.942	0.429	9.41283e-180	2	Wisp2
Prelp	1.82283e-159	0.970775	0.947	0.454	3.88208e-155	2	Prelp
Sfrp2	8.40622e-159	1.66202	0.927	0.565	1.79027e-154	2	Sfrp2
Serping1	7.27792e-149	0.897893	0.995	0.971	1.54998e-144	2	Serping1
C4b	3.65864e-147	0.852384	0.958	0.5	7.7918e-143	2	C4b
Cxcl12	2.45091e-141	1.52746	0.922	0.637	5.21971e-137	2	Cxcl12
C3	2.02916e-137	0.942749	0.953	0.485	4.3215e-133	2	C3
Mmp2	6.7778e-137	0.729972	0.995	0.974	1.44347e-132	2	Mmp2
Chl1	2.61315e-136	0.923507	0.841	0.327	5.56522e-132	2	Chl1
Mmp3	1.06625e-125	1.61877	0.822	0.354	2.2708e-121	2	Mmp3
Fth1	4.24934e-125	0.704975	0.998	0.998	9.04982e-121	2	Fth1
C1ra	1.46211e-124	0.655831	0.953	0.703	3.11386e-120	2	C1ra
Svep1	1.5685e-120	0.85575	0.928	0.709	3.34043e-116	2	Svep1
Prg4	1.21252e-117	0.907179	0.844	0.314	2.58231e-113	2	Prg4
Hp	1.51839e-117	1.5624	0.77	0.31	3.23371e-113	2	Hp
Pam	1.11408e-115	0.685729	0.951	0.686	2.37265e-111	2	Pam
Il11ra1	1.61302e-115	0.685143	0.982	0.911	3.43526e-111	2	Il11ra1
Apod	1.21115e-111	0.926862	0.906	0.501	2.57938e-107	2	Apod
Lbp	1.07366e-110	0.635434	0.907	0.475	2.28658e-106	2	Lbp
Abi3bp	1.59655e-109	1.02922	0.955	0.702	3.40018e-105	2	Abi3bp
Emb	3.33486e-109	0.978647	0.838	0.575	7.10226e-105	2	Emb
Gpx3	6.73879e-109	0.721509	0.989	0.931	1.43516e-104	2	Gpx3
Col1a2	2.37986e-108	0.578969	1	0.996	5.06838e-104	2	Col1a2
Ly6c1	9.84413e-108	0.592317	0.92	0.441	2.0965e-103	2	Ly6c1
Fxyd5	1.44966e-105	0.838278	0.96	0.896	3.08734e-101	2	Fxyd5
Angptl4	1.67541e-105	0.75069	0.881	0.533	3.56812e-101	2	Angptl4
Tnxb	3.21181e-105	0.581252	0.795	0.24	6.84019e-101	2	Tnxb
Efemp1	2.7544e-103	0.514709	0.842	0.311	5.86606e-99	2	Efemp1
Mgst1	8.55399e-103	0.512888	0.976	0.912	1.82174e-98	2	Mgst1
Adamts5	2.53045e-102	0.69674	0.866	0.419	5.3891e-98	2	Adamts5
Thbs3	1.74141e-101	0.601724	0.864	0.532	3.70869e-97	2	Thbs3
Ptx3	2.32471e-100	1.00022	0.802	0.402	4.95093e-96	2	Ptx3
Lgi2	3.03819e-100	0.699412	0.891	0.596	6.47043e-96	2	Lgi2
Vegfd	5.63558e-100	0.919166	0.785	0.353	1.20021e-95	2	Vegfd
Steap4	1.1159e-99	0.594484	0.633	0.175	2.37654e-95	2	Steap4
Rnase4	1.89247e-99	0.481547	0.99	0.968	4.03039e-95	2	Rnase4
Rarres2	1.63604e-98	1.12399	0.968	0.881	3.48427e-94	2	Rarres2
Col14a1	3.7924e-98	0.794491	0.901	0.561	8.07667e-94	2	Col14a1
Man2a1	4.56003e-98	0.572597	0.966	0.827	9.7115e-94	2	Man2a1
Tgfbr3	6.15987e-98	0.563616	0.931	0.65	1.31187e-93	2	Tgfbr3
Gas6	3.1833e-97	1.65349	0.773	0.429	6.77947e-93	2	Gas6
C1s1	9.52653e-95	0.56648	0.979	0.869	2.02886e-90	2	C1s1
Igfbp4	5.56602e-94	1.1332	0.958	0.886	1.1854e-89	2	Igfbp4
Aebp1	5.88336e-94	0.526338	0.995	0.995	1.25298e-89	2	Aebp1
Dcn1	1.35247e-93	0.600114	1	0.99	2.88036e-89	2	Dcn
Ugcg	5.61297e-93	0.658696	0.918	0.676	1.19539e-88	2	Ugcg
Il6st	9.35935e-93	0.683923	0.882	0.635	1.99326e-88	2	Il6st
Efemp2	1.7386e-92	0.474038	0.983	0.964	3.70269e-88	2	Efemp2
Vcam1	2.73065e-92	0.60932	0.789	0.445	5.81547e-88	2	Vcam1
Fxyd1	3.83405e-92	0.565563	0.931	0.728	8.16539e-88	2	Fxyd1
Ly6a	4.68629e-92	0.596282	0.995	0.84	9.98039e-88	2	Ly6a
Ggt5	3.49647e-90	0.462097	0.577	0.159	7.44643e-86	2	Ggt5
Slfn5	6.38087e-88	0.503449	0.854	0.455	1.35893e-83	2	Slfn5
Tgfbr2	3.82504e-87	0.4124	0.976	0.885	8.1462e-83	2	Tgfbr2
Cfb	5.25612e-85	0.400995	0.586	0.176	1.1194e-80	2	Cfb
Scn7a	1.3276e-83	0.593902	0.761	0.366	2.8274e-79	2	Scn7a
Fgf7	1.25606e-82	0.600948	0.768	0.431	2.67503e-78	2	Fgf7
Tshz2	3.71497e-82	0.428796	0.811	0.478	7.91177e-78	2	Tshz2
Pi16	1.94507e-81	0.55067	0.777	0.318	4.14242e-77	2	Pi16
Clu	3.40489e-79	0.96689	0.521	0.146	7.25139e-75	2	Clu
Cpxm1	8.2023e-77	1.08538	0.958	0.929	1.74684e-72	2	Cpxm1
Fbln1	4.85817e-75	0.541395	0.97	0.899	1.03465e-70	2	Fbln1
Ifi205	8.5704e-75	0.516204	0.798	0.436	1.82524e-70	2	Ifi205
Gda	9.85886e-75	0.333826	0.811	0.406	2.09964e-70	2	Gda
Scara3	4.20915e-74	0.451585	0.812	0.451	8.96423e-70	2	Scara3
Bmp1	1.25141e-73	0.424651	0.972	0.89	2.66512e-69	2	Bmp1
Sparc	1.49737e-73	0.434569	1	0.998	3.18894e-69	2	Sparc
Dpep1	5.04158e-73	0.518812	0.789	0.469	1.0737e-68	2	Dpep1
Cd34	9.61797e-73	0.338252	0.79	0.341	2.04834e-68	2	Cd34
Prnp	1.46365e-72	0.499817	0.924	0.793	3.11714e-68	2	Prnp
Selenop	1.53262e-71	0.7654	0.824	0.576	3.26402e-67	2	Selenop
Lox	9.3634e-70	0.640339	0.968	0.886	1.99412e-65	2	Lox
Ctsh	2.63725e-68	0.551042	0.936	0.866	5.61655e-64	2	Ctsh
Podn	4.24864e-68	0.473003	0.595	0.257	9.04834e-64	2	Podn
Cyp1b1	1.13137e-66	0.635929	0.567	0.216	2.40948e-62	2	Cyp1b1
Sfrp1	7.02283e-66	1.043	0.861	0.768	1.49565e-61	2	Sfrp1
Saa3	8.73169e-66	1.95688	0.556	0.213	1.85959e-61	2	Saa3
Sned1	9.18275e-66	0.470777	0.733	0.351	1.95565e-61	2	Sned1
Sod3	1.0466e-64	0.499824	0.961	0.821	2.22894e-60	2	Sod3
Clec3b	3.03138e-64	0.449342	0.626	0.197	6.45592e-60	2	Clec3b
Sfrp4	2.19047e-63	1.05469	0.536	0.194	4.66505e-59	2	Sfrp4
Il1r1	1.21147e-62	0.515532	0.845	0.688	2.58007e-58	2	Il1r1
Col1a1	1.61608e-62	0.449105	0.999	0.997	3.44176e-58	2	Col1a1
Rasl11a	6.63395e-62	0.854129	0.649	0.328	1.41283e-57	2	Rasl11a
Nenf	8.70277e-62	0.31015	0.98	0.966	1.85343e-57	2	Nenf
Arhgap29	1.97173e-60	0.389007	0.745	0.431	4.1992e-56	2	Arhgap29
Cemip	2.38857e-60	1.02632	0.434	0.12	5.08694e-56	2	Cemip
Cyp7b1	2.48548e-59	0.581	0.632	0.344	5.29332e-55	2	Cyp7b1
Ackr3	3.14073e-59	0.382715	0.731	0.354	6.68881e-55	2	Ackr3
Adamts2	6.9184e-59	0.370429	0.976	0.931	1.47341e-54	2	Adamts2
Man1a	1.23026e-57	0.342199	0.817	0.509	2.62009e-53	2	Man1a
Tcea3	5.61859e-57	0.290882	0.461	0.157	1.19659e-52	2	Tcea3
Arsi	1.02711e-56	0.322077	0.632	0.311	2.18744e-52	2	Arsi
Nbl1	1.47821e-55	0.611612	0.927	0.852	3.14815e-51	2	Nbl1
Grn	6.43921e-54	0.381195	0.955	0.898	1.37136e-49	2	Grn
Igf1	2.31345e-53	0.609126	0.849	0.668	4.92696e-49	2	Igf1
Il33	3.0881e-53	0.531671	0.813	0.46	6.57672e-49	2	Il33
Bicc1	3.87322e-53	0.36354	0.956	0.85	8.2488e-49	2	Bicc1
Pcolce	1.03052e-52	0.35785	0.982	0.975	2.19471e-48	2	Pcolce
Pdpn	4.26397e-52	0.349203	0.945	0.839	9.08097e-48	2	Pdpn
Sdc4	2.14985e-51	0.512318	0.901	0.761	4.57853e-47	2	Sdc4
Heg1	3.57283e-51	0.298684	0.792	0.468	7.60906e-47	2	Heg1
Pkdcc	4.98193e-51	0.356352	0.697	0.436	1.061e-46	2	Pkdcc
Ifi27l2a	5.9827e-51	0.548694	0.702	0.35	1.27414e-46	2	Ifi27l2a
Adamts15	6.06598e-51	0.341436	0.514	0.183	1.29187e-46	2	Adamts15
Nfix	1.55076e-50	0.3445	0.962	0.896	3.30266e-46	2	Nfix
Npdc1	6.22924e-50	0.335857	0.928	0.819	1.32664e-45	2	Npdc1
C2	7.98839e-50	0.508	0.772	0.515	1.70129e-45	2	C2
Gns	6.52092e-49	0.339746	0.841	0.63	1.38876e-44	2	Gns
Col16a1	3.57131e-48	0.350577	0.916	0.815	7.60581e-44	2	Col16a1
Zbtb20	4.87011e-48	0.288465	0.934	0.79	1.03719e-43	2	Zbtb20
Psap	1.50504e-47	0.286567	0.99	0.987	3.20527e-43	2	Psap
Nfia	1.66803e-47	0.281072	0.796	0.5	3.55241e-43	2	Nfia
Ctsb	2.2197e-47	0.273003	0.996	0.991	4.72729e-43	2	Ctsb
Zfp36l1	2.53017e-47	0.358915	0.946	0.827	5.3885e-43	2	Zfp36l1
Mt2	4.77339e-47	0.749443	0.93	0.774	1.01659e-42	2	Mt2
Ccl8	1.40462e-46	0.528957	0.788	0.52	2.99142e-42	2	Ccl8
Nsg1	1.4979e-46	0.341268	0.848	0.614	3.19008e-42	2	Nsg1
Htra3	1.07166e-45	0.279844	0.85	0.649	2.28231e-41	2	Htra3
Mt11	1.25468e-45	0.798172	0.986	0.916	2.67209e-41	2	Mt1
Lmcd1	2.30317e-45	0.406411	0.285	0.053	4.90506e-41	2	Lmcd1
Chrdl1	3.30586e-45	0.393445	0.449	0.166	7.04049e-41	2	Chrdl1
S100a13	5.0782e-44	0.262091	0.962	0.922	1.0815e-39	2	S100a13
Glis3	6.27996e-44	0.267756	0.517	0.253	1.33744e-39	2	Glis3
Oat	8.8766e-44	0.296253	0.959	0.926	1.89045e-39	2	Oat
Slc43a3	1.5532e-43	0.284743	0.773	0.491	3.30784e-39	2	Slc43a3
Lrp1	2.10527e-43	0.296418	0.993	0.985	4.4836e-39	2	Lrp1
Tmeff2	2.80691e-43	0.281152	0.422	0.143	5.97787e-39	2	Tmeff2
Hif1a	3.13553e-43	0.350453	0.915	0.785	6.67773e-39	2	Hif1a
Timp2	3.23102e-43	0.290075	0.989	0.974	6.88111e-39	2	Timp2
Gdf10	5.98202e-43	0.440248	0.275	0.06	1.27399e-38	2	Gdf10
Lgals3bp	6.47566e-43	0.318263	0.906	0.767	1.37912e-38	2	Lgals3bp
Cldn10	1.01698e-42	0.310141	0.445	0.156	2.16587e-38	2	Cldn10
Fam46a	1.39114e-42	0.45424	0.846	0.68	2.96271e-38	2	Fam46a
Ecm1	1.9071e-42	0.368687	0.958	0.892	4.06156e-38	2	Ecm1
Egfr	4.01864e-42	0.30738	0.793	0.572	8.55851e-38	2	Egfr
Pdgfra	8.4229e-42	0.385852	0.906	0.803	1.79383e-37	2	Pdgfra
Nfib	1.04138e-41	0.340611	0.752	0.477	2.21782e-37	2	Nfib
Fstl1	1.36945e-41	0.269312	1	0.994	2.91652e-37	2	Fstl1
Cp	1.68375e-41	0.461447	0.534	0.262	3.58588e-37	2	Cp
Lgmn	1.97989e-41	0.357761	0.922	0.806	4.21657e-37	2	Lgmn
Mmp23	2.79409e-41	0.316602	0.933	0.856	5.95058e-37	2	Mmp23
Nnmt	1.22775e-40	0.295002	0.862	0.756	2.61473e-36	2	Nnmt
Sulf2	4.91956e-40	0.265211	0.591	0.313	1.04772e-35	2	Sulf2
Cavin1	1.20159e-39	0.342087	0.894	0.77	2.55902e-35	2	Cavin1
Amotl2	2.26366e-39	0.409991	0.681	0.475	4.82092e-35	2	Amotl2
Gfra1	3.13221e-39	0.377925	0.368	0.144	6.67066e-35	2	Gfra1
Fabp4	3.48219e-39	0.472329	0.371	0.127	7.41602e-35	2	Fabp4
Ssc5d	4.85842e-39	0.288587	0.6	0.323	1.0347e-34	2	Ssc5d
Ace	6.23403e-39	0.433973	0.687	0.425	1.32766e-34	2	Ace
Vkorc1	2.04227e-38	0.268149	0.952	0.919	4.34942e-34	2	Vkorc1
Cpz	2.58395e-38	0.465497	0.642	0.419	5.50304e-34	2	Cpz
Celf2	7.80289e-38	0.288628	0.804	0.533	1.66178e-33	2	Celf2
F3	8.73415e-38	0.529047	0.645	0.408	1.86011e-33	2	F3
Ptgis	1.69467e-37	0.389411	0.729	0.462	3.60915e-33	2	Ptgis
Osr1	4.37477e-37	0.306959	0.531	0.259	9.31695e-33	2	Osr1
Slc39a14	1.08945e-36	0.350448	0.775	0.619	2.32021e-32	2	Slc39a14
Tmem176b	3.34307e-36	0.453505	0.912	0.83	7.11973e-32	2	Tmem176b
Cd302	4.35595e-36	0.309498	0.938	0.93	9.27687e-32	2	Cd302
Adm	5.40596e-36	0.776857	0.628	0.369	1.15131e-31	2	Adm
Gxylt2	6.05038e-36	0.337633	0.722	0.536	1.28855e-31	2	Gxylt2
Smoc2	6.66092e-36	0.649994	0.583	0.324	1.41858e-31	2	Smoc2
Srpx	3.70257e-35	0.368565	0.845	0.699	7.88535e-31	2	Srpx
Lrg1	7.17099e-35	0.319914	0.2	0.037	1.5272e-30	2	Lrg1
Epas1	1.17061e-34	0.379822	0.401	0.187	2.49306e-30	2	Epas1
Cebpd	2.60599e-34	0.31223	0.882	0.739	5.54997e-30	2	Cebpd
Wbscr17	2.83444e-34	0.259313	0.484	0.243	6.0365e-30	2	Wbscr17
Apoe	2.97875e-34	1.28567	0.595	0.393	6.34384e-30	2	Apoe
Epdr1	5.97987e-34	0.283804	0.627	0.391	1.27353e-29	2	Epdr1
Serpinb1a	7.71215e-34	0.336858	0.478	0.212	1.64246e-29	2	Serpinb1a
Spon2	1.37798e-33	0.346423	0.559	0.285	2.93469e-29	2	Spon2
Crtap	1.57059e-33	0.272827	0.922	0.835	3.34489e-29	2	Crtap
Il15ra	1.63108e-33	0.251036	0.576	0.339	3.47371e-29	2	Il15ra
Bmper	3.77808e-33	0.268093	0.426	0.191	8.04617e-29	2	Bmper
Srgn	6.82337e-33	0.495296	0.463	0.222	1.45317e-28	2	Srgn
Fndc3b	2.54869e-32	0.25967	0.952	0.903	5.42795e-28	2	Fndc3b
Slc16a1	3.41893e-32	0.348188	0.641	0.398	7.28129e-28	2	Slc16a1
Serpinf1	8.84727e-32	0.257448	0.994	0.979	1.8842e-27	2	Serpinf1
Kng2	5.37657e-31	0.287783	0.345	0.111	1.14505e-26	2	Kng2
Plagl1	1.10623e-30	0.265239	0.345	0.134	2.35593e-26	2	Plagl1
Slc16a2	1.8988e-30	0.268164	0.738	0.571	4.04388e-26	2	Slc16a2
Plac8	9.12879e-30	0.34387	0.958	0.867	1.94416e-25	2	Plac8
Reg1	1.33081e-29	1.80223	0.204	0.042	2.83422e-25	2	Reg1
Mycbp2	1.53271e-29	0.314668	0.861	0.794	3.26421e-25	2	Mycbp2
Ypel3	9.18683e-29	0.25884	0.836	0.74	1.95652e-24	2	Ypel3
Col28a1	1.90948e-28	0.355432	0.283	0.092	4.06661e-24	2	Col28a1
H6pd	2.3456e-28	0.28734	0.652	0.448	4.99543e-24	2	H6pd
Ifi203	4.27118e-28	0.271158	0.772	0.583	9.09634e-24	2	Ifi203
Ntrk2	4.47851e-28	0.310093	0.523	0.29	9.53789e-24	2	Ntrk2
Clec2d	6.27336e-28	0.287437	0.812	0.689	1.33604e-23	2	Clec2d
Socs3	7.10549e-28	0.262661	0.773	0.612	1.51326e-23	2	Socs3
Entpd2	8.054e-28	0.291271	0.466	0.238	1.71526e-23	2	Entpd2
Comt	2.53024e-27	0.250026	0.889	0.798	5.38866e-23	2	Comt
Nov	2.89729e-26	0.294962	0.405	0.193	6.17037e-22	2	Nov
Vtn	3.13192e-26	0.303306	0.211	0.049	6.67006e-22	2	Vtn
Gstm2	1.35769e-25	0.255386	0.824	0.683	2.89148e-21	2	Gstm2
Fuca1	2.16418e-25	0.250507	0.847	0.769	4.60905e-21	2	Fuca1
Lpl	2.20642e-25	0.582149	0.596	0.416	4.69902e-21	2	Lpl
Ahnak	2.82109e-25	0.261528	0.981	0.971	6.00807e-21	2	Ahnak
Gpnmb	3.45524e-24	0.253656	0.331	0.156	7.35863e-20	2	Gpnmb
Ndnf	4.55875e-23	0.267736	0.21	0.068	9.70877e-19	2	Ndnf
Ltbp3	3.32318e-22	0.251454	0.707	0.55	7.07737e-18	2	Ltbp3
Mfap2	3.37549e-22	0.26346	0.922	0.883	7.18879e-18	2	Mfap2
Ccl7	1.66845e-21	0.386272	0.782	0.604	3.55329e-17	2	Ccl7
Gas7	1.90825e-21	0.28085	0.542	0.324	4.06401e-17	2	Gas7
Il4ra	2.14909e-21	0.279949	0.629	0.476	4.57692e-17	2	Il4ra
Tppp3	2.93524e-21	0.325577	0.368	0.202	6.25118e-17	2	Tppp3
Ctla2a	8.28637e-21	0.758261	0.322	0.172	1.76475e-16	2	Ctla2a
Cygb	1.45864e-19	0.290456	0.869	0.742	3.10646e-15	2	Cygb
Lpgat1	3.99165e-19	0.251736	0.77	0.652	8.50101e-15	2	Lpgat1
Igfbp6	2.10034e-18	0.317922	0.905	0.837	4.47309e-14	2	Igfbp6
Adamts1	3.34624e-18	0.319712	0.706	0.526	7.12649e-14	2	Adamts1
Ogn	3.54579e-18	0.271962	0.482	0.32	7.55146e-14	2	Ogn
Tmem176a	4.46185e-18	0.359844	0.86	0.788	9.5024e-14	2	Tmem176a
Lcn2	7.67616e-18	0.400909	0.2	0.072	1.63479e-13	2	Lcn2
Plod2	4.05672e-16	0.317248	0.723	0.578	8.63959e-12	2	Plod2
Cfh	7.69832e-16	0.383271	0.808	0.741	1.63951e-11	2	Cfh
Gm12840	2.23482e-14	0.2729	0.689	0.54	4.7595e-10	2	Gm12840
Cxcl14	2.18316e-13	0.734901	0.723	0.65	4.64947e-09	2	Cxcl14
Aqp1	1.16172e-12	0.300474	0.247	0.132	2.47411e-08	2	Aqp1
Lrrc17	2.07393e-12	0.293249	0.568	0.45	4.41685e-08	2	Lrrc17
Sod21	2.29863e-12	0.260612	0.823	0.785	4.8954e-08	2	Sod2
Gpc3	7.88621e-12	0.348899	0.592	0.5	1.67953e-07	2	Gpc3
Serpine1	1.31826e-11	0.486046	0.672	0.561	2.8075e-07	2	Serpine1
Cst3	4.39191e-11	0.281506	0.984	0.985	9.35345e-07	2	Cst3
Itih5	4.66101e-11	0.398799	0.439	0.301	9.92656e-07	2	Itih5
Klf2	5.93977e-11	0.281906	0.583	0.457	1.26499e-06	2	Klf2
Gng12	2.26226e-10	0.258991	0.901	0.905	4.81793e-06	2	Gng12
Ctsk	3.79147e-09	0.255297	0.973	0.964	8.07469e-05	2	Ctsk
Cxcl1	4.04032e-09	0.440674	0.574	0.451	8.60468e-05	2	Cxcl1
Fn1	4.61177e-09	0.304631	0.99	0.992	9.8217e-05	2	Fn1
Ccl2	1.27017e-08	0.277729	0.606	0.486	0.000270507	2	Ccl2
Reg3g	1.56058e-08	0.575759	0.106	0.04	0.000332357	2	Reg3g
Serpinb2	2.88654e-08	0.373111	0.111	0.04	0.000614747	2	Serpinb2
Cxcl5	1.76867e-06	0.69878	0.291	0.225	0.0376673	2	Cxcl5
Pcsk51	2.96758e-06	0.297206	0.811	0.789	0.0632005	2	Pcsk5
Fxyd6	2.636e-05	0.310949	0.645	0.584	0.56139	2	Fxyd6
Clec3b1	6.63499e-284	2.1164	0.988	0.185	1.41305e-279	3	Clec3b
Gsn	3.4977e-269	2.14031	0.995	0.96	7.44905e-265	3	Gsn
Tnxb1	1.07458e-268	1.89792	0.988	0.263	2.28853e-264	3	Tnxb
Ly6c11	1.52201e-256	1.91361	0.99	0.474	3.24143e-252	3	Ly6c1
Scara5	3.08698e-256	1.47957	0.899	0.103	6.57434e-252	3	Scara5
Cd341	3.55634e-254	1.67242	0.978	0.356	7.57394e-250	3	Cd34
Cd55	1.76541e-246	1.78389	0.908	0.164	3.75978e-242	3	Cd55
Pi161	1.52224e-245	2.17518	0.979	0.331	3.24191e-241	3	Pi16
Efemp11	3.60465e-245	1.68211	0.978	0.34	7.67682e-241	3	Efemp1
Anxa3	3.58362e-244	1.76055	0.975	0.531	7.63204e-240	3	Anxa3
Tgfbr21	6.73925e-243	1.48816	0.99	0.891	1.43526e-238	3	Tgfbr2
Ackr31	8.09379e-241	1.51414	0.97	0.355	1.72373e-236	3	Ackr3
Heg11	9.62915e-241	1.46697	0.973	0.472	2.05072e-236	3	Heg1
Ly6a1	2.17156e-236	1.5093	0.995	0.854	4.62478e-232	3	Ly6a
Lbp1	2.75346e-235	1.90676	0.988	0.503	5.86404e-231	3	Lbp
Sema3c	6.58066e-235	1.50202	0.884	0.121	1.40148e-230	3	Sema3c
C4b1	5.51335e-233	1.66373	0.99	0.537	1.17418e-228	3	C4b
Prss23	5.43628e-231	1.5535	0.983	0.729	1.15776e-226	3	Prss23
Htra31	7.37687e-231	1.61844	0.979	0.65	1.57105e-226	3	Htra3
Adamts51	1.02788e-230	1.63018	0.986	0.443	2.18908e-226	3	Adamts5
Nid1	6.56125e-230	1.19131	0.993	0.955	1.39735e-225	3	Nid1
Klf4	2.85779e-228	1.92048	0.971	0.413	6.08624e-224	3	Klf4
Scara31	3.77045e-223	1.26874	0.961	0.463	8.02992e-219	3	Scara3
Ifi27l2a1	4.38546e-221	1.72148	0.971	0.345	9.33972e-217	3	Ifi27l2a
Serpinb6a	4.39491e-220	1.00075	0.993	0.974	9.35984e-216	3	Serpinb6a
Dpp4	6.19213e-219	1.25194	0.891	0.182	1.31874e-214	3	Dpp4
C31	8.33965e-218	1.68708	0.99	0.523	1.7761e-213	3	C3
Adgrd1	2.19518e-217	1.18811	0.92	0.306	4.67508e-213	3	Adgrd1
Plpp3	4.07516e-217	1.57175	0.98	0.787	8.67886e-213	3	Plpp3
Cmah	4.6566e-210	1.1554	0.874	0.2	9.91717e-206	3	Cmah
Slfn51	3.23669e-208	1.26852	0.956	0.477	6.89318e-204	3	Slfn5
Pcolce2	4.40684e-207	1.4543	0.873	0.236	9.38524e-203	3	Pcolce2
Col14a11	8.90029e-207	1.31137	0.984	0.58	1.8955e-202	3	Col14a1
Ifi2051	2.0661e-204	1.31582	0.949	0.448	4.40017e-200	3	Ifi205
Sned11	2.15307e-203	1.35192	0.929	0.358	4.5854e-199	3	Sned1
Gda1	1.66704e-202	1.2597	0.938	0.425	3.5503e-198	3	Gda
Prg41	1.17742e-201	1.78089	0.949	0.347	2.50756e-197	3	Prg4
S100a131	1.11511e-198	0.991866	0.979	0.923	2.37484e-194	3	S100a13
Creb5	1.69516e-196	1.16547	0.827	0.163	3.61018e-192	3	Creb5
Zbtb201	8.23579e-194	1.10175	0.974	0.797	1.75398e-189	3	Zbtb20
Ddr2	4.80059e-193	1.09466	0.938	0.628	1.02238e-188	3	Ddr2
Fbn1	7.11215e-191	0.961002	0.996	0.968	1.51467e-186	3	Fbn1
Flrt2	7.72192e-189	1.17352	0.92	0.462	1.64454e-184	3	Flrt2
C1s11	9.33447e-189	0.972526	0.993	0.877	1.98796e-184	3	C1s1
Cd248	1.35978e-186	1.07991	0.971	0.797	2.89592e-182	3	Cd248
Axl	3.89277e-186	1.04319	0.965	0.827	8.29042e-182	3	Axl
Lrrn4cl	6.30979e-186	1.00431	0.857	0.224	1.3438e-181	3	Lrrn4cl
Gfpt2	1.13397e-185	1.21374	0.892	0.396	2.41502e-181	3	Gfpt2
Cadm3	5.89962e-185	0.861432	0.754	0.102	1.25644e-180	3	Cadm3
Timp21	1.75342e-179	0.921415	0.991	0.975	3.73426e-175	3	Timp2
Emilin2	6.10411e-174	1.03234	0.932	0.613	1.29999e-169	3	Emilin2
Ahnak1	1.11635e-172	0.904697	0.996	0.97	2.3775e-168	3	Ahnak
Zfp36l11	8.97264e-172	1.0849	0.974	0.834	1.9109e-167	3	Zfp36l1
Man1a1	9.42485e-172	0.965917	0.929	0.522	2.00721e-167	3	Man1a
Rnase41	6.37566e-171	0.899904	0.988	0.97	1.35783e-166	3	Rnase4
Ifi204	2.09463e-169	0.994588	0.892	0.452	4.46093e-165	3	Ifi204
Bmp3	6.37903e-169	0.935196	0.66	0.052	1.35854e-164	3	Bmp3
Slc43a31	1.64286e-168	1.03274	0.915	0.497	3.49881e-164	3	Slc43a3
Vegfd1	1.98246e-168	1.08285	0.91	0.374	4.22205e-164	3	Vegfd
Ccl11	2.19202e-168	1.07234	0.945	0.451	4.66835e-164	3	Ccl11
Ramp2	8.99467e-167	1.04807	0.816	0.264	1.91559e-162	3	Ramp2
Dmkn	1.80332e-164	1.79709	0.704	0.087	3.84054e-160	3	Dmkn
Pcsk6	2.63246e-164	0.917154	0.693	0.085	5.60635e-160	3	Pcsk6
Nfia1	4.10599e-164	1.00376	0.917	0.51	8.74453e-160	3	Nfia
Gstm1	1.26684e-163	1.09686	0.84	0.334	2.69799e-159	3	Gstm1
Ebf1	7.87993e-161	0.899688	0.97	0.89	1.67819e-156	3	Ebf1
Pam1	2.02417e-160	1.03556	0.968	0.708	4.31088e-156	3	Pam
Uap1	6.04011e-158	1.2597	0.912	0.621	1.28636e-153	3	Uap1
Loxl1	4.49654e-156	0.735201	0.981	0.947	9.57628e-152	3	Loxl1
Sbsn	2.23728e-154	1.08638	0.808	0.262	4.76474e-150	3	Sbsn
Il17ra	6.10597e-154	0.903225	0.817	0.311	1.30039e-149	3	Il17ra
Vgll3	9.75512e-154	0.95035	0.888	0.429	2.07755e-149	3	Vgll3
Ackr1	5.29277e-153	0.761514	0.619	0.047	1.1272e-148	3	Ackr1
Ablim1	3.45202e-152	0.786098	0.736	0.154	7.35177e-148	3	Ablim1
Ogn1	4.96197e-152	1.20248	0.84	0.284	1.05675e-147	3	Ogn
Igfbp61	2.08821e-151	1.08084	0.973	0.833	4.44726e-147	3	Igfbp6
Slc4a4	3.5853e-151	0.737685	0.716	0.148	7.63562e-147	3	Slc4a4
S100a16	4.50305e-151	0.875389	0.97	0.875	9.59015e-147	3	S100a16
Tgfbr31	6.07546e-151	0.851042	0.953	0.672	1.29389e-146	3	Tgfbr3
Spon21	9.85707e-151	0.968322	0.863	0.267	2.09926e-146	3	Spon2
Galnt16	3.91714e-150	0.811884	0.786	0.206	8.34234e-146	3	Galnt16
Sfrp41	8.97517e-149	0.948834	0.796	0.188	1.91144e-144	3	Sfrp4
Cavin11	2.72119e-148	0.859584	0.956	0.772	5.79533e-144	3	Cavin1
Marcks	2.50613e-147	0.920674	0.971	0.958	5.3373e-143	3	Marcks
Irak3	4.84277e-145	0.756885	0.749	0.242	1.03136e-140	3	Irak3
Ugdh	7.40509e-144	1.11178	0.94	0.765	1.57706e-139	3	Ugdh
Scn7a1	1.0082e-143	0.836056	0.905	0.382	2.14717e-139	3	Scn7a
Add3	1.95721e-143	0.83736	0.851	0.426	4.16828e-139	3	Add3
Selenop1	4.56707e-141	0.975688	0.927	0.585	9.7265e-137	3	Selenop
Dcn2	2.92155e-140	0.781008	0.999	0.991	6.22203e-136	3	Dcn
Gpx31	3.14664e-140	0.911017	0.993	0.936	6.70139e-136	3	Gpx3
Prelp1	1.27835e-139	0.925352	0.958	0.497	2.7225e-135	3	Prelp
Cebpd1	3.06288e-139	1.1735	0.932	0.745	6.52302e-135	3	Cebpd
C1ra1	1.2801e-138	0.802843	0.948	0.726	2.72623e-134	3	C1ra
Sptbn1	2.40537e-138	0.700986	0.974	0.942	5.12272e-134	3	Sptbn1
Dpep11	3.55771e-138	0.920233	0.889	0.484	7.57685e-134	3	Dpep1
Efhd1	1.31868e-137	0.688381	0.539	0.018	2.80839e-133	3	Efhd1
Has1	1.81501e-136	1.66177	0.787	0.299	3.86542e-132	3	Has1
Tek	3.77645e-136	0.618138	0.566	0.039	8.04271e-132	3	Tek
Lrp11	7.2083e-136	0.616814	0.984	0.987	1.53515e-131	3	Lrp1
Gng121	7.87083e-136	0.902658	0.953	0.898	1.67625e-131	3	Gng12
Anxa1	1.35425e-135	0.800906	0.981	0.958	2.88414e-131	3	Anxa1
Osr2	4.78014e-134	0.921118	0.728	0.217	1.01803e-129	3	Osr2
Ifitm3	2.54469e-133	0.636381	0.996	0.994	5.41943e-129	3	Ifitm3
Fn11	5.07396e-133	0.839799	0.999	0.99	1.0806e-128	3	Fn1
Arhgap20	7.10926e-133	0.629882	0.577	0.058	1.51406e-128	3	Arhgap20
Serping11	2.40373e-132	0.763681	0.99	0.974	5.11921e-128	3	Serping1
Ltbp1	5.44022e-132	0.792456	0.827	0.344	1.1586e-127	3	Ltbp1
Thbd	1.61774e-131	1.08815	0.762	0.235	3.44531e-127	3	Thbd
Bmp11	8.16666e-131	0.682551	0.978	0.896	1.73925e-126	3	Bmp1
Zfp385a	9.21183e-130	0.704813	0.693	0.187	1.96184e-125	3	Zfp385a
Thbs31	4.18696e-129	0.845083	0.899	0.558	8.91698e-125	3	Thbs3
Aldh1a3	5.00857e-129	0.953316	0.565	0.057	1.06668e-124	3	Aldh1a3
Celf21	2.92284e-127	0.777874	0.891	0.546	6.22478e-123	3	Celf2
Fyn	4.01863e-127	0.70806	0.807	0.378	8.55848e-123	3	Fyn
Npr1	9.84707e-127	0.554743	0.586	0.071	2.09713e-122	3	Npr1
Serpina3n1	3.83284e-126	1.00791	0.947	0.503	8.16281e-122	3	Serpina3n
Prr13	8.2046e-126	0.707488	0.932	0.807	1.74733e-121	3	Prr13
Hdac7	2.77739e-124	0.745003	0.782	0.374	5.915e-120	3	Hdac7
Cxcl13	3.39076e-124	1.5227	0.499	0.028	7.22129e-120	3	Cxcl13
Pgr	5.28886e-124	0.737675	0.535	0.042	1.12637e-119	3	Pgr
Adamts21	4.24966e-123	0.785968	0.974	0.935	9.05051e-119	3	Adamts2
Sel1l3	2.36965e-122	0.602722	0.591	0.074	5.04664e-118	3	Sel1l3
Tppp31	2.31552e-121	0.939639	0.687	0.172	4.93137e-117	3	Tppp3
Adamts11	3.17099e-121	1.1188	0.888	0.517	6.75325e-117	3	Adamts1
Cyp4b1	7.08985e-121	0.650983	0.515	0.05	1.50992e-116	3	Cyp4b1
Ampd3	2.23329e-120	0.68628	0.694	0.197	4.75625e-116	3	Ampd3
Mgll	2.68359e-120	0.780748	0.675	0.182	5.71523e-116	3	Mgll
Adm1	1.15601e-119	1.06186	0.836	0.364	2.46195e-115	3	Adm
Fam102b	2.95523e-118	0.747763	0.823	0.418	6.29375e-114	3	Fam102b
Chrdl11	4.57649e-118	0.799941	0.673	0.16	9.74654e-114	3	Chrdl1
Fstl11	6.49291e-118	0.573476	0.998	0.995	1.38279e-113	3	Fstl1
Gas71	7.51648e-118	0.969064	0.769	0.312	1.60078e-113	3	Gas7
Pnp	3.5618e-117	0.894838	0.923	0.832	7.58556e-113	3	Pnp
Lamc1	4.21965e-117	0.70422	0.935	0.826	8.98658e-113	3	Lamc1
Nfkbiz	2.45468e-115	1.19232	0.847	0.538	5.22774e-111	3	Nfkbiz
Ggt51	6.29093e-114	0.73674	0.683	0.182	1.33978e-109	3	Ggt5
Ar	7.22513e-112	0.68078	0.805	0.453	1.53874e-107	3	Ar
Ifi207	4.42063e-111	0.718444	0.827	0.447	9.41462e-107	3	Ifi207
Entpd21	5.95482e-111	0.705652	0.705	0.225	1.2682e-106	3	Entpd2
Ext1	8.77394e-111	0.7048	0.883	0.708	1.86859e-106	3	Ext1
Jak1	7.08141e-110	0.615321	0.944	0.863	1.50813e-105	3	Jak1
Clic4	1.79623e-108	0.722453	0.918	0.786	3.82542e-104	3	Clic4
Mustn1	4.74808e-108	0.657436	0.54	0.08	1.0112e-103	3	Mustn1
Cd47	1.93614e-107	0.547728	0.965	0.956	4.1234e-103	3	Cd47
Ecm11	2.81417e-107	0.66563	0.956	0.899	5.99334e-103	3	Ecm1
Adamtsl1	2.94483e-106	0.653629	0.817	0.466	6.2716e-102	3	Adamtsl1
Cyb5a	5.48764e-106	0.62573	0.945	0.89	1.1687e-101	3	Cyb5a
Osr11	1.89739e-105	0.726917	0.71	0.258	4.04086e-101	3	Osr1
Srgn1	1.25708e-104	0.768046	0.669	0.215	2.67719e-100	3	Srgn
Mt21	3.79173e-104	0.828577	0.961	0.784	8.07524e-100	3	Mt2
Pla1a	4.05084e-104	0.827645	0.958	0.805	8.62708e-100	3	Pla1a
Plac81	3.51534e-103	0.679871	0.969	0.874	7.48662e-99	3	Plac8
Slc29a1	7.23389e-103	0.582373	0.682	0.241	1.5406e-98	3	Slc29a1
Csf1	1.35043e-102	0.721401	0.877	0.581	2.87602e-98	3	Csf1
Car8	3.27803e-102	0.548788	0.423	0.015	6.98123e-98	3	Car8
Fxyd11	5.12499e-102	0.629637	0.929	0.747	1.09147e-97	3	Fxyd1
Dapk1	1.21893e-101	0.627675	0.7	0.242	2.59596e-97	3	Dapk1
Itih51	1.42838e-101	0.722065	0.738	0.272	3.04202e-97	3	Itih5
Nfix1	1.61638e-101	0.584904	0.97	0.901	3.4424e-97	3	Nfix
Ifi211	1.87081e-101	0.688589	0.805	0.486	3.98426e-97	3	Ifi211
Clec2d1	5.55335e-101	0.788744	0.887	0.689	1.1827e-96	3	Clec2d
Adamts151	7.1266e-101	0.741923	0.663	0.192	1.51775e-96	3	Adamts15
Fgf2	1.80178e-99	0.69193	0.667	0.246	3.83726e-95	3	Fgf2
Lama4	3.36213e-99	0.697771	0.898	0.771	7.16033e-95	3	Lama4
Cpq	3.83584e-99	0.616786	0.854	0.609	8.1692e-95	3	Cpq
Svep11	8.2509e-99	0.731372	0.912	0.731	1.75719e-94	3	Svep1
Qpct	2.18492e-98	0.662964	0.713	0.296	4.65323e-94	3	Qpct
Xdh	4.84839e-98	0.626037	0.765	0.401	1.03256e-93	3	Xdh
Il1r2	5.30908e-98	0.801224	0.655	0.274	1.13068e-93	3	Il1r2
Ly6e	1.0165e-97	0.670072	0.966	0.945	2.16484e-93	3	Ly6e
Nova1	1.14211e-97	0.601959	0.648	0.212	2.43235e-93	3	Nova1
Pdpn1	1.53912e-97	0.628447	0.956	0.847	3.27786e-93	3	Pdpn
Rhoj	1.07908e-96	0.623255	0.949	0.86	2.29812e-92	3	Rhoj
Ifi2031	1.08409e-96	0.755948	0.868	0.587	2.30879e-92	3	Ifi203
Lpl1	3.31085e-95	1.03725	0.79	0.405	7.05112e-91	3	Lpl
Tnfaip6	4.73159e-95	1.43383	0.896	0.675	1.00769e-90	3	Tnfaip6
Ptx31	7.10662e-95	1.10399	0.832	0.434	1.5135e-90	3	Ptx3
Clip4	2.21824e-94	0.625414	0.669	0.24	4.72418e-90	3	Clip4
Ugp2	8.59418e-94	0.685438	0.899	0.742	1.8303e-89	3	Ugp2
Il331	1.69125e-93	0.612883	0.881	0.482	3.60186e-89	3	Il33
Egfr1	6.91363e-93	0.68694	0.848	0.584	1.4724e-88	3	Egfr
C1galt1	8.17887e-93	0.579518	0.757	0.422	1.74185e-88	3	C1galt1
Tmeff21	1.38419e-92	0.493617	0.591	0.145	2.94791e-88	3	Tmeff2
Rcan2	2.28549e-92	0.437666	0.506	0.094	4.86742e-88	3	Rcan2
Apod1	6.99367e-92	0.794598	0.896	0.539	1.48944e-87	3	Apod
Krt23	2.78715e-91	0.594999	0.394	0.02	5.9358e-87	3	Krt23
Eln	9.64674e-91	0.552209	0.785	0.346	2.05447e-86	3	Eln
Carhsp1	3.02134e-90	0.646909	0.815	0.591	6.43454e-86	3	Carhsp1
Nfib1	6.04725e-90	0.592276	0.841	0.49	1.28788e-85	3	Nfib
Idh1	9.63743e-90	0.582934	0.85	0.641	2.05248e-85	3	Idh1
Ntrk21	1.08566e-89	0.583531	0.718	0.284	2.31214e-85	3	Ntrk2
Fosb	2.31172e-89	1.20237	0.852	0.622	4.92328e-85	3	Fosb
1700019D03Rik	2.59063e-89	0.451374	0.423	0.035	5.51726e-85	3	1700019D03Rik
Arhgap291	7.80423e-89	0.56666	0.797	0.452	1.66207e-84	3	Arhgap29
Samhd1	2.19031e-88	0.60902	0.779	0.434	4.66471e-84	3	Samhd1
Gm43289	8.49191e-88	0.795955	0.481	0.089	1.80852e-83	3	Gm43289
Prnp1	2.82763e-87	0.613696	0.923	0.805	6.022e-83	3	Prnp
Errfi1	6.90884e-87	0.974773	0.868	0.642	1.47137e-82	3	Errfi1
Abca1	1.15845e-86	0.592029	0.688	0.304	2.46714e-82	3	Abca1
Steap3	2.60806e-86	0.567124	0.71	0.357	5.55438e-82	3	Steap3
Krtdap	1.41549e-85	0.746548	0.359	0.011	3.01457e-81	3	Krtdap
Prdx5	3.64166e-85	0.489854	0.97	0.979	7.75564e-81	3	Prdx5
Trim30a	7.91643e-85	0.66005	0.667	0.287	1.68596e-80	3	Trim30a
Mgst11	7.11492e-84	0.539725	0.963	0.919	1.51527e-79	3	Mgst1
Stxbp6	2.93151e-83	0.42524	0.45	0.057	6.24324e-79	3	Stxbp6
Basp1	7.19727e-83	0.641548	0.896	0.798	1.5328e-78	3	Basp1
Il6	1.72346e-82	1.41019	0.647	0.26	3.67046e-78	3	Il6
Tshz21	2.3396e-81	0.617667	0.83	0.506	4.98264e-77	3	Tshz2
Syk	3.03279e-81	0.375676	0.392	0.033	6.45894e-77	3	Syk
Sulf21	4.98665e-81	0.558141	0.723	0.32	1.06201e-76	3	Sulf2
Ncoa7	2.43408e-80	0.542681	0.642	0.297	5.18386e-76	3	Ncoa7
Vcan	3.20608e-79	0.623441	0.915	0.836	6.82799e-75	3	Vcan
Man2a11	6.09336e-79	0.576117	0.937	0.844	1.2977e-74	3	Man2a1
Dusp1	6.28595e-79	1.02412	0.939	0.728	1.33872e-74	3	Dusp1
Fzd4	1.09132e-78	0.474331	0.525	0.135	2.32419e-74	3	Fzd4
Sntb2	2.88649e-78	0.541667	0.807	0.594	6.14736e-74	3	Sntb2
Sqor	3.42878e-78	0.488343	0.607	0.222	7.30226e-74	3	Sqor
Gm44080	7.31218e-78	0.466741	0.377	0.033	1.55727e-73	3	Gm44080
Metrnl	1.93696e-77	0.720124	0.842	0.701	4.12515e-73	3	Metrnl
Pde8a	4.06157e-77	0.460856	0.583	0.189	8.64992e-73	3	Pde8a
Irf7	5.23194e-77	0.606476	0.643	0.248	1.11425e-72	3	Irf7
Islr	1.87469e-76	0.55535	0.897	0.695	3.99254e-72	3	Islr
Rarres21	2.89062e-76	0.405395	0.975	0.888	6.15615e-72	3	Rarres2
Megf9	7.22916e-76	0.410185	0.505	0.13	1.5396e-71	3	Megf9
Slco3a1	2.00003e-75	0.578405	0.729	0.43	4.25947e-71	3	Slco3a1
Arsi1	3.50992e-75	0.530643	0.698	0.331	7.47507e-71	3	Arsi
Bst2	3.66331e-75	0.555132	0.944	0.8	7.80175e-71	3	Bst2
Dlc1	3.76683e-75	0.564015	0.709	0.365	8.02222e-71	3	Dlc1
Zfp36	5.77486e-75	1.0909	0.841	0.622	1.22987e-70	3	Zfp36
Antxr2	8.50129e-75	0.532586	0.699	0.397	1.81052e-70	3	Antxr2
Ssc5d1	1.65764e-74	0.514637	0.688	0.336	3.53028e-70	3	Ssc5d
Rras2	1.13271e-73	0.679059	0.704	0.411	2.41234e-69	3	Rras2
Wnt16	1.59261e-73	0.456084	0.463	0.094	3.39178e-69	3	Wnt16
Fth11	4.5927e-73	0.36968	0.998	0.998	9.78108e-69	3	Fth1
Atf3	9.05089e-73	1.28095	0.704	0.389	1.92757e-68	3	Atf3
Pdgfra1	1.21037e-72	0.5686	0.909	0.812	2.57773e-68	3	Pdgfra
Galnt15	1.35376e-72	0.413082	0.361	0.03	2.88311e-68	3	Galnt15
Lima1	5.05416e-72	0.485529	0.904	0.843	1.07638e-67	3	Lima1
Fos	1.02955e-70	0.830557	0.965	0.851	2.19263e-66	3	Fos
Gm15675	1.27461e-70	0.377297	0.306	0.011	2.71455e-66	3	Gm15675
Ccdc80	1.51426e-70	0.516381	0.963	0.896	3.22492e-66	3	Ccdc80
Serpinb1a1	5.3109e-70	0.505115	0.602	0.219	1.13106e-65	3	Serpinb1a
Lgals9	6.81484e-70	0.526624	0.785	0.562	1.45136e-65	3	Lgals9
Spry2	1.24764e-69	0.550247	0.607	0.274	2.6571e-65	3	Spry2
Rbpj	7.18141e-69	0.540002	0.754	0.494	1.52943e-64	3	Rbpj
Plxdc2	7.83024e-69	0.582693	0.738	0.384	1.66761e-64	3	Plxdc2
Mylip	1.67933e-68	0.602522	0.614	0.259	3.57647e-64	3	Mylip
Hp1	6.95444e-68	0.653075	0.725	0.358	1.48109e-63	3	Hp
Saa1	1.12532e-67	0.783116	0.346	0.04	2.39659e-63	3	Saa1
Dag1	4.28782e-67	0.467429	0.806	0.649	9.13178e-63	3	Dag1
Rps6ka3	5.25981e-66	0.484718	0.682	0.408	1.12018e-61	3	Rps6ka3
Ctdsp2	2.7011e-65	0.518841	0.878	0.78	5.75254e-61	3	Ctdsp2
Lims2	6.80001e-65	0.341688	0.361	0.049	1.4482e-60	3	Lims2
Anpep	7.17037e-65	0.48613	0.698	0.378	1.52707e-60	3	Anpep
Aldh1a1	8.14334e-65	0.410572	0.456	0.101	1.73429e-60	3	Aldh1a1
Ddx5	8.1559e-65	0.447025	0.975	0.977	1.73696e-60	3	Ddx5
Gstt1	8.61253e-65	0.415394	0.519	0.162	1.83421e-60	3	Gstt1
Steap41	9.28044e-65	0.52748	0.577	0.224	1.97646e-60	3	Steap4
Sp100	1.70131e-64	0.480286	0.619	0.282	3.62328e-60	3	Sp100
Kdelc2	1.81897e-63	0.524211	0.75	0.519	3.87387e-59	3	Kdelc2
Hcn4	1.98281e-63	0.311961	0.296	0.016	4.22279e-59	3	Hcn4
Cpne8	5.01818e-63	0.492458	0.667	0.379	1.06872e-58	3	Cpne8
Lgals3bp1	8.10241e-63	0.501817	0.873	0.784	1.72557e-58	3	Lgals3bp
Igsf10	1.11945e-62	0.520831	0.77	0.572	2.38409e-58	3	Igsf10
Klf3	3.26106e-62	0.537039	0.724	0.511	6.94508e-58	3	Klf3
Igfbp5	3.60994e-62	1.17129	0.603	0.212	7.68808e-58	3	Igfbp5
Gabra3	4.25992e-62	0.372966	0.392	0.079	9.07234e-58	3	Gabra3
Trio	6.61764e-62	0.585373	0.664	0.366	1.40936e-57	3	Trio
Fam13c	2.8112e-61	0.31538	0.381	0.087	5.98702e-57	3	Fam13c
Srgap1	3.45743e-61	0.400041	0.468	0.144	7.36329e-57	3	Srgap1
Mmp21	3.55378e-61	0.407352	0.988	0.977	7.56848e-57	3	Mmp2
Glul	3.8233e-61	0.699709	0.781	0.564	8.14248e-57	3	Glul
Apbb1ip	8.34668e-61	0.470788	0.741	0.536	1.77759e-56	3	Apbb1ip
Gngt2	9.60309e-61	0.543219	0.694	0.398	2.04517e-56	3	Gngt2
Ifit1	1.2404e-60	0.641921	0.494	0.135	2.64168e-56	3	Ifit1
Sema3e	1.48656e-60	0.309899	0.274	0.011	3.16592e-56	3	Sema3e
Egr1	3.6758e-60	0.855812	0.935	0.888	7.82835e-56	3	Egr1
Ccnl1	8.6296e-60	0.662279	0.797	0.67	1.83785e-55	3	Ccnl1
Pamr1	1.11431e-59	0.473854	0.473	0.133	2.37314e-55	3	Pamr1
Sulf1	1.22036e-59	0.553082	0.879	0.744	2.599e-55	3	Sulf1
Mndal	6.36072e-59	0.4725	0.79	0.588	1.35464e-54	3	Mndal
Slc10a6	6.8006e-59	0.421484	0.46	0.123	1.44832e-54	3	Slc10a6
Tmem100	9.09417e-59	0.603799	0.736	0.466	1.93679e-54	3	Tmem100
Ebf3	2.14604e-58	0.379301	0.434	0.125	4.57041e-54	3	Ebf3
Diaph1	3.44151e-58	0.457551	0.616	0.347	7.32938e-54	3	Diaph1
Gprc5b	6.17979e-58	0.388171	0.448	0.119	1.31611e-53	3	Gprc5b
Cygb1	6.53012e-58	0.458364	0.903	0.749	1.39072e-53	3	Cygb
Fndc1	8.37145e-58	0.610662	0.791	0.53	1.78287e-53	3	Fndc1
Cast	1.69876e-57	0.452643	0.876	0.809	3.61786e-53	3	Cast
S100a10	3.34763e-57	0.562451	0.97	0.969	7.12945e-53	3	S100a10
Ap2a2	4.7042e-57	0.428461	0.806	0.673	1.00185e-52	3	Ap2a2
Sirpa	6.26946e-57	0.44911	0.688	0.407	1.33521e-52	3	Sirpa
Prrg3	1.05849e-56	0.371241	0.445	0.125	2.25427e-52	3	Prrg3
Dst	2.84225e-56	0.473123	0.791	0.639	6.05313e-52	3	Dst
Mt12	6.7905e-56	0.435904	0.988	0.922	1.44617e-51	3	Mt1
Rhou	9.29652e-56	0.459402	0.662	0.385	1.97988e-51	3	Rhou
Smurf2	1.20735e-55	0.484421	0.632	0.349	2.5713e-51	3	Smurf2
Fhl1	2.07796e-55	0.433398	0.59	0.233	4.42543e-51	3	Fhl1
Smpd3	2.39714e-55	0.381891	0.238	0.006	5.1052e-51	3	Smpd3
Vwa5a	5.27621e-55	0.431508	0.762	0.551	1.12367e-50	3	Vwa5a
Klf21	6.13136e-55	0.690602	0.755	0.445	1.3058e-50	3	Klf2
Aebp11	6.77299e-55	0.330219	0.993	0.995	1.44244e-50	3	Aebp1
Sash1	7.8263e-55	0.50562	0.647	0.368	1.66677e-50	3	Sash1
Snhg11	2.32339e-54	0.385101	0.43	0.112	4.94812e-50	3	Snhg11
Aplp2	2.7816e-54	0.416686	0.825	0.717	5.92398e-50	3	Aplp2
Lgi21	2.91255e-54	0.611692	0.852	0.629	6.20286e-50	3	Lgi2
Clip1	3.219e-54	0.419896	0.616	0.345	6.85551e-50	3	Clip1
Sept8	3.71196e-54	0.441942	0.687	0.456	7.90536e-50	3	Sept8
Medag	4.45188e-54	0.492561	0.854	0.695	9.48117e-50	3	Medag
Klhl13	4.51443e-54	0.338262	0.464	0.154	9.61439e-50	3	Klhl13
Adamtsl4	5.25303e-54	0.326813	0.338	0.065	1.11874e-49	3	Adamtsl4
Chl11	5.34235e-54	0.510222	0.751	0.386	1.13776e-49	3	Chl1
Blvrb	7.95076e-54	0.436881	0.828	0.743	1.69327e-49	3	Blvrb
Lgi4	8.16575e-54	0.337643	0.384	0.105	1.73906e-49	3	Lgi4
Rap1b	8.58116e-54	0.373203	0.929	0.917	1.82753e-49	3	Rap1b
Adora2b	9.89791e-54	0.425265	0.539	0.228	2.10796e-49	3	Adora2b
Lamb1	1.07353e-53	0.439502	0.871	0.812	2.2863e-49	3	Lamb1
Ace1	2.11852e-53	0.587702	0.724	0.443	4.51181e-49	3	Ace
Fndc3b1	5.48397e-53	0.411845	0.932	0.91	1.16792e-48	3	Fndc3b
Agtrap	6.48615e-53	0.397859	0.638	0.383	1.38135e-48	3	Agtrap
Ctsl	6.49763e-53	0.311243	0.985	0.991	1.3838e-48	3	Ctsl
Il1rl2	1.91158e-52	0.457036	0.601	0.342	4.0711e-48	3	Il1rl2
Lamb2	3.91735e-52	0.484799	0.812	0.685	8.34278e-48	3	Lamb2
Il11ra11	4.11743e-52	0.392823	0.969	0.919	8.76889e-48	3	Il11ra1
Trim30d	4.44004e-52	0.395532	0.458	0.166	9.45595e-48	3	Trim30d
Triobp	7.0098e-52	0.382498	0.586	0.327	1.49288e-47	3	Triobp
Procr	8.08407e-52	0.47341	0.478	0.18	1.72166e-47	3	Procr
Nhsl1	1.37022e-51	0.325357	0.374	0.101	2.91815e-47	3	Nhsl1
Pxn	2.00112e-51	0.383449	0.481	0.194	4.26178e-47	3	Pxn
AC125487.1	9.50137e-51	0.335661	0.307	0.057	2.02351e-46	3	AC125487.1
Ntn4	1.46814e-50	0.407055	0.519	0.235	3.12671e-46	3	Ntn4
Ppp1r2	1.57592e-50	0.356028	0.852	0.79	3.35623e-46	3	Ppp1r2
Dcbld2	1.90129e-50	0.487434	0.669	0.439	4.04918e-46	3	Dcbld2
Pcdh19	3.64119e-50	0.463376	0.699	0.471	7.75465e-46	3	Pcdh19
AW551984	7.77239e-50	0.435519	0.56	0.284	1.65529e-45	3	AW551984
Nav1	8.02265e-50	0.430216	0.806	0.657	1.70858e-45	3	Nav1
Gnpnat1	1.09036e-49	0.503429	0.764	0.675	2.32214e-45	3	Gnpnat1
Lurap1l	1.44416e-49	0.400262	0.402	0.099	3.07562e-45	3	Lurap1l
Klf6	1.10809e-48	0.646585	0.909	0.843	2.35989e-44	3	Klf6
Tor1aip1	4.10419e-48	0.424113	0.782	0.654	8.74069e-44	3	Tor1aip1
Ptgis1	5.00369e-48	0.385344	0.757	0.482	1.06563e-43	3	Ptgis
Sod31	6.61084e-48	0.401352	0.947	0.836	1.40791e-43	3	Sod3
Psd3	1.09416e-47	0.427495	0.566	0.284	2.33023e-43	3	Psd3
Dpysl2	1.28806e-47	0.406134	0.857	0.744	2.74319e-43	3	Dpysl2
AC108802.1	4.95991e-47	0.28849	0.279	0.043	1.05631e-42	3	AC108802.1
Il18	5.79209e-47	0.340416	0.399	0.126	1.23354e-42	3	Il18
Il6st1	7.85044e-47	0.322818	0.863	0.66	1.67191e-42	3	Il6st
Psap1	9.55475e-47	0.342476	0.985	0.988	2.03487e-42	3	Psap
Sytl2	1.23962e-46	0.31346	0.356	0.097	2.64001e-42	3	Sytl2
Gns1	1.81839e-46	0.441332	0.81	0.654	3.87263e-42	3	Gns
Mia3	2.98487e-46	0.407802	0.808	0.665	6.35689e-42	3	Mia3
Myl12b	3.33721e-46	0.3801	0.883	0.829	7.10725e-42	3	Myl12b
Cavin3	3.39419e-46	0.449537	0.914	0.906	7.22861e-42	3	Cavin3
St3gal2	3.84746e-46	0.419299	0.697	0.477	8.19395e-42	3	St3gal2
Fam129a	5.90266e-46	0.387637	0.544	0.259	1.25709e-41	3	Fam129a
Atp8b1	9.18237e-46	0.40194	0.636	0.397	1.95557e-41	3	Atp8b1
Ptgs1	1.33118e-45	0.396167	0.427	0.15	2.83502e-41	3	Ptgs1
Etfa	1.83895e-45	0.40657	0.796	0.703	3.9164e-41	3	Etfa
Adam9	1.86574e-45	0.401698	0.796	0.667	3.97346e-41	3	Adam9
Mfap5	3.39919e-45	0.374276	0.984	0.968	7.23924e-41	3	Mfap5
BC005537	3.88392e-45	0.478367	0.82	0.738	8.27159e-41	3	BC005537
Bicc11	6.09156e-45	0.416969	0.902	0.867	1.29732e-40	3	Bicc1
Epb41l2	7.53002e-45	0.395025	0.79	0.655	1.60367e-40	3	Epb41l2
Enpep	9.97562e-45	0.256724	0.303	0.058	2.12451e-40	3	Enpep
Socs31	1.21411e-44	0.645028	0.775	0.627	2.5857e-40	3	Socs3
Sdk1	1.64596e-44	0.333972	0.47	0.215	3.5054e-40	3	Sdk1
Ghr	2.06155e-44	0.40201	0.555	0.303	4.39048e-40	3	Ghr
Pim1	2.33878e-44	0.588035	0.775	0.619	4.9809e-40	3	Pim1
Gm10115	4.88947e-44	0.314413	0.389	0.111	1.04131e-39	3	Gm10115
Pmp22	6.23262e-44	0.385983	0.871	0.737	1.32736e-39	3	Pmp22
Mcl1	8.4069e-44	0.458663	0.893	0.881	1.79042e-39	3	Mcl1
Fez1	1.02583e-43	0.394704	0.516	0.258	2.18472e-39	3	Fez1
Rab32	3.36326e-43	0.372934	0.495	0.208	7.16274e-39	3	Rab32
Lgmn1	4.27637e-43	0.428107	0.896	0.82	9.10739e-39	3	Lgmn
Foxo1	7.48209e-43	0.276808	0.379	0.134	1.59346e-38	3	Foxo1
Twsg1	1.0149e-42	0.405801	0.715	0.554	2.16142e-38	3	Twsg1
Smpdl3a	1.06302e-42	0.331467	0.5	0.228	2.26391e-38	3	Smpdl3a
Ebf2	1.10679e-42	0.359275	0.491	0.234	2.35714e-38	3	Ebf2
March2	1.43324e-42	0.335509	0.612	0.411	3.05238e-38	3	March2
Ces2g	1.91867e-42	0.283878	0.369	0.121	4.08619e-38	3	Ces2g
Gm26802	3.48953e-42	0.503496	0.315	0.079	7.43165e-38	3	Gm26802
Lamp2	3.64729e-42	0.325213	0.974	0.971	7.76764e-38	3	Lamp2
Serpinb9b	4.59738e-42	0.276354	0.23	0.022	9.79104e-38	3	Serpinb9b
Jund	7.07696e-42	0.39412	0.986	0.976	1.50718e-37	3	Jund
Fbln11	2.56402e-41	0.454536	0.918	0.912	5.46058e-37	3	Fbln1
Acadsb	4.80679e-41	0.395192	0.68	0.518	1.0237e-36	3	Acadsb
Lama2	7.2457e-41	0.321261	0.58	0.341	1.54312e-36	3	Lama2
Col4a1	7.29196e-41	0.482957	0.905	0.758	1.55297e-36	3	Col4a1
Sp110	1.27061e-40	0.295866	0.389	0.135	2.70602e-36	3	Sp110
Clmp	1.99901e-40	0.390415	0.797	0.719	4.2573e-36	3	Clmp
Zbp1	4.41931e-40	0.369253	0.713	0.503	9.41181e-36	3	Zbp1
Lpgat11	9.7277e-40	0.410138	0.781	0.661	2.07171e-35	3	Lpgat1
Unc45b	1.0866e-39	0.264935	0.284	0.056	2.31413e-35	3	Unc45b
Gm128401	1.13401e-39	0.559363	0.75	0.545	2.4151e-35	3	Gm12840
Esr1	1.13993e-39	0.306137	0.394	0.133	2.42772e-35	3	Esr1
Sult5a1	1.416e-39	0.304342	0.335	0.093	3.01566e-35	3	Sult5a1
Nptn	1.4862e-39	0.339152	0.925	0.915	3.16517e-35	3	Nptn
Galnt1	2.68731e-39	0.40154	0.807	0.669	5.72317e-35	3	Galnt1
Sbno2	4.89714e-39	0.386947	0.544	0.351	1.04294e-34	3	Sbno2
Gm43311	6.0721e-39	0.277482	0.211	0.026	1.29318e-34	3	Gm43311
Arhgap10	7.66276e-39	0.353327	0.54	0.319	1.63194e-34	3	Arhgap10
Vit	8.13842e-39	0.278125	0.243	0.029	1.73324e-34	3	Vit
Oasl2	2.92075e-38	0.382958	0.512	0.254	6.22031e-34	3	Oasl2
Il6ra	3.30523e-38	0.30205	0.341	0.105	7.03915e-34	3	Il6ra
Rnf213	3.36571e-38	0.396378	0.516	0.265	7.16794e-34	3	Rnf213
Cd164	3.86094e-38	0.373895	0.851	0.788	8.22264e-34	3	Cd164
Rbms3	1.56061e-37	0.43711	0.833	0.742	3.32364e-33	3	Rbms3
Adh1	4.36267e-37	0.270485	0.251	0.041	9.29117e-33	3	Adh1
Edn1	6.84661e-37	0.416903	0.255	0.047	1.45812e-32	3	Edn1
Ddah2	7.2035e-37	0.348575	0.837	0.765	1.53413e-32	3	Ddah2
Ddx3x	7.93641e-37	0.399753	0.846	0.789	1.69022e-32	3	Ddx3x
Naaa	8.29681e-37	0.302484	0.468	0.223	1.76697e-32	3	Naaa
Dtnbp1	1.01726e-36	0.376683	0.802	0.749	2.16645e-32	3	Dtnbp1
Aida	1.37302e-36	0.374259	0.694	0.559	2.92413e-32	3	Aida
Ctsh1	2.93091e-36	0.34219	0.925	0.873	6.24196e-32	3	Ctsh
Eya4	3.9573e-36	0.297183	0.381	0.128	8.42786e-32	3	Eya4
Frmd6	4.01817e-36	0.438034	0.738	0.617	8.55749e-32	3	Frmd6
Ugcg1	4.91836e-36	0.36886	0.859	0.706	1.04746e-31	3	Ugcg
Fxyd51	6.84129e-36	0.36666	0.93	0.906	1.45699e-31	3	Fxyd5
Aldh2	9.69674e-36	0.353301	0.817	0.805	2.06512e-31	3	Aldh2
Ephx1	1.97242e-35	0.356023	0.357	0.121	4.20067e-31	3	Ephx1
Slit3	2.12236e-35	0.330402	0.879	0.815	4.51998e-31	3	Slit3
Adam17	3.42562e-35	0.357076	0.614	0.428	7.29555e-31	3	Adam17
Glud1	5.22503e-35	0.360278	0.813	0.748	1.11278e-30	3	Glud1
Antxr1	6.51304e-35	0.401638	0.842	0.734	1.38708e-30	3	Antxr1
Islr2	7.06629e-35	0.291777	0.289	0.058	1.50491e-30	3	Islr2
Slc1a5	1.2429e-34	0.335236	0.567	0.356	2.647e-30	3	Slc1a5
Smad1	1.78011e-34	0.393724	0.612	0.438	3.7911e-30	3	Smad1
Olfml2b	2.23352e-34	0.350291	0.841	0.714	4.75673e-30	3	Olfml2b
Kat2b	3.08541e-34	0.33432	0.53	0.318	6.57099e-30	3	Kat2b
Abl1	3.45782e-34	0.333826	0.547	0.341	7.36412e-30	3	Abl1
Myof	8.21284e-34	0.359788	0.806	0.744	1.74909e-29	3	Myof
Clu1	1.1102e-33	0.308457	0.438	0.192	2.36439e-29	3	Clu
Ralbp1	2.01601e-33	0.373121	0.851	0.819	4.29349e-29	3	Ralbp1
Zyx	2.24852e-33	0.379453	0.83	0.712	4.78868e-29	3	Zyx
Lysmd2	2.89768e-33	0.392905	0.567	0.358	6.17119e-29	3	Lysmd2
Clcn5	3.56885e-33	0.343745	0.5	0.261	7.60058e-29	3	Clcn5
Crp	4.12771e-33	0.268409	0.147	0.004	8.79078e-29	3	Crp
Sppl2a	5.60223e-33	0.368834	0.704	0.579	1.19311e-28	3	Sppl2a
Grk5	7.53035e-33	0.269933	0.362	0.138	1.60374e-28	3	Grk5
Col28a11	8.80884e-33	0.428244	0.315	0.105	1.87602e-28	3	Col28a1
Tns2	1.1829e-32	0.292998	0.435	0.216	2.51922e-28	3	Tns2
Isg15	1.29015e-32	0.445288	0.565	0.346	2.74764e-28	3	Isg15
AC154176.2	1.31004e-32	0.299819	0.321	0.103	2.79e-28	3	AC154176.2
Nisch	1.3522e-32	0.350448	0.894	0.885	2.87979e-28	3	Nisch
Cpd	1.39687e-32	0.352543	0.756	0.639	2.97492e-28	3	Cpd
Ppp1r15a	1.45033e-32	0.485417	0.715	0.612	3.08878e-28	3	Ppp1r15a
Pnp2	1.47829e-32	0.2576	0.335	0.118	3.14832e-28	3	Pnp2
Trerf1	1.90157e-32	0.286261	0.407	0.173	4.04978e-28	3	Trerf1
Adam15	2.14389e-32	0.297871	0.581	0.409	4.56585e-28	3	Adam15
Nnmt1	4.16145e-32	0.387894	0.821	0.771	8.86264e-28	3	Nnmt
Akr1c18	5.13167e-32	0.419475	0.236	0.044	1.09289e-27	3	Akr1c18
Mat2a	6.04683e-32	0.394144	0.803	0.734	1.28779e-27	3	Mat2a
Tmem43	7.24716e-32	0.378698	0.622	0.447	1.54343e-27	3	Tmem43
Arhgap21	7.29289e-32	0.307668	0.485	0.281	1.55317e-27	3	Arhgap21
Arhgef10l	9.44481e-32	0.266714	0.362	0.141	2.01146e-27	3	Arhgef10l
Junb	2.39603e-31	0.539097	0.958	0.916	5.10284e-27	3	Junb
Vat1	2.96485e-31	0.34156	0.852	0.805	6.31423e-27	3	Vat1
Nov1	3.4898e-31	0.266315	0.471	0.203	7.43222e-27	3	Nov
Irgm2	6.39731e-31	0.278944	0.394	0.17	1.36244e-26	3	Irgm2
Col3a11	8.38418e-31	0.318874	0.998	0.995	1.78558e-26	3	Col3a1
Gstm21	1.11203e-30	0.335057	0.781	0.702	2.3683e-26	3	Gstm2
Nr4a1	2.13712e-30	0.642739	0.704	0.542	4.55142e-26	3	Nr4a1
Nqo2	2.71047e-30	0.30733	0.525	0.342	5.77249e-26	3	Nqo2
Ndn	2.7839e-30	0.339278	0.718	0.599	5.92886e-26	3	Ndn
Acyp2	3.46447e-30	0.273927	0.433	0.21	7.37827e-26	3	Acyp2
Tns1	3.74318e-30	0.322976	0.552	0.349	7.97184e-26	3	Tns1
Reck	3.80821e-30	0.28864	0.428	0.205	8.11034e-26	3	Reck
Chp1	5.19944e-30	0.333015	0.689	0.564	1.10732e-25	3	Chp1
Fcgrt	6.69986e-30	0.295908	0.862	0.856	1.42687e-25	3	Fcgrt
Pfkp	8.08292e-30	0.344538	0.593	0.435	1.72142e-25	3	Pfkp
Dync1h1	1.4059e-29	0.340974	0.796	0.748	2.99414e-25	3	Dync1h1
Psen2	2.53045e-29	0.31589	0.468	0.261	5.3891e-25	3	Psen2
Pbxip1	2.93887e-29	0.318633	0.74	0.646	6.25891e-25	3	Pbxip1
Stat3	3.1647e-29	0.277648	0.789	0.75	6.73986e-25	3	Stat3
Stat2	3.46759e-29	0.308865	0.439	0.216	7.38493e-25	3	Stat2
Rock2	3.59295e-29	0.33791	0.874	0.835	7.65191e-25	3	Rock2
Ece1	3.79621e-29	0.316434	0.617	0.468	8.08478e-25	3	Ece1
Nsg11	6.55818e-29	0.31093	0.803	0.641	1.3967e-24	3	Nsg1
Phactr2	7.82225e-29	0.32229	0.51	0.307	1.6659e-24	3	Phactr2
Ctps	7.82274e-29	0.33339	0.558	0.415	1.66601e-24	3	Ctps
Ier2	7.97218e-29	0.536422	0.83	0.767	1.69783e-24	3	Ier2
Cited2	2.11217e-28	0.392198	0.486	0.248	4.49829e-24	3	Cited2
Acly	2.20854e-28	0.334319	0.621	0.468	4.70353e-24	3	Acly
Atp2b4	2.33417e-28	0.265463	0.379	0.167	4.97108e-24	3	Atp2b4
Mmp231	2.90402e-28	0.292172	0.897	0.868	6.1847e-24	3	Mmp23
Zeb2	4.11784e-28	0.328951	0.822	0.777	8.76976e-24	3	Zeb2
Lpar1	5.31702e-28	0.31265	0.787	0.7	1.13237e-23	3	Lpar1
Samd4b	6.03175e-28	0.359983	0.609	0.478	1.28458e-23	3	Samd4b
Ssh2	7.64696e-28	0.274783	0.394	0.186	1.62857e-23	3	Ssh2
Eif2ak2	1.06775e-27	0.344848	0.51	0.321	2.27399e-23	3	Eif2ak2
Wnk1	1.23873e-27	0.348169	0.766	0.706	2.63812e-23	3	Wnk1
Kif2a	1.53506e-27	0.343754	0.674	0.575	3.26922e-23	3	Kif2a
Sdcbp	1.70022e-27	0.281625	0.879	0.894	3.62095e-23	3	Sdcbp
Reep3	1.83962e-27	0.321958	0.83	0.791	3.91785e-23	3	Reep3
Nckap1	3.60121e-27	0.331963	0.743	0.674	7.66949e-23	3	Nckap1
Atox1	5.20634e-27	0.261028	0.953	0.972	1.10879e-22	3	Atox1
Epdr11	5.28113e-27	0.310431	0.608	0.415	1.12472e-22	3	Epdr1
Gja1	5.94425e-27	0.434711	0.779	0.668	1.26595e-22	3	Gja1
Lasp1	8.67511e-27	0.305123	0.779	0.707	1.84754e-22	3	Lasp1
Tnfrsf1a	8.83517e-27	0.281584	0.878	0.889	1.88163e-22	3	Tnfrsf1a
Shisa5	1.00502e-26	0.2832	0.858	0.855	2.14038e-22	3	Shisa5
Fam171a1	1.43866e-26	0.270109	0.437	0.262	3.06392e-22	3	Fam171a1
Mpp6	5.12774e-26	0.380012	0.647	0.534	1.09205e-21	3	Mpp6
Efcab14	1.02623e-25	0.281844	0.571	0.431	2.18556e-21	3	Efcab14
Rabgap1l	1.18147e-25	0.302475	0.392	0.186	2.51619e-21	3	Rabgap1l
Cdc42ep2	1.23827e-25	0.273585	0.519	0.349	2.63714e-21	3	Cdc42ep2
Dock7	1.34924e-25	0.287309	0.577	0.44	2.87349e-21	3	Dock7
Mindy2	1.63214e-25	0.308876	0.552	0.39	3.47597e-21	3	Mindy2
Mcc	2.69244e-25	0.259058	0.351	0.168	5.7341e-21	3	Mcc
Parp14	3.06197e-25	0.264496	0.368	0.178	6.52107e-21	3	Parp14
Stk38	3.0661e-25	0.328423	0.642	0.522	6.52987e-21	3	Stk38
Hspg2	3.14406e-25	0.271312	0.937	0.952	6.69591e-21	3	Hspg2
Daam1	3.66126e-25	0.263883	0.433	0.254	7.79739e-21	3	Daam1
Ifih1	4.30065e-25	0.27183	0.384	0.177	9.15909e-21	3	Ifih1
Sidt2	1.74345e-24	0.350644	0.663	0.54	3.71302e-20	3	Sidt2
Sec14l1	1.89238e-24	0.290926	0.461	0.283	4.0302e-20	3	Sec14l1
Dpysl3	2.0101e-24	0.329107	0.739	0.606	4.28092e-20	3	Dpysl3
Ckb1	4.2139e-24	0.295019	0.517	0.309	8.97434e-20	3	Ckb
B4galt1	4.79797e-24	0.273613	0.922	0.895	1.02182e-19	3	B4galt1
Zcchc24	4.83278e-24	0.301562	0.782	0.721	1.02924e-19	3	Zcchc24
Malat1	6.77707e-24	0.272879	0.998	0.997	1.44331e-19	3	Malat1
Snx18	1.01699e-23	0.293666	0.58	0.466	2.16589e-19	3	Snx18
Elf1	1.14472e-23	0.306757	0.609	0.465	2.43792e-19	3	Elf1
Notch2	1.20258e-23	0.329868	0.488	0.322	2.56113e-19	3	Notch2
Zfhx3	1.20534e-23	0.346686	0.628	0.48	2.56701e-19	3	Zfhx3
Plekha2	1.48794e-23	0.276271	0.453	0.283	3.16887e-19	3	Plekha2
Rcan1	1.49868e-23	0.286724	0.397	0.217	3.19174e-19	3	Rcan1
Dsel	1.7883e-23	0.295262	0.687	0.574	3.80855e-19	3	Dsel
Cep170	1.99197e-23	0.314115	0.591	0.47	4.2423e-19	3	Cep170
Trib1	2.154e-23	0.5937	0.505	0.332	4.58738e-19	3	Trib1
Wbp1l	3.26002e-23	0.297058	0.66	0.556	6.94287e-19	3	Wbp1l
St3gal1	3.33132e-23	0.253103	0.474	0.294	7.09472e-19	3	St3gal1
Amotl21	4.61599e-23	0.349917	0.66	0.497	9.83067e-19	3	Amotl2
Ltc4s	6.70804e-23	0.411484	0.194	0.046	1.42861e-18	3	Ltc4s
Ms4a4d	6.76423e-23	0.297182	0.812	0.769	1.44058e-18	3	Ms4a4d
Nox4	7.10709e-23	0.2604	0.409	0.214	1.5136e-18	3	Nox4
Agap1	8.10746e-23	0.269048	0.409	0.228	1.72665e-18	3	Agap1
Nfe2l2	8.11458e-23	0.300957	0.815	0.79	1.72816e-18	3	Nfe2l2
Arl4a	1.30487e-22	0.285745	0.517	0.366	2.77897e-18	3	Arl4a
Foxp1	1.49809e-22	0.339014	0.842	0.787	3.19047e-18	3	Foxp1
Plekho2	1.82281e-22	0.263796	0.542	0.409	3.88203e-18	3	Plekho2
Cyr61	2.35763e-22	0.578067	0.841	0.802	5.02104e-18	3	Cyr61
Ergic1	2.4965e-22	0.278509	0.743	0.681	5.3168e-18	3	Ergic1
Msrb1	2.62898e-22	0.315746	0.734	0.688	5.59893e-18	3	Msrb1
Rbpms	2.91089e-22	0.305037	0.677	0.583	6.19933e-18	3	Rbpms
Wfdc17	3.33118e-22	0.421812	0.209	0.059	7.09442e-18	3	Wfdc17
Nrip1	4.27962e-22	0.310248	0.647	0.525	9.1143e-18	3	Nrip1
Scarb2	1.02379e-21	0.300821	0.782	0.745	2.18037e-17	3	Scarb2
Pdcd4	2.63874e-21	0.276035	0.524	0.36	5.61973e-17	3	Pdcd4
Pnrc1	3.52389e-21	0.2924	0.863	0.855	7.50483e-17	3	Pnrc1
Cltb	5.26854e-21	0.287967	0.744	0.723	1.12204e-16	3	Cltb
Crip1	6.03468e-21	0.315255	0.988	0.987	1.28521e-16	3	Crip1
Comt1	8.05307e-21	0.268151	0.828	0.815	1.71506e-16	3	Comt
Samd9l	9.93836e-21	0.284436	0.447	0.278	2.11657e-16	3	Samd9l
Txnip	1.04427e-20	0.330382	0.675	0.577	2.22398e-16	3	Txnip
Dhrs7	1.40343e-20	0.258675	0.7	0.656	2.98888e-16	3	Dhrs7
Iah1	1.86382e-20	0.28136	0.708	0.653	3.96937e-16	3	Iah1
Nmt2	2.41287e-20	0.303952	0.542	0.41	5.13868e-16	3	Nmt2
Trf	4.37043e-20	0.391217	0.468	0.306	9.30771e-16	3	Trf
Cxcl11	5.5443e-20	0.58521	0.622	0.455	1.18077e-15	3	Cxcl1
Ifitm11	7.2152e-20	0.606745	0.405	0.235	1.53662e-15	3	Ifitm1
Zbtb7a	1.0589e-19	0.273712	0.67	0.606	2.25514e-15	3	Zbtb7a
Polb	3.87731e-19	0.257464	0.563	0.47	8.25752e-15	3	Polb
Ptgs2	4.3443e-19	0.804543	0.49	0.351	9.25205e-15	3	Ptgs2
Mpdz	5.14511e-19	0.278592	0.442	0.29	1.09575e-14	3	Mpdz
Dact1	6.41489e-19	0.387672	0.529	0.358	1.36618e-14	3	Dact1
Sfxn3	7.27776e-19	0.263506	0.593	0.477	1.54994e-14	3	Sfxn3
Osbpl9	1.12685e-18	0.265503	0.565	0.469	2.39985e-14	3	Osbpl9
Tgoln1	1.50858e-18	0.265097	0.759	0.729	3.21283e-14	3	Tgoln1
Taok1	1.527e-18	0.28159	0.709	0.667	3.25206e-14	3	Taok1
Kdm6b	1.98587e-18	0.417155	0.527	0.412	4.2293e-14	3	Kdm6b
Cndp2	2.20955e-18	0.250943	0.678	0.603	4.70569e-14	3	Cndp2
Ski	2.39141e-18	0.256765	0.68	0.591	5.09298e-14	3	Ski
Grina	3.14853e-18	0.271383	0.59	0.473	6.70543e-14	3	Grina
Dazap2	4.81059e-18	0.272814	0.688	0.649	1.02451e-13	3	Dazap2
Runx1t1	5.2864e-18	0.281587	0.448	0.305	1.12585e-13	3	Runx1t1
Rhoq	7.52752e-18	0.290835	0.751	0.708	1.60314e-13	3	Rhoq
Nr3c1	8.83106e-18	0.271893	0.713	0.633	1.88075e-13	3	Nr3c1
Abi1	1.16059e-17	0.256773	0.592	0.503	2.47171e-13	3	Abi1
Ash1l	1.32716e-17	0.250168	0.728	0.697	2.82645e-13	3	Ash1l
Kcnq1ot1	1.42772e-17	0.351384	0.641	0.581	3.04062e-13	3	Kcnq1ot1
Chd3	1.5125e-17	0.254567	0.669	0.58	3.22118e-13	3	Chd3
Camk2d	1.64615e-17	0.28396	0.613	0.522	3.50581e-13	3	Camk2d
Sh3d19	1.70736e-17	0.272917	0.572	0.477	3.63617e-13	3	Sh3d19
Ptp4a1	3.27183e-17	0.355347	0.815	0.819	6.96801e-13	3	Ptp4a1
Palm	4.13365e-17	0.278568	0.483	0.357	8.80343e-13	3	Palm
Mir99ahg	6.06786e-17	0.303232	0.6	0.497	1.29227e-12	3	Mir99ahg
Casp12	8.06647e-17	0.273338	0.547	0.43	1.71792e-12	3	Casp12
Cd320	8.48626e-17	0.251405	0.598	0.558	1.80732e-12	3	Cd320
Selenon	1.02585e-16	0.264692	0.674	0.617	2.18475e-12	3	Selenon
Vasn	1.22732e-16	0.308609	0.745	0.682	2.61382e-12	3	Vasn
Setd7	1.62553e-16	0.283716	0.509	0.389	3.4619e-12	3	Setd7
Pbrm1	2.04873e-16	0.259963	0.796	0.776	4.36318e-12	3	Pbrm1
Add1	2.35756e-16	0.251429	0.7	0.654	5.0209e-12	3	Add1
Adam10	2.44348e-16	0.287083	0.582	0.509	5.20388e-12	3	Adam10
Osmr	2.95169e-16	0.252237	0.665	0.578	6.28622e-12	3	Osmr
Csgalnact2	3.02098e-16	0.272897	0.53	0.422	6.43378e-12	3	Csgalnact2
Bscl2	4.41217e-16	0.255833	0.526	0.413	9.39661e-12	3	Bscl2
Lrp10	1.20466e-15	0.253714	0.667	0.63	2.56557e-11	3	Lrp10
Arhgef12	1.32158e-15	0.274293	0.644	0.582	2.81456e-11	3	Arhgef12
Sel1l	7.04912e-15	0.257403	0.626	0.561	1.50125e-10	3	Sel1l
Pigt	1.40038e-14	0.250673	0.636	0.563	2.98238e-10	3	Pigt
Meg3	5.50631e-14	0.515204	0.863	0.821	1.17268e-09	3	Meg3
Sptlc2	6.0441e-14	0.257943	0.695	0.683	1.28721e-09	3	Sptlc2
Serpinb21	8.07208e-14	0.317114	0.133	0.043	1.71911e-09	3	Serpinb2
Crip2	9.37879e-14	0.252301	0.526	0.38	1.9974e-09	3	Crip2
Eif4g3	2.11367e-13	0.26916	0.664	0.64	4.50148e-09	3	Eif4g3
Fabp41	1.14661e-12	0.299482	0.284	0.161	2.44193e-08	3	Fabp4
Irs2	1.71023e-12	0.273156	0.373	0.253	3.64228e-08	3	Irs2
Ddx3y	1.98413e-12	0.274365	0.69	0.654	4.22559e-08	3	Ddx3y
Apoe1	3.6388e-12	0.385184	0.514	0.423	7.74956e-08	3	Apoe
Nr4a3	2.21644e-11	0.412736	0.25	0.127	4.72035e-07	3	Nr4a3
Cdkn1a	2.35146e-10	0.722465	0.494	0.434	5.0079e-06	3	Cdkn1a
Cyp7b11	4.07236e-10	0.365738	0.473	0.393	8.6729e-06	3	Cyp7b1
Gm26917	4.86744e-10	0.31956	0.597	0.563	1.03662e-05	3	Gm26917
Fgl2	5.06864e-09	0.282525	0.517	0.437	0.000107947	3	Fgl2
Sat11	4.59035e-08	0.298454	0.841	0.851	0.000977606	3	Sat1
Enc1	2.34719e-07	0.45383	0.539	0.521	0.00499882	3	Enc1
Csrnp1	1.83542e-05	0.266788	0.354	0.314	0.390889	3	Csrnp1
Ifrd1	0.00782022	0.294973	0.695	0.771	1	3	Ifrd1
Pclaf	6.44998e-287	1.4832	0.925	0.043	1.37365e-282	4	Pclaf
Birc5	7.0244e-284	1.50139	0.92	0.062	1.49599e-279	4	Birc5
Stmn1	4.11197e-265	1.53161	0.968	0.185	8.75727e-261	4	Stmn1
H2afz	7.58176e-257	1.52547	0.997	0.943	1.61469e-252	4	H2afz
Cdca8	1.49841e-254	0.900407	0.843	0.032	3.19117e-250	4	Cdca8
Smc2	1.31964e-250	1.02508	0.916	0.137	2.81043e-246	4	Smc2
Hmgb2	1.87683e-250	1.61797	0.987	0.473	3.99709e-246	4	Hmgb2
Tpx2	2.6445e-241	0.92449	0.816	0.031	5.63199e-237	4	Tpx2
Tk1	7.1927e-241	0.909539	0.82	0.038	1.53183e-236	4	Tk1
Cks1b	3.2773e-237	1.04919	0.978	0.463	6.97966e-233	4	Cks1b
Mki67	4.85043e-237	0.985198	0.808	0.025	1.033e-232	4	Mki67
Cks2	1.49338e-236	1.38763	0.949	0.302	3.18045e-232	4	Cks2
Ccna2	1.99722e-233	0.816978	0.777	0.013	4.25347e-229	4	Ccna2
Ran	3.07466e-233	0.926804	0.999	0.94	6.54809e-229	4	Ran
Spc24	6.44844e-231	0.738674	0.837	0.062	1.37332e-226	4	Spc24
Rrm2	1.52284e-227	0.893605	0.795	0.04	3.24319e-223	4	Rrm2
Racgap1	8.73262e-227	0.724078	0.79	0.046	1.85979e-222	4	Racgap1
Ube2c	2.87487e-226	1.64497	0.79	0.034	6.12261e-222	4	Ube2c
Cdca3	2.66446e-224	0.847931	0.806	0.057	5.67451e-220	4	Cdca3
Tacc3	1.1096e-217	0.632262	0.795	0.045	2.36312e-213	4	Tacc3
Top2a	7.2191e-217	1.25487	0.766	0.037	1.53745e-212	4	Top2a
Anln	1.37119e-216	0.680432	0.763	0.035	2.92021e-212	4	Anln
Cenpm	2.39244e-216	0.579343	0.826	0.065	5.09518e-212	4	Cenpm
Cenpw	1.63342e-215	0.680678	0.875	0.127	3.47869e-211	4	Cenpw
Pbk	3.13178e-214	0.734271	0.716	0.006	6.66975e-210	4	Pbk
Tmpo	1.46497e-213	0.838568	0.927	0.254	3.11994e-209	4	Tmpo
Tuba1b	3.33504e-213	1.12613	0.992	0.814	7.10263e-209	4	Tuba1b
Cdc20	5.7315e-212	0.918801	0.755	0.037	1.22064e-207	4	Cdc20
Selenoh	3.00395e-208	1.14349	0.979	0.538	6.39751e-204	4	Selenoh
Cdk1	3.01981e-207	1.17369	0.821	0.133	6.43129e-203	4	Cdk1
Hmmr	4.07999e-207	0.801962	0.712	0.014	8.68916e-203	4	Hmmr
Tyms	4.9047e-202	0.866121	0.889	0.227	1.04455e-197	4	Tyms
Prc1	2.32133e-201	0.963294	0.707	0.025	4.94374e-197	4	Prc1
Ube2s	4.11821e-198	1.05447	0.996	0.875	8.77056e-194	4	Ube2s
Cenpe	1.3842e-197	0.682159	0.687	0.011	2.94793e-193	4	Cenpe
Cenpa	6.8067e-195	1.3337	0.775	0.078	1.44962e-190	4	Cenpa
Lmnb1	8.2652e-189	0.57556	0.794	0.126	1.76024e-184	4	Lmnb1
Hmgb1	9.85264e-189	0.850735	0.997	0.941	2.09832e-184	4	Hmgb1
Cenpf	5.01836e-187	0.916906	0.674	0.021	1.06876e-182	4	Cenpf
Smc4	1.7146e-185	0.839607	0.901	0.311	3.65159e-181	4	Smc4
H2afx	2.19028e-185	1.03961	0.889	0.299	4.66465e-181	4	H2afx
Ccnb1	7.0582e-185	0.725338	0.66	0.011	1.50319e-180	4	Ccnb1
Knl1	4.90134e-184	0.50452	0.647	0.008	1.04384e-179	4	Knl1
Gmnn	2.13171e-183	0.633629	0.723	0.075	4.53991e-179	4	Gmnn
Mxd3	6.36052e-183	0.511936	0.659	0.018	1.3546e-178	4	Mxd3
Ccnb2	1.36917e-179	0.835526	0.727	0.06	2.91592e-175	4	Ccnb2
Mad2l1	1.33774e-178	0.470207	0.743	0.069	2.84897e-174	4	Mad2l1
Diaph3	8.65192e-178	0.503358	0.708	0.053	1.8426e-173	4	Diaph3
Ckap2l	4.84396e-176	0.46603	0.628	0.014	1.03162e-171	4	Ckap2l
Nucks1	3.99145e-175	0.787326	0.99	0.823	8.50059e-171	4	Nucks1
Tubb5	6.33538e-174	0.952966	0.996	0.961	1.34925e-169	4	Tubb5
Alyref	1.11105e-173	0.67504	0.977	0.722	2.3662e-169	4	Alyref
Ranbp1	4.07849e-172	0.725339	0.995	0.91	8.68596e-168	4	Ranbp1
Lockd	4.90171e-169	0.510852	0.695	0.062	1.04392e-164	4	Lockd
Pimreg	5.7913e-169	0.479751	0.606	0.011	1.23337e-164	4	Pimreg
Ptma	5.81793e-169	0.620791	1	0.994	1.23904e-164	4	Ptma
Snrpd1	1.44421e-168	0.69348	0.979	0.809	3.07574e-164	4	Snrpd1
Rrm1	4.98248e-167	0.661299	0.87	0.255	1.06112e-162	4	Rrm1
Sgo2a	1.20903e-165	0.445601	0.593	0.01	2.57486e-161	4	Sgo2a
Plk1	1.61884e-164	0.521021	0.591	0.006	3.44764e-160	4	Plk1
Spc25	2.05764e-163	0.572059	0.623	0.021	4.38215e-159	4	Spc25
Tubb6	2.20003e-163	0.91026	0.945	0.538	4.68541e-159	4	Tubb6
Plk4	2.51817e-162	0.452283	0.736	0.099	5.36296e-158	4	Plk4
Nuf2	8.3413e-161	0.40239	0.593	0.011	1.77645e-156	4	Nuf2
Kif22	2.7916e-160	0.404494	0.592	0.018	5.94528e-156	4	Kif22
Dnajc9	5.10227e-160	0.558044	0.797	0.167	1.08663e-155	4	Dnajc9
Kif11	2.3982e-158	0.447845	0.569	0.007	5.10744e-154	4	Kif11
Hmgn2	4.67207e-158	0.74144	0.947	0.461	9.95011e-154	4	Hmgn2
Knstrn	5.48842e-158	0.490725	0.644	0.036	1.16887e-153	4	Knstrn
Ccdc34	1.53653e-157	0.780981	0.947	0.449	3.27234e-153	4	Ccdc34
Dut	9.73784e-156	0.777472	0.942	0.54	2.07387e-151	4	Dut
Dbf4	4.05019e-155	0.434009	0.664	0.068	8.6257e-151	4	Dbf4
Lsm2	4.24556e-154	0.624745	0.947	0.527	9.04176e-150	4	Lsm2
Rfc5	1.62414e-153	0.442445	0.743	0.127	3.45893e-149	4	Rfc5
Trip13	1.64909e-152	0.339926	0.605	0.024	3.51206e-148	4	Trip13
Rangap1	4.65768e-152	0.548006	0.821	0.188	9.91945e-148	4	Rangap1
Cdkn3	5.54181e-152	0.514838	0.629	0.041	1.18024e-147	4	Cdkn3
Kif20b	7.65608e-152	0.420218	0.574	0.015	1.63051e-147	4	Kif20b
Shcbp1	9.47204e-152	0.371632	0.575	0.01	2.01726e-147	4	Shcbp1
Bub1	1.41028e-151	0.327919	0.566	0.006	3.00348e-147	4	Bub1
Cenph	4.69058e-151	0.387937	0.584	0.019	9.98953e-147	4	Cenph
Dlgap5	1.00942e-149	0.342567	0.543	0.006	2.14977e-145	4	Dlgap5
Tubb4b	7.71854e-149	1.00768	0.938	0.59	1.64382e-144	4	Tubb4b
Clspn	1.48247e-146	0.435423	0.607	0.033	3.15721e-142	4	Clspn
Aurkb	5.03e-143	0.440661	0.541	0.015	1.07124e-138	4	Aurkb
Cenpq	1.05497e-142	0.367878	0.654	0.078	2.24677e-138	4	Cenpq
Kif20a	1.70614e-142	0.361892	0.552	0.018	3.63357e-138	4	Kif20a
Pmf1	2.60764e-142	0.391299	0.71	0.108	5.55348e-138	4	Pmf1
Lsm5	1.94145e-140	0.558231	0.959	0.629	4.13471e-136	4	Lsm5
Nasp	2.76566e-140	0.55579	0.831	0.266	5.89003e-136	4	Nasp
Uhrf1	6.98276e-140	0.397664	0.583	0.039	1.48712e-135	4	Uhrf1
Ncapg	7.23432e-138	0.317808	0.52	0.006	1.54069e-133	4	Ncapg
Asf1b	1.74293e-137	0.327466	0.538	0.012	3.71192e-133	4	Asf1b
Ska1	1.8606e-136	0.313236	0.516	0.005	3.96251e-132	4	Ska1
Kif4	1.99484e-136	0.309513	0.51	0.008	4.24841e-132	4	Kif4
Hmgb3	3.50993e-136	0.415585	0.725	0.141	7.47511e-132	4	Hmgb3
Dek	2.02507e-135	0.692722	0.94	0.58	4.3128e-131	4	Dek
Psip1	2.2313e-135	0.552582	0.938	0.503	4.752e-131	4	Psip1
Ckap2	6.59686e-135	0.399408	0.561	0.031	1.40493e-130	4	Ckap2
Melk	3.88812e-134	0.314898	0.494	0.005	8.28052e-130	4	Melk
Rad51ap1	3.90347e-134	0.315511	0.501	0.009	8.31321e-130	4	Rad51ap1
C330027C09Rik	4.76478e-134	0.366402	0.569	0.031	1.01476e-129	4	C330027C09Rik
Depdc1a	8.33221e-134	0.325562	0.493	0.004	1.77451e-129	4	Depdc1a
Nusap1	1.17545e-133	0.549712	0.501	0.007	2.50336e-129	4	Nusap1
Gins2	1.65371e-133	0.440255	0.71	0.145	3.5219e-129	4	Gins2
Dtymk	1.23708e-132	0.593098	0.958	0.625	2.63461e-128	4	Dtymk
Atad2	2.30838e-131	0.50842	0.66	0.102	4.91616e-127	4	Atad2
Rad51	2.55393e-130	0.31774	0.508	0.013	5.43911e-126	4	Rad51
Incenp	3.56755e-130	0.417929	0.58	0.052	7.59781e-126	4	Incenp
Kif15	3.61146e-130	0.314593	0.501	0.008	7.69132e-126	4	Kif15
Rbm3	1.10451e-129	0.487429	0.996	0.977	2.35227e-125	4	Rbm3
Ndc80	5.86175e-129	0.292891	0.479	0.003	1.24838e-124	4	Ndc80
Ckap4	7.05116e-129	0.590952	1	0.945	1.50169e-124	4	Ckap4
Mcm5	1.14588e-127	0.423644	0.573	0.054	2.44037e-123	4	Mcm5
Exosc8	1.39189e-127	0.461833	0.876	0.342	2.96431e-123	4	Exosc8
Bub1b	3.42138e-125	0.295491	0.476	0.009	7.28652e-121	4	Bub1b
Dhfr	4.01121e-125	0.393644	0.593	0.063	8.54267e-121	4	Dhfr
Hist1h1b	7.15465e-125	0.83135	0.484	0.012	1.52373e-120	4	Hist1h1b
Kif23	5.42857e-124	0.328875	0.47	0.004	1.15612e-119	4	Kif23
Ect2	1.81751e-123	0.286134	0.462	0.008	3.87075e-119	4	Ect2
Aurka	1.30974e-122	0.389401	0.463	0.009	2.78936e-118	4	Aurka
Usp1	2.15876e-121	0.472865	0.821	0.287	4.5975e-117	4	Usp1
Ppia	1.97435e-120	0.452965	0.999	0.992	4.20477e-116	4	Ppia
Anp32b	1.41048e-119	0.596016	0.986	0.893	3.0039e-115	4	Anp32b
Srsf7	2.76319e-119	0.531482	0.952	0.625	5.88477e-115	4	Srsf7
Srsf3	1.12961e-118	0.554037	0.988	0.874	2.40572e-114	4	Srsf3
Slfn9	1.16631e-117	0.423206	0.529	0.047	2.48389e-113	4	Slfn9
Lig1	3.29586e-117	0.507501	0.659	0.155	7.01919e-113	4	Lig1
Kif2c	1.45642e-116	0.298597	0.448	0.004	3.10173e-112	4	Kif2c
Hint1	1.00449e-115	0.386177	0.995	0.977	2.13927e-111	4	Hint1
Dctpp1	1.55718e-113	0.475009	0.849	0.367	3.31633e-109	4	Dctpp1
Lsm3	9.3235e-113	0.467549	0.905	0.446	1.98563e-108	4	Lsm3
Rfc4	1.09045e-112	0.350212	0.677	0.13	2.32233e-108	4	Rfc4
Rad21	1.91622e-112	0.5149	0.885	0.407	4.08097e-108	4	Rad21
Prim1	1.87145e-111	0.276349	0.488	0.034	3.98563e-107	4	Prim1
Esco2	2.40706e-111	0.269688	0.42	0.001	5.12632e-107	4	Esco2
Spdl1	4.6025e-111	0.26339	0.434	0.006	9.80193e-107	4	Spdl1
Hnrnpab	1.67821e-110	0.490488	0.995	0.879	3.57409e-106	4	Hnrnpab
Fbxo5	2.70644e-110	0.298262	0.441	0.009	5.76391e-106	4	Fbxo5
Hells	3.18088e-110	0.456049	0.543	0.062	6.77432e-106	4	Hells
Topbp1	2.52052e-109	0.363627	0.701	0.181	5.36795e-105	4	Topbp1
Srsf2	4.55039e-109	0.495358	0.985	0.849	9.69098e-105	4	Srsf2
Ndc1	7.99992e-109	0.276534	0.615	0.098	1.70374e-104	4	Ndc1
Rpa2	4.9984e-107	0.371505	0.613	0.118	1.06451e-102	4	Rpa2
Mcm7	5.15127e-107	0.404314	0.601	0.115	1.09707e-102	4	Mcm7
Ssrp1	5.57625e-107	0.472722	0.934	0.594	1.18757e-102	4	Ssrp1
Hat1	6.24681e-107	0.477248	0.734	0.214	1.33038e-102	4	Hat1
Snrpe	1.09333e-105	0.424559	0.99	0.927	2.32846e-101	4	Snrpe
Sae1	3.84714e-105	0.440204	0.915	0.516	8.19325e-101	4	Sae1
Haus4	1.52227e-104	0.305813	0.597	0.111	3.24197e-100	4	Haus4
Mcm3	1.66499e-104	0.398174	0.548	0.083	3.54594e-100	4	Mcm3
Cycs	2.23436e-103	0.529768	0.964	0.743	4.75852e-99	4	Cycs
Ppih	2.40721e-102	0.347637	0.749	0.212	5.12663e-98	4	Ppih
Arhgap11a	2.65459e-102	0.26347	0.436	0.018	5.65347e-98	4	Arhgap11a
Mcm6	5.54762e-102	0.437647	0.584	0.125	1.18148e-97	4	Mcm6
Anp32e	1.3298e-101	0.454754	0.888	0.448	2.83207e-97	4	Anp32e
Nt5dc2	4.75895e-101	0.510003	0.915	0.476	1.01351e-96	4	Nt5dc2
Hist1h2ae	7.6814e-101	0.446235	0.43	0.024	1.63591e-96	4	Hist1h2ae
Tipin	8.83242e-101	0.487916	0.802	0.36	1.88104e-96	4	Tipin
Tex30	1.02222e-100	0.260077	0.575	0.108	2.17703e-96	4	Tex30
Cmc2	1.2586e-100	0.422214	0.811	0.32	2.68045e-96	4	Cmc2
Rfc2	3.3808e-100	0.441027	0.816	0.339	7.20009e-96	4	Rfc2
Aspm	3.91574e-100	0.348514	0.4	0.005	8.33935e-96	4	Aspm
Fen1	1.03073e-99	0.285135	0.52	0.059	2.19515e-95	4	Fen1
Hirip3	1.4264e-99	0.288239	0.562	0.084	3.03781e-95	4	Hirip3
Hnrnpa2b1	2.90388e-99	0.4506	0.996	0.932	6.1844e-95	4	Hnrnpa2b1
Hist1h2ap	3.1651e-97	0.321112	0.381	0.005	6.74071e-93	4	Hist1h2ap
Ube2t	9.22466e-97	0.277886	0.468	0.041	1.96458e-92	4	Ube2t
Lsm6	1.30022e-95	0.423853	0.936	0.609	2.76907e-91	4	Lsm6
Mis18a	3.8568e-95	0.277737	0.559	0.091	8.21383e-91	4	Mis18a
Nap1l1	2.38748e-94	0.452981	0.988	0.889	5.08462e-90	4	Nap1l1
Pcna	8.21429e-94	0.465241	0.681	0.227	1.7494e-89	4	Pcna
AI506816	2.34712e-93	0.476198	0.961	0.693	4.99867e-89	4	AI506816
Ybx1	4.04735e-93	0.386035	1	0.986	8.61965e-89	4	Ybx1
H2afv	6.30308e-93	0.604943	0.959	0.759	1.34237e-88	4	H2afv
Tfdp1	1.76482e-90	0.420107	0.878	0.457	3.75853e-86	4	Tfdp1
Ezh2	7.58991e-90	0.304775	0.602	0.142	1.61642e-85	4	Ezh2
Hist1h4i	4.95373e-89	0.386946	0.668	0.179	1.055e-84	4	Hist1h4i
Nme1	1.13657e-88	0.482203	0.988	0.895	2.42055e-84	4	Nme1
Hnrnpf	3.00921e-88	0.375344	0.997	0.93	6.40871e-84	4	Hnrnpf
Hnrnpa1	1.26735e-87	0.459913	0.987	0.868	2.69907e-83	4	Hnrnpa1
Nsmce4a	1.4914e-87	0.364855	0.889	0.499	3.17623e-83	4	Nsmce4a
Mcm2	8.27679e-87	0.303502	0.494	0.083	1.76271e-82	4	Mcm2
Jpt1	1.16834e-86	0.528443	0.949	0.709	2.48821e-82	4	Jpt1
Set	1.44588e-85	0.447263	0.991	0.878	3.0793e-81	4	Set
Anapc15	1.62101e-85	0.315924	0.759	0.275	3.45227e-81	4	Anapc15
Mrpl18	2.1599e-85	0.421406	0.928	0.671	4.59993e-81	4	Mrpl18
Cbx3	1.48275e-84	0.411639	0.986	0.855	3.15782e-80	4	Cbx3
Trim59	3.11515e-84	0.271894	0.514	0.082	6.63433e-80	4	Trim59
Hmgn11	3.19191e-83	0.362388	0.995	0.96	6.79782e-79	4	Hmgn1
Orc6	4.20476e-83	0.37272	0.744	0.288	8.95489e-79	4	Orc6
Nxt1	4.73103e-82	0.328499	0.704	0.26	1.00757e-77	4	Nxt1
Nup37	1.3221e-81	0.287909	0.649	0.203	2.81567e-77	4	Nup37
Ddx39	1.33097e-81	0.42822	0.861	0.437	2.83457e-77	4	Ddx39
Lyar	4.82499e-81	0.382413	0.887	0.461	1.02758e-76	4	Lyar
Snrpb	7.45129e-81	0.373185	0.987	0.894	1.5869e-76	4	Snrpb
Tagln2	1.73193e-80	0.500499	0.999	0.955	3.68848e-76	4	Tagln2
Tuba1c	2.04052e-80	0.489218	0.789	0.386	4.3457e-76	4	Tuba1c
Rnaseh2c	4.09284e-80	0.419244	0.947	0.633	8.71652e-76	4	Rnaseh2c
Hnrnpa3	6.72004e-80	0.381149	0.994	0.886	1.43117e-75	4	Hnrnpa3
Mcm4	8.17514e-80	0.341075	0.573	0.147	1.74106e-75	4	Mcm4
Rcc1	8.79548e-80	0.260638	0.578	0.14	1.87317e-75	4	Rcc1
Dnmt1	1.02722e-79	0.35685	0.667	0.219	2.18767e-75	4	Dnmt1
Snrpa1	3.86631e-79	0.356366	0.878	0.501	8.23408e-75	4	Snrpa1
Lsm8	8.23568e-79	0.38896	0.903	0.554	1.75395e-74	4	Lsm8
Sumo2	1.70951e-77	0.352661	0.992	0.965	3.64075e-73	4	Sumo2
Tubg1	3.54399e-77	0.289875	0.667	0.224	7.54764e-73	4	Tubg1
Serbp1	5.63673e-77	0.359642	0.997	0.954	1.20046e-72	4	Serbp1
Hpf1	1.3539e-76	0.329661	0.813	0.39	2.8834e-72	4	Hpf1
Calm2	3.91173e-76	0.425179	0.996	0.968	8.33081e-72	4	Calm2
Snrpf	8.15777e-76	0.393108	0.972	0.858	1.73736e-71	4	Snrpf
Hist1h1e	8.24161e-76	0.359868	0.456	0.078	1.75522e-71	4	Hist1h1e
Eif4a1	1.481e-75	0.389744	0.99	0.957	3.15408e-71	4	Eif4a1
Eif5a	6.72585e-75	0.427728	0.995	0.97	1.4324e-70	4	Eif5a
Nsd2	1.52995e-74	0.313446	0.728	0.278	3.25834e-70	4	Nsd2
Cdkn2d	2.14545e-74	0.52649	0.717	0.314	4.56918e-70	4	Cdkn2d
Rbbp7	3.50664e-74	0.348137	0.954	0.727	7.46809e-70	4	Rbbp7
Tuba1a	7.37125e-74	0.524325	0.995	0.928	1.56986e-69	4	Tuba1a
Sf3b5	9.81965e-74	0.351025	0.985	0.888	2.09129e-69	4	Sf3b5
Rfc3	1.16719e-73	0.278637	0.546	0.131	2.48577e-69	4	Rfc3
Slc25a5	1.40716e-73	0.412876	0.987	0.902	2.99684e-69	4	Slc25a5
Fam111a	1.67629e-73	0.344106	0.696	0.243	3.56999e-69	4	Fam111a
Hnrnpd	1.75238e-73	0.394222	0.959	0.703	3.73204e-69	4	Hnrnpd
U2af1	5.92759e-73	0.378476	0.938	0.682	1.2624e-68	4	U2af1
Timm50	6.67083e-73	0.303281	0.839	0.421	1.42069e-68	4	Timm50
Hjurp	1.90013e-72	0.291437	0.654	0.212	4.04671e-68	4	Hjurp
Cox7a2	2.06888e-72	0.33902	0.992	0.955	4.4061e-68	4	Cox7a2
Cox5a	2.03201e-71	0.342254	0.988	0.934	4.32757e-67	4	Cox5a
Syce2	4.48661e-71	0.274807	0.565	0.125	9.55513e-67	4	Syce2
G3bp1	8.36281e-71	0.344735	0.95	0.711	1.78103e-66	4	G3bp1
Rpa3	3.75828e-70	0.36274	0.876	0.518	8.00401e-66	4	Rpa3
Pa2g4	6.78752e-70	0.364624	0.909	0.606	1.44554e-65	4	Pa2g4
Idh2	8.66611e-70	0.391906	0.916	0.604	1.84562e-65	4	Idh2
Eny2	1.78298e-69	0.332379	0.976	0.841	3.79721e-65	4	Eny2
Ckap5	1.85619e-69	0.337135	0.704	0.281	3.95312e-65	4	Ckap5
Hn1l	2.29403e-69	0.257171	0.656	0.228	4.88561e-65	4	Hn1l
Banf1	2.99193e-68	0.354678	0.95	0.679	6.37192e-64	4	Banf1
Reep4	3.49169e-68	0.284485	0.56	0.163	7.43626e-64	4	Reep4
Lrrc59	3.49796e-68	0.404561	0.961	0.745	7.4496e-64	4	Lrrc59
Smchd1	3.72235e-68	0.294433	0.81	0.415	7.92749e-64	4	Smchd1
Ccne1	8.49252e-68	0.262452	0.439	0.09	1.80865e-63	4	Ccne1
Snrpd3	1.28066e-67	0.343373	0.969	0.808	2.72742e-63	4	Snrpd3
Arpp19	7.6133e-67	0.332154	0.976	0.84	1.62141e-62	4	Arpp19
Ddx39b	1.85509e-66	0.357667	0.964	0.771	3.95079e-62	4	Ddx39b
Cbx5	2.37524e-66	0.354789	0.846	0.487	5.05854e-62	4	Cbx5
Eloc1	5.44814e-66	0.416157	0.982	0.881	1.16029e-61	4	Eloc
Ptges3	5.48935e-66	0.339843	0.978	0.86	1.16907e-61	4	Ptges3
Phf5a	9.02397e-66	0.348104	0.918	0.666	1.92184e-61	4	Phf5a
Naa50	6.22293e-65	0.335944	0.915	0.625	1.3253e-60	4	Naa50
Nde1	8.03889e-65	0.252262	0.623	0.225	1.71204e-60	4	Nde1
Hdgf	8.64832e-65	0.347955	0.981	0.861	1.84183e-60	4	Hdgf
Nop58	1.64711e-64	0.367821	0.883	0.545	3.50786e-60	4	Nop58
Phgdh	2.85657e-64	0.284985	0.574	0.165	6.08365e-60	4	Phgdh
Lsm4	1.18883e-63	0.341937	0.961	0.784	2.53184e-59	4	Lsm4
Atp5o	1.43739e-63	0.297647	0.994	0.939	3.06122e-59	4	Atp5o
Mthfd2	1.72937e-63	0.326856	0.739	0.315	3.68303e-59	4	Mthfd2
Ppil1	3.38603e-63	0.259116	0.651	0.233	7.21123e-59	4	Ppil1
Ywhah	6.55745e-63	0.372001	0.976	0.846	1.39654e-58	4	Ywhah
Hnrnpk	9.66343e-63	0.276402	0.994	0.968	2.05802e-58	4	Hnrnpk
Nudc	1.50174e-62	0.35411	0.915	0.707	3.19826e-58	4	Nudc
Bok	2.2231e-62	0.327314	0.636	0.222	4.73453e-58	4	Bok
Raly	2.9285e-62	0.277707	0.967	0.799	6.23682e-58	4	Raly
Nhp2	2.24775e-61	0.387211	0.938	0.735	4.78702e-57	4	Nhp2
Slbp	2.45852e-61	0.420983	0.776	0.434	5.23591e-57	4	Slbp
Tmem97	2.89605e-61	0.365797	0.857	0.505	6.16771e-57	4	Tmem97
Nudt5	3.13402e-61	0.266592	0.781	0.393	6.67453e-57	4	Nudt5
Cacybp	3.77541e-61	0.34251	0.936	0.671	8.04048e-57	4	Cacybp
Ilf2	5.64189e-61	0.315798	0.869	0.529	1.20155e-56	4	Ilf2
Bub3	6.94378e-61	0.410471	0.834	0.548	1.47882e-56	4	Bub3
Hnrnpu	3.95997e-60	0.33847	0.985	0.868	8.43355e-56	4	Hnrnpu
Kpnb1	9.44241e-60	0.329243	0.911	0.592	2.01095e-55	4	Kpnb1
Txnl1	8.24503e-59	0.320778	0.965	0.794	1.75594e-54	4	Txnl1
Pdap1	9.16206e-59	0.300754	0.979	0.829	1.95124e-54	4	Pdap1
Ncl	3.28375e-58	0.417023	0.986	0.891	6.99341e-54	4	Ncl
Erh	1.09974e-57	0.281708	0.834	0.503	2.34212e-53	4	Erh
Acp1	2.84545e-57	0.306855	0.94	0.696	6.05996e-53	4	Acp1
Anapc11	2.62399e-56	0.32041	0.96	0.767	5.58832e-52	4	Anapc11
Reep5	3.15192e-56	0.33185	0.997	0.955	6.71264e-52	4	Reep5
Hspa14	8.15026e-56	0.282645	0.782	0.405	1.73576e-51	4	Hspa14
H2afy	1.06053e-55	0.32051	0.95	0.739	2.25861e-51	4	H2afy
Smc6	2.40491e-55	0.312469	0.929	0.706	5.12173e-51	4	Smc6
Pgp	5.3123e-55	0.317175	0.896	0.59	1.13136e-50	4	Pgp
Cdkn2c	7.10029e-55	0.322394	0.602	0.245	1.51215e-50	4	Cdkn2c
Siva1	7.54228e-55	0.380658	0.964	0.798	1.60628e-50	4	Siva1
Stub1	7.55577e-55	0.285946	0.974	0.855	1.60915e-50	4	Stub1
Atp5b	8.08797e-55	0.313853	0.992	0.955	1.7225e-50	4	Atp5b
Mrpl51	9.63442e-55	0.307923	0.946	0.756	2.05184e-50	4	Mrpl51
Cnih4	1.06227e-54	0.29435	0.943	0.719	2.26233e-50	4	Cnih4
Nudt21	1.95312e-54	0.291631	0.951	0.733	4.15957e-50	4	Nudt21
Pfn1	3.45689e-54	0.314204	1	0.985	7.36214e-50	4	Pfn1
Timp1	3.58387e-54	0.621459	0.997	0.977	7.63256e-50	4	Timp1
Tpm41	3.77033e-54	0.349218	0.999	0.954	8.02968e-50	4	Tpm4
Ripk3	4.4394e-54	0.25094	0.74	0.355	9.45459e-50	4	Ripk3
Cfl1	4.93598e-54	0.3227	0.995	0.976	1.05122e-49	4	Cfl1
Smc1a	1.26962e-53	0.306162	0.902	0.593	2.70391e-49	4	Smc1a
H1fx	1.41012e-53	0.270738	0.556	0.2	3.00313e-49	4	H1fx
Ube2n	1.82984e-53	0.294333	0.965	0.81	3.897e-49	4	Ube2n
Med30	3.10819e-53	0.256307	0.851	0.479	6.61951e-49	4	Med30
Pole3	3.23033e-53	0.273585	0.825	0.424	6.87964e-49	4	Pole3
Hnrnpdl	1.0689e-52	0.301299	0.949	0.742	2.27643e-48	4	Hnrnpdl
Pin1	1.24696e-52	0.300886	0.914	0.656	2.65564e-48	4	Pin1
Sfpq	5.00432e-52	0.338054	0.949	0.752	1.06577e-47	4	Sfpq
Psmd14	5.03298e-52	0.275685	0.918	0.644	1.07187e-47	4	Psmd14
Smc3	6.51672e-52	0.263748	0.851	0.532	1.38787e-47	4	Smc3
Mrpl42	6.97007e-52	0.27792	0.936	0.729	1.48442e-47	4	Mrpl42
Prmt1	8.34563e-52	0.329432	0.949	0.745	1.77737e-47	4	Prmt1
Prelid3b	1.33673e-51	0.273108	0.844	0.49	2.84683e-47	4	Prelid3b
Npm11	2.42956e-51	0.333477	0.997	0.986	5.17424e-47	4	Npm1
Smarca5	3.53126e-51	0.287757	0.94	0.745	7.52053e-47	4	Smarca5
Magoh	8.16179e-51	0.309718	0.947	0.727	1.73822e-46	4	Magoh
Nsmce1	2.43166e-50	0.271773	0.848	0.508	5.1787e-46	4	Nsmce1
Ndufa5	3.08066e-50	0.290902	0.965	0.846	6.56089e-46	4	Ndufa5
Actg11	3.40019e-50	0.438703	1	0.994	7.24139e-46	4	Actg1
Ak6	7.87202e-50	0.262527	0.784	0.411	1.6765e-45	4	Ak6
Gtf2a2	1.30252e-49	0.288865	0.929	0.702	2.77397e-45	4	Gtf2a2
Tcp1	3.38322e-49	0.289147	0.96	0.795	7.20524e-45	4	Tcp1
Mdh2	4.14439e-49	0.296116	0.986	0.884	8.82631e-45	4	Mdh2
Uqcr10	4.92444e-49	0.270637	0.99	0.931	1.04876e-44	4	Uqcr10
Gspt1	1.24055e-48	0.288646	0.947	0.76	2.642e-44	4	Gspt1
Ssb	3.35124e-48	0.271032	0.972	0.871	7.13713e-44	4	Ssb
Cdk4	4.39981e-48	0.302934	0.974	0.843	9.37028e-44	4	Cdk4
Nop56	4.55939e-48	0.281334	0.752	0.377	9.71013e-44	4	Nop56
Supt16	4.8909e-48	0.266821	0.848	0.487	1.04161e-43	4	Supt16
Clic1	6.5941e-48	0.33991	0.987	0.951	1.40435e-43	4	Clic1
Tpm3	1.33241e-47	0.29501	0.985	0.89	2.83763e-43	4	Tpm3
Eif2s1	6.68366e-47	0.299317	0.888	0.619	1.42342e-42	4	Eif2s1
Snu13	9.2258e-47	0.293958	0.956	0.825	1.96482e-42	4	Snu13
Fkbp2	1.20585e-46	0.280472	0.956	0.801	2.56811e-42	4	Fkbp2
Cct7	2.37842e-46	0.293363	0.967	0.84	5.06533e-42	4	Cct7
Ssr1	2.50618e-46	0.298128	0.985	0.89	5.33741e-42	4	Ssr1
Tubb2a	5.82706e-46	0.400775	0.874	0.623	1.24099e-41	4	Tubb2a
Tsn	1.18448e-45	0.261289	0.964	0.823	2.52258e-41	4	Tsn
Cnbp	2.04431e-45	0.29411	0.986	0.919	4.35378e-41	4	Cnbp
Hspd1	4.06595e-44	0.352935	0.985	0.863	8.65925e-40	4	Hspd1
Psma4	7.63533e-44	0.289266	0.985	0.894	1.6261e-39	4	Psma4
1810037I17Rik	8.6764e-44	0.303517	0.987	0.921	1.84781e-39	4	1810037I17Rik
Snrpg	2.4055e-43	0.269576	0.97	0.826	5.12299e-39	4	Snrpg
Tceal91	3.6824e-43	0.310896	0.994	0.938	7.84242e-39	4	Tceal9
Syncrip	8.91296e-43	0.258364	0.931	0.687	1.89819e-38	4	Syncrip
Nxn1	9.93815e-43	0.300243	0.936	0.735	2.11653e-38	4	Nxn
Ctcf	1.22208e-42	0.250559	0.824	0.513	2.60267e-38	4	Ctcf
Ndufa4	1.55186e-42	0.265615	0.991	0.952	3.305e-38	4	Ndufa4
Ppp1ca	2.77258e-42	0.262108	0.99	0.926	5.90476e-38	4	Ppp1ca
Eif4e	5.26391e-42	0.254136	0.915	0.686	1.12106e-37	4	Eif4e
Mrpl12	1.74167e-41	0.265726	0.901	0.675	3.70924e-37	4	Mrpl12
Tomm40	3.9349e-41	0.252066	0.839	0.545	8.38015e-37	4	Tomm40
Nudcd2	4.31192e-41	0.264081	0.946	0.739	9.18309e-37	4	Nudcd2
Ywhaq	6.37807e-41	0.252392	0.981	0.892	1.35834e-36	4	Ywhaq
Tm4sf1	7.81212e-41	0.38365	0.92	0.668	1.66375e-36	4	Tm4sf1
Ptms	1.04547e-40	0.294657	0.988	0.966	2.22654e-36	4	Ptms
Prdx4	3.58873e-40	0.304151	0.974	0.852	7.64291e-36	4	Prdx4
Pole4	8.14619e-40	0.255496	0.887	0.62	1.73489e-35	4	Pole4
Rdx	1.28094e-39	0.259159	0.955	0.786	2.72803e-35	4	Rdx
Dynll1	2.29913e-39	0.319141	0.996	0.979	4.89645e-35	4	Dynll1
Nono	3.71538e-39	0.262362	0.95	0.73	7.91264e-35	4	Nono
Fst	7.81841e-38	0.46885	0.874	0.633	1.66509e-33	4	Fst
Psmd7	1.76957e-37	0.264605	0.972	0.844	3.76865e-33	4	Psmd7
Cisd2	2.36282e-37	0.250235	0.951	0.76	5.03211e-33	4	Cisd2
Manf	2.36856e-37	0.296116	0.99	0.949	5.04432e-33	4	Manf
Ak2	3.62879e-37	0.279082	0.928	0.715	7.72823e-33	4	Ak2
Impdh2	3.73432e-37	0.272788	0.862	0.581	7.95299e-33	4	Impdh2
Nudt41	1.19357e-36	0.320836	0.965	0.816	2.54194e-32	4	Nudt4
Tubb3	3.85509e-36	0.287088	0.417	0.15	8.21018e-32	4	Tubb3
Nans	5.16374e-36	0.258594	0.887	0.608	1.09972e-31	4	Nans
Eif2s2	1.30304e-35	0.294251	0.991	0.951	2.77509e-31	4	Eif2s2
Zfp91	1.57692e-35	0.263698	0.955	0.758	3.35836e-31	4	Zfp91
Cct6a	2.9213e-35	0.292843	0.955	0.773	6.22149e-31	4	Cct6a
Atp5f1	5.45932e-35	0.251095	0.986	0.951	1.16267e-30	4	Atp5f1
Lgals11	1.34676e-34	0.267441	1	0.995	2.8682e-30	4	Lgals1
Srm	1.6212e-34	0.329482	0.901	0.699	3.45268e-30	4	Srm
Actb1	1.69017e-34	0.284828	1	0.999	3.59957e-30	4	Actb
Cct3	1.4346e-33	0.259892	0.918	0.74	3.05526e-29	4	Cct3
Cdv3	6.01461e-33	0.25474	0.961	0.804	1.28093e-28	4	Cdv3
Psmc4	9.41299e-33	0.251251	0.921	0.69	2.00469e-28	4	Psmc4
Abracl1	3.67572e-32	0.26979	0.985	0.9	7.82818e-28	4	Abracl
Dio31	3.48877e-30	0.345284	0.569	0.26	7.43003e-26	4	Dio3
Acta21	4.22096e-30	0.399886	0.798	0.477	8.98937e-26	4	Acta2
Fkbp3	5.23006e-30	0.253287	0.896	0.666	1.11385e-25	4	Fkbp3
Rassf1	1.05328e-28	0.250921	0.86	0.601	2.24318e-24	4	Rassf1
Arl6ip1	3.48847e-27	0.683579	0.834	0.696	7.42939e-23	4	Arl6ip1
Tnc1	4.64622e-27	0.331165	0.932	0.741	9.89505e-23	4	Tnc
Tpm21	3.75182e-25	0.350794	0.906	0.674	7.99025e-21	4	Tpm2
Ctsc1	1.32927e-22	0.253584	0.825	0.568	2.83095e-18	4	Ctsc
Crabp11	1.1427e-21	0.341594	0.746	0.526	2.43361e-17	4	Crabp1
1500015O10Rik1	6.78006e-19	0.476436	0.782	0.549	1.44395e-14	4	1500015O10Rik
Spp11	8.15143e-19	0.51329	0.924	0.773	1.73601e-14	4	Spp1
Cxcl10	6.42769e-18	0.293996	0.371	0.174	1.36891e-13	4	Cxcl10
Ass11	9.6136e-18	0.283789	0.619	0.385	2.04741e-13	4	Ass1
H1f0	8.99174e-17	0.273475	0.838	0.654	1.91497e-12	4	H1f0
Thbs4	3.6973e-11	0.268096	0.254	0.109	7.87413e-07	4	Thbs4
C1qtnf3	4.67867e-119	1.61312	0.765	0.171	9.96417e-115	5	C1qtnf3
Aspn1	6.80403e-101	1.23692	0.898	0.389	1.44905e-96	5	Aspn
Mfap41	1.26861e-96	1.08504	0.973	0.467	2.70177e-92	5	Mfap4
Pdgfrl	3.60753e-89	0.80862	0.779	0.255	7.68295e-85	5	Pdgfrl
Nov2	1.96802e-76	1.37638	0.677	0.204	4.19129e-72	5	Nov
Reep51	7.42051e-76	0.474182	0.998	0.957	1.58035e-71	5	Reep5
Ddah1	1.43423e-73	0.765564	0.957	0.745	3.05448e-69	5	Ddah1
Csrp21	8.14712e-72	0.74088	0.989	0.798	1.73509e-67	5	Csrp2
Cyp1b11	3.65708e-68	0.698163	0.738	0.254	7.78848e-64	5	Cyp1b1
Selenom	1.5707e-67	0.447595	0.993	0.968	3.34511e-63	5	Selenom
Col8a11	5.57618e-67	0.797726	0.964	0.492	1.18756e-62	5	Col8a1
Thbs41	1.56807e-64	1.3478	0.499	0.099	3.33951e-60	5	Thbs4
Fbln2	2.58271e-64	0.464374	1	0.973	5.5004e-60	5	Fbln2
Kcnma1	1.80055e-63	0.305432	0.442	0.074	3.83463e-59	5	Kcnma1
Hif1a1	3.59497e-63	0.517942	0.973	0.799	7.6562e-59	5	Hif1a
Adam12	4.86591e-63	0.473459	0.894	0.533	1.03629e-58	5	Adam12
Lox1	3.34413e-62	0.54156	1	0.895	7.12199e-58	5	Lox
Cthrc1	6.36227e-62	0.78329	0.982	0.826	1.35497e-57	5	Cthrc1
Smoc21	4.52701e-61	0.792559	0.806	0.346	9.64118e-57	5	Smoc2
Kcnj15	1.16704e-59	0.313922	0.379	0.054	2.48544e-55	5	Kcnj15
Abi3bp1	2.39884e-59	0.81647	0.968	0.738	5.10881e-55	5	Abi3bp
Itgbl1	1.64311e-58	0.715489	0.675	0.228	3.49933e-54	5	Itgbl1
Camk4	1.14729e-57	0.355751	0.458	0.091	2.44339e-53	5	Camk4
Fmod	8.86125e-57	0.71372	0.348	0.049	1.88718e-52	5	Fmod
Col11a1	2.22848e-56	0.715306	0.544	0.16	4.74599e-52	5	Col11a1
Ebp	1.94836e-55	0.494367	0.921	0.689	4.14943e-51	5	Ebp
Sec61b	9.53009e-55	0.402424	0.995	0.979	2.02962e-50	5	Sec61b
Megf6	1.63873e-54	0.389015	0.411	0.076	3.49001e-50	5	Megf6
Csgalnact1	2.00159e-54	0.441334	0.937	0.663	4.26279e-50	5	Csgalnact1
Serf2	2.28164e-54	0.359762	0.993	0.979	4.85921e-50	5	Serf2
Serpinh1	5.07095e-54	0.376553	1	0.996	1.07996e-49	5	Serpinh1
Sfrp11	2.02013e-53	0.790757	0.962	0.774	4.30226e-49	5	Sfrp1
Clec11a	2.09847e-53	0.598808	0.847	0.471	4.4691e-49	5	Clec11a
Podn1	3.34316e-53	0.526697	0.716	0.297	7.11993e-49	5	Podn
Rcn31	4.09935e-53	0.399686	0.995	0.955	8.7304e-49	5	Rcn3
Angptl1	2.22059e-52	0.582079	0.537	0.142	4.72919e-48	5	Angptl1
Ckap41	5.76229e-52	0.452654	1	0.948	1.22719e-47	5	Ckap4
Cilp	1.66405e-51	0.987044	0.578	0.18	3.54393e-47	5	Cilp
Angptl41	2.21661e-51	0.485649	0.91	0.581	4.7207e-47	5	Angptl4
Vcam11	4.63811e-51	0.384679	0.896	0.487	9.87778e-47	5	Vcam1
Sparc1	8.1843e-51	0.482846	1	0.999	1.74301e-46	5	Sparc
Postn1	4.61517e-49	0.740115	0.998	0.83	9.82894e-45	5	Postn
Ssr2	1.14821e-48	0.390883	0.98	0.93	2.44535e-44	5	Ssr2
Dpysl31	2.06784e-48	0.398579	0.923	0.601	4.40388e-44	5	Dpysl3
Fkbp11	3.18782e-48	0.446759	0.953	0.78	6.78911e-44	5	Fkbp11
Pla2g161	4.81882e-48	0.450738	0.894	0.536	1.02626e-43	5	Pla2g16
Srpx2	7.86966e-48	0.464492	0.919	0.668	1.676e-43	5	Srpx2
Ltbp2	3.6524e-47	0.552713	0.684	0.313	7.77852e-43	5	Ltbp2
Bmper1	4.20348e-47	0.380427	0.598	0.212	8.95214e-43	5	Bmper
Col8a2	9.99657e-47	0.325916	0.302	0.039	2.12897e-42	5	Col8a2
Dennd4a	1.04595e-46	0.328303	0.679	0.289	2.22755e-42	5	Dennd4a
Bgn1	1.73281e-46	0.45571	1	0.979	3.69037e-42	5	Bgn
Lgr5	3.53496e-46	0.2901	0.368	0.071	7.5284e-42	5	Lgr5
Gadd45g	4.32447e-46	0.788991	0.948	0.795	9.20983e-42	5	Gadd45g
Copz2	5.14516e-46	0.402358	0.977	0.845	1.09576e-41	5	Copz2
Vkorc11	3.92158e-45	0.353826	0.982	0.922	8.35179e-41	5	Vkorc1
Tmed9	1.05985e-44	0.342327	0.986	0.955	2.25717e-40	5	Tmed9
Sfrp21	1.32175e-44	0.740699	0.932	0.617	2.81492e-40	5	Sfrp2
P4hb	1.35055e-44	0.30626	1	0.972	2.87626e-40	5	P4hb
Porcn	1.63865e-44	0.306869	0.501	0.16	3.48983e-40	5	Porcn
Ostc	2.91591e-44	0.324532	0.993	0.961	6.21e-40	5	Ostc
Wisp21	8.31105e-44	0.529938	0.892	0.507	1.77e-39	5	Wisp2
Col1a21	1.06179e-43	0.509942	1	0.997	2.26129e-39	5	Col1a2
Cldn101	3.74328e-43	0.361428	0.535	0.192	7.97207e-39	5	Cldn10
Lrrc151	8.52414e-43	0.429984	0.898	0.491	1.81539e-38	5	Lrrc15
Ogn2	1.80788e-42	0.44213	0.765	0.322	3.85025e-38	5	Ogn
Kdelr2	1.45908e-41	0.3426	0.984	0.963	3.10741e-37	5	Kdelr2
Ebpl	5.25767e-41	0.452553	0.826	0.501	1.11973e-36	5	Ebpl
Phldb21	5.97737e-41	0.423211	0.883	0.595	1.273e-36	5	Phldb2
Actn11	1.43673e-40	0.419335	0.946	0.697	3.05981e-36	5	Actn1
Ost4	3.29644e-40	0.288767	0.986	0.965	7.02042e-36	5	Ost4
Surf4	1.08565e-39	0.303367	0.991	0.898	2.31212e-35	5	Surf4
Cnn31	2.24064e-39	0.397346	0.993	0.878	4.77189e-35	5	Cnn3
Col5a1	3.53898e-39	0.399887	1	0.971	7.53698e-35	5	Col5a1
Ift20	9.22465e-39	0.332348	0.975	0.871	1.96457e-34	5	Ift20
Serp1	5.13742e-38	0.373359	0.975	0.872	1.09412e-33	5	Serp1
Pfn11	1.02371e-37	0.288441	0.995	0.986	2.18019e-33	5	Pfn1
Fndc11	1.93063e-37	0.515745	0.871	0.54	4.11166e-33	5	Fndc1
Ssr4	4.26557e-37	0.288424	0.982	0.97	9.08439e-33	5	Ssr4
Rflnb	1.05213e-36	0.528191	0.619	0.32	2.24072e-32	5	Rflnb
Maged1	1.65575e-36	0.32117	0.986	0.907	3.52625e-32	5	Maged1
Tmed3	1.6709e-36	0.28109	0.993	0.969	3.55851e-32	5	Tmed3
Dclk1	2.44249e-36	0.373508	0.953	0.791	5.20177e-32	5	Dclk1
Col1a11	6.38825e-36	0.436145	1	0.997	1.36051e-31	5	Col1a1
Tmsb4x1	7.7618e-36	0.631162	1	0.995	1.65303e-31	5	Tmsb4x
Gpx7	8.95264e-36	0.37523	0.964	0.823	1.90664e-31	5	Gpx7
Nme11	1.30127e-35	0.385694	0.977	0.901	2.77132e-31	5	Nme1
Mydgf	1.98166e-35	0.296931	0.98	0.885	4.22034e-31	5	Mydgf
Nt5dc21	4.68537e-35	0.387254	0.788	0.509	9.97842e-31	5	Nt5dc2
Gfra11	5.71332e-35	0.29764	0.465	0.169	1.21676e-30	5	Gfra1
Cd63	8.60638e-35	0.269221	1	0.993	1.8329e-30	5	Cd63
Lman1	3.0979e-34	0.285947	0.971	0.911	6.59759e-30	5	Lman1
Thbs11	3.89402e-34	0.703376	0.95	0.736	8.2931e-30	5	Thbs1
Ssr11	4.98339e-34	0.264957	0.98	0.895	1.06131e-29	5	Ssr1
Ndufa41	4.99361e-34	0.295223	0.991	0.954	1.06349e-29	5	Ndufa4
Tgfb31	1.26056e-33	0.340888	0.686	0.322	2.68461e-29	5	Tgfb3
Il4ra1	1.43585e-33	0.380097	0.788	0.487	3.05793e-29	5	Il4ra
Plpp1	1.45468e-33	0.319659	0.856	0.57	3.09803e-29	5	Plpp1
Gmppb	1.62918e-33	0.304301	0.772	0.499	3.46967e-29	5	Gmppb
Ncam11	1.94904e-33	0.283767	0.862	0.478	4.15088e-29	5	Ncam1
Gpx32	4.7128e-33	0.486556	0.995	0.939	1.00368e-28	5	Gpx3
Tmed2	5.27455e-33	0.264688	0.998	0.973	1.12332e-28	5	Tmed2
Igf11	1.02587e-32	0.497346	0.95	0.687	2.1848e-28	5	Igf1
H19	1.19196e-32	0.647901	0.289	0.06	2.53851e-28	5	H19
Fbn21	3.34019e-32	0.458192	0.883	0.573	7.1136e-28	5	Fbn2
Selenow	4.92248e-32	0.254519	0.995	0.986	1.04834e-27	5	Selenow
Mmp232	4.98571e-32	0.334645	0.984	0.863	1.06181e-27	5	Mmp23
Neo1	1.31049e-31	0.296499	0.666	0.36	2.79096e-27	5	Neo1
Fkbp7	1.8592e-31	0.322839	0.973	0.843	3.95953e-27	5	Fkbp7
Tgfbi	2.03131e-31	0.383086	0.528	0.24	4.32609e-27	5	Tgfbi
Prrx2	3.87835e-31	0.340431	0.903	0.669	8.25972e-27	5	Prrx2
Tceal92	7.39905e-31	0.30779	0.995	0.941	1.57578e-26	5	Tceal9
Pdia3	1.43422e-30	0.270468	0.995	0.98	3.05447e-26	5	Pdia3
Actb2	2.50227e-30	0.343977	1	0.999	5.32909e-26	5	Actb
Odc1	2.91814e-30	0.302581	0.817	0.579	6.21477e-26	5	Odc1
Tnmd	3.39787e-30	0.486766	0.196	0.026	7.23644e-26	5	Tnmd
Fkbp9	6.20352e-30	0.279103	0.986	0.886	1.32116e-25	5	Fkbp9
Fkbp10	2.9487e-29	0.285418	0.968	0.834	6.27984e-25	5	Fkbp10
Myl91	8.16169e-29	0.466503	0.716	0.388	1.7382e-24	5	Myl9
Atp5g1	8.30322e-29	0.289244	0.982	0.945	1.76834e-24	5	Atp5g1
Dnajc25	1.79704e-28	0.261678	0.883	0.665	3.82716e-24	5	Dnajc25
Mmp31	1.93568e-28	0.509382	0.743	0.428	4.12241e-24	5	Mmp3
Copb2	2.80057e-28	0.26187	0.941	0.825	5.96438e-24	5	Copb2
Srm1	4.45258e-28	0.340569	0.88	0.711	9.48267e-24	5	Srm
Serpinf11	6.77875e-28	0.29878	0.998	0.981	1.44367e-23	5	Serpinf1
Runx11	1.19594e-27	0.327771	0.982	0.91	2.54699e-23	5	Runx1
Grb10	2.37106e-27	0.298996	0.84	0.596	5.04964e-23	5	Grb10
Fscn1	2.93283e-27	0.279723	0.865	0.633	6.24605e-23	5	Fscn1
Mtch11	3.00306e-27	0.292681	0.991	0.934	6.39561e-23	5	Mtch1
Tubb2a1	9.07641e-27	0.370157	0.849	0.638	1.933e-22	5	Tubb2a
Sec22b	2.82363e-26	0.2631	0.932	0.764	6.01349e-22	5	Sec22b
Kdelr3	3.77855e-26	0.262474	0.95	0.836	8.04718e-22	5	Kdelr3
Mlec	5.82777e-26	0.279354	0.935	0.805	1.24114e-21	5	Mlec
Tmem208	8.4068e-26	0.274984	0.912	0.757	1.7904e-21	5	Tmem208
Ctgf1	8.82157e-26	0.563415	0.648	0.337	1.87873e-21	5	Ctgf
Gas61	2.6327e-25	0.395116	0.815	0.476	5.60687e-21	5	Gas6
Hdlbp	5.06475e-25	0.26105	0.984	0.94	1.07864e-20	5	Hdlbp
Rexo2	8.56624e-25	0.2898	0.955	0.86	1.82435e-20	5	Rexo2
Plxdc21	8.91409e-25	0.274841	0.709	0.407	1.89843e-20	5	Plxdc2
P4ha3	2.00671e-24	0.255376	0.844	0.583	4.27369e-20	5	P4ha3
Mrpl17	2.22445e-24	0.250415	0.932	0.819	4.73742e-20	5	Mrpl17
Sod32	2.36971e-24	0.317243	0.959	0.841	5.04677e-20	5	Sod3
Loxl31	3.39656e-24	0.330708	0.905	0.709	7.23366e-20	5	Loxl3
Nfix2	4.79588e-24	0.2868	0.993	0.904	1.02138e-19	5	Nfix
Cnpy2	5.37729e-24	0.263071	0.971	0.926	1.1452e-19	5	Cnpy2
Col3a12	1.09231e-23	0.299288	1	0.995	2.32628e-19	5	Col3a1
Prdx6	1.20617e-23	0.370476	0.966	0.936	2.56877e-19	5	Prdx6
Lrrc591	1.60693e-23	0.267471	0.916	0.76	3.42228e-19	5	Lrrc59
Lrrc171	2.56299e-23	0.333607	0.693	0.458	5.4584e-19	5	Lrrc17
Sulf22	3.0136e-23	0.311187	0.616	0.351	6.41806e-19	5	Sulf2
Rnf19b	4.07818e-23	0.267552	0.792	0.548	8.68529e-19	5	Rnf19b
Actg12	4.85542e-23	0.316188	1	0.994	1.03406e-18	5	Actg1
Cnn21	4.90443e-23	0.343441	0.889	0.679	1.0445e-18	5	Cnn2
Prdx41	6.57801e-23	0.261863	0.959	0.86	1.40092e-18	5	Prdx4
Timp31	6.8897e-23	0.583825	0.847	0.61	1.4673e-18	5	Timp3
Manf1	8.34946e-23	0.284283	0.975	0.953	1.77818e-18	5	Manf
Palld1	8.39102e-23	0.277406	0.939	0.744	1.78703e-18	5	Palld
Mfap51	1.40013e-22	0.300237	0.993	0.969	2.98186e-18	5	Mfap5
Fzd2	1.71153e-22	0.287361	0.853	0.621	3.64504e-18	5	Fzd2
Fam198b1	1.76741e-22	0.271424	0.747	0.459	3.76405e-18	5	Fam198b
Lsp11	1.93179e-22	0.398199	0.939	0.789	4.11414e-18	5	Lsp1
Cxcl141	4.3251e-22	0.657861	0.86	0.651	9.21116e-18	5	Cxcl14
Tmem123	7.76592e-22	0.285354	0.806	0.569	1.65391e-17	5	Tmem123
Reg3g1	6.32081e-21	1.01492	0.194	0.043	1.34614e-16	5	Reg3g
Pmepa11	6.35206e-21	0.313867	0.991	0.951	1.3528e-16	5	Pmepa1
Plod21	6.65353e-21	0.259893	0.824	0.592	1.417e-16	5	Plod2
Cpxm21	8.31965e-21	0.458675	0.885	0.635	1.77184e-16	5	Cpxm2
Pcsk52	1.58308e-20	0.285807	0.948	0.782	3.37149e-16	5	Pcsk5
Ifi27	4.74012e-20	0.272507	0.98	0.898	1.0095e-15	5	Ifi27
Mxra81	1.09876e-19	0.335233	0.984	0.922	2.34004e-15	5	Mxra8
Igfbp41	3.53e-19	0.434318	0.973	0.896	7.51785e-15	5	Igfbp4
Rab31	6.45646e-18	0.272132	0.684	0.462	1.37503e-13	5	Rab31
Marcks1	6.87973e-18	0.250545	1	0.957	1.46518e-13	5	Marcks
Ctla2a1	8.00304e-18	0.498979	0.381	0.189	1.70441e-13	5	Ctla2a
Aqp2	1.55136e-17	0.300088	0.332	0.137	3.30393e-13	5	Aqp2
Il11ra12	9.75149e-17	0.260987	0.991	0.921	2.07678e-12	5	Il11ra1
Mafb1	4.02113e-16	0.368536	0.675	0.474	8.5638e-12	5	Mafb
Mrc21	1.36139e-15	0.291905	0.939	0.793	2.89936e-11	5	Mrc2
Aqp51	1.59745e-15	0.401353	0.463	0.258	3.4021e-11	5	Aqp5
Comp	1.09432e-13	0.309841	0.115	0.024	2.33057e-09	5	Comp
Tm4sf11	2.77267e-13	0.310637	0.862	0.686	5.90495e-09	5	Tm4sf1
Timp11	9.08093e-13	0.317269	1	0.978	1.93397e-08	5	Timp1
Fxyd61	9.64767e-13	0.34549	0.77	0.584	2.05466e-08	5	Fxyd6
Rbp11	1.63179e-12	0.312241	0.905	0.697	3.47523e-08	5	Rbp1
Cyr611	1.73915e-12	0.259724	0.953	0.796	3.70386e-08	5	Cyr61
Thbs2	1.01693e-11	0.293	1	0.976	2.16576e-07	5	Thbs2
Reg11	1.92231e-11	0.49228	0.187	0.067	4.09395e-07	5	Reg1
Ccl81	4.72908e-11	0.320129	0.725	0.563	1.00715e-06	5	Ccl8
Gxylt21	7.54333e-11	0.25651	0.767	0.56	1.6065e-06	5	Gxylt2
Mmp13	1.94853e-05	0.289028	0.108	0.046	0.414978	5	Mmp13
Ccl21	8.09048e-05	0.25235	0.605	0.504	1	5	Ccl2
