# Supplementary material for: LRRC15+ myofibroblasts dictate the stromal setpoint to suppress tumour immunity
Source: Nature. 2022 Sep 28;611(7934):148–54. doi: 10.1038/s41586-022-05272-1 (PMC9630141; doi:10.1038/s41586-022-05272-1)
Supplement: Supplementary file 4 — Patient information for the IPI cohort. [file 41586_2022_5272_MOESM4_ESM.xlsx]

## Sheet: Patient_Data_IPI
ST3: Patient information for IPI cohort
Tissue	patient	compartment	tissue_type	Gender	Age	BMI	Race
Adrenal	IPIADR002	stroma	Primary	Female	45	26	White
Colorectal	IPICRC004	stroma	Primary	Female	34	20.83	White
Colorectal	IPICRC009	stroma	Normal	Female	57	23.81	Asian
Colorectal	IPICRC032	stroma	Normal	Male	40	28.33	White
Colorectal	IPICRC042	stroma	Primary	Male	56	36.3	White
Colorectal	IPICRC046	stroma	Primary	Female	57	31.9	Other
Colorectal	IPICRC053	stroma	Primary	Male	42	23.97	Black or African American
Colorectal	IPICRC055	stroma	Primary	Female	81	29.63	White
Colorectal	IPICRC063	stroma	Primary	Male	83	20.44	White
Colorectal	IPICRC067	stroma	Primary	Female	53	32.49	White
Colorectal	IPICRC070	stroma	Primary	Female	68	26.35	Asian
Colorectal	IPICRC071	stroma	Metastasis	Male	54	37.76	White
Colorectal	IPICRC072	stroma	Primary	Female	68	34.2	White
Colorectal	IPICRC073	stroma	Primary	Female	50	24.87	Other
Colorectal	IPICRC075	stroma	Primary	Male	85	25.88	White
Colorectal	IPICRC076	stroma	Primary	Male	57	21.61	White
Colorectal	IPICRC077	stroma	Primary	Male	69	31.94	Asian
Colorectal	IPICRC078	stroma	Metastasis	Female	58	22.89	White
Colorectal	IPICRC087	stroma	Primary	Female	70	17.83	White
Colorectal	IPICRC093	stroma	Normal	Male	51	25.24	White
Colorectal	IPICRC093	stroma	Primary	Male	51	25.24	White
Gall Bladder	IPIGALL001	stroma	Primary	Female	61	23	White
Gynecologic	IPIGYN003	stroma	Primary	Female	63	24	Other
Gynecologic	IPIGYN004	stroma	Primary	Female	54	31	Other
Gynecologic	IPIGYN011	stroma	Primary	Female	36	30.3	Other
Gynecologic	IPIGYN011	stroma	Primary	Female	36	30.3	Other
Gynecologic	IPIGYN012	stroma	Primary	Female	72	22.39	White
Gynecologic	IPIGYN013	stroma	Primary	Female	59	19.66	Asian
Gynecologic	IPIGYN026	stroma	Metastasis	Female	35	24.64	White
Gynecologic	IPIGYN040	stroma	NA	Female	66	41.33	Other
Gynecologic	IPIGYN043	stroma	Primary	Female	38	50.63	White
Gynecologic	IPIGYN060	stroma	Primary	Female	54	27.05	White
Gynecologic	IPIGYN064	stroma	NA	Female	47	41.2	Asian
Gynecologic	IPIGYN065	stroma	Primary	Female	59	55.94	Native Hawaiian or Pacific Islander
Gynecologic	IPIGYN066	stroma	Primary	Female	57	33.61	Other
Gynecologic	IPIGYN069	stroma	Primary	Female	69	23.78	White
Gynecologic	IPIGYN078	stroma	Primary	Female	69	33.06	White
Gynecologic	IPIGYN088	stroma	Primary	Female	57	26	Asian
Gynecologic	IPIGYN089	stroma	Primary	Female	50	52	Other
Gynecologic	IPIGYN095	stroma	Primary	Female	53	31	Other
Gynecologic	IPIGYN096	stroma	Primary	Female	70	42	Other
Gynecologic	IPIGYN097	stroma	NA	Female	79	32	American Indian or Alaskan Native
Gynecologic	IPIGYN098	stroma	Primary	Female	56	18	White
Gynecologic	IPIGYN099	stroma	NA	Female	55	25	Other
Gynecologic	IPIGYN100	stroma	Primary	Female	53	41	Other
Gynecologic	IPIGYN103	stroma	NA	Female	60	48	White
Gynecologic	IPIGYN104	stroma	NA	Female	63	29	American Indian or Alaskan Native
Gynecologic	IPIGYN105	stroma	NA	Female	62	22	White
Gynecologic	IPIGYN108	stroma	NA	Female	70	27	White
Gynecologic	IPIGYN109	stroma	NA	Female	57	NA	White
Gynecologic	IPIGYN125	stroma	NA	Female	62	41	White
Hepatobiliary	IPIHEP001	stroma	Primary	Female	66	23	White
Hepatobiliary	IPIHEP003	stroma	NA	Male	77	25	Black or African American
Hepatobiliary	IPIHEP012	stroma	Primary	Male	65	28	Other
Hepatobiliary	IPIHEP013	stroma	NA	Male	68	26	Asian
Head and Neck	IPIHNSC017	stroma	Primary	Male	57	25.98	White
Head and Neck	IPIHNSC026	stroma	Primary	Male	64	28.63	NA
Head and Neck	IPIHNSC030	stroma	Primary	Female	21	37.6	Other
Head and Neck	IPIHNSC031	stroma	Primary	Male	55	26.41	NA
Head and Neck	IPIHNSC050	stroma	Primary	Male	69	14.31	White
Head and Neck	IPIHNSC054	stroma	Primary	Female	36	36.13	White
Head and Neck	IPIHNSC055	stroma	Primary	Male	50	21.71	Other
Head and Neck	IPIHNSC056	stroma	Primary	Female	NA	36.37	White
Head and Neck	IPIHNSC057	stroma	NA	Female	63	26.04	Black or African American
Head and Neck	IPIHNSC062	stroma	Primary	Male	53	26.27	White
Head and Neck	IPIHNSC063	stroma	Primary	Female	65	26.35	White
Head and Neck	IPIHNSC064	stroma	Primary	Female	69	25.9	Native Hawaiian or Pacific Islander
Head and Neck	IPIHNSC069	stroma	Primary	Male	47	37.66	Asian
Head and Neck	IPIHNSC070	stroma	NA	Male	73	26.97	White
Head and Neck	IPIHNSC074	stroma	Primary	Female	78	22	Other
Head and Neck	IPIHNSC075	stroma	NA	Male	75	25.3	White
Head and Neck	IPIHNSC076	stroma	Primary	Male	78	25.1	White
Head and Neck	IPIHNSC077	stroma	NA	Male	70	18	White
Kidney	IPIKID027	stroma	Primary	Male	79	NA	NA
Kidney	IPIKID031	stroma	NA	Male	48	NA	NA
Kidney	IPIKID031	stroma	Normal	Male	48	NA	NA
Kidney	IPIKID033	stroma	NA	Male	73	31	White
Kidney	IPIKID037	stroma	NA	Male	66	25	White
Kidney	IPIKID054	stroma	Primary	Male	72	43	White
Kidney	IPIKID059	stroma	Primary	Female	71	21	Asian
Kidney	IPIKID060	stroma	Primary	Male	78	20	Other
Kidney	IPIKID061	stroma	NA	Male	69	21	White
Kidney	IPIKID069	stroma	Primary	Male	48	31	White
Kidney	IPIKID070	stroma	Primary	Male	73	38	White
Kidney	IPIKID073	stroma	Primary	Male	60	30	White
Kidney	IPIKID074	stroma	NA	Male	68	28	White
Kidney	IPIKID076	stroma	NA	Male	68	26	White
Kidney	IPIKID077	stroma	Primary	Female	87	23	White
Kidney	IPIKID079	stroma	Primary	Male	73	32	White
Kidney	IPIKID083	stroma	NA	Male	42	25	Asian
Kidney	IPIKID084	stroma	NA	Female	49	41	White
Kidney	IPIKID086	stroma	NA	Male	69	34	White
Kidney	IPIKID087	stroma	NA	Male	55	28	Asian
Kidney	IPIKID093	stroma	Primary	Female	65	36	Other
Kidney	IPIKID093	stroma	Primary	Female	65	36	Other
Kidney	IPIKID094	stroma	Primary	Female	41	25	White
Kidney	IPIKID094	stroma	Primary	Female	41	25	White
Kidney	IPIKID094	stroma	Primary	Female	41	25	White
Kidney	IPIKID095	stroma	Primary	Male	48	24	White
Kidney	IPIKID097	stroma	Primary	Female	44	26	White
Kidney	IPIKID098	stroma	Primary	Male	59	22	White
Kidney	IPIKID099	stroma	NA	Male	55	25	White
Kidney	IPIKID100	stroma	Primary	Female	79	30	Asian
Kidney	IPIKID101	stroma	Primary	Female	58	NA	NA
Kidney	IPIKID106	stroma	Primary	Male	65	21	White
Kidney	IPIKID108	stroma	Primary	Male	54	27	Asian
Kidney	IPIKID109	stroma	Primary	Male	84	25	White
Kidney	IPIKID111	stroma	Primary	Male	27	24	White
Lung	IPILUNG003	stroma	Primary	Female	74	30.5	White
Lung	IPILUNG004	stroma	Primary	NA	NA	NA	NA
Lung	IPILUNG006	stroma	Normal	Female	66	24	Asian
Lung	IPILUNG006	stroma	NA	Female	66	24	Asian
Lung	IPILUNG013	stroma	Primary	Male	80	22	White
Lung	IPILUNG019	stroma	NA	Male	73	27	White
Lung	IPILUNG021	stroma	NA	Female	69	27	Asian
Lung	IPILUNG021	stroma	Normal	Female	69	27	Asian
Lung	IPILUNG028	stroma	NA	Female	61	32	Other
Lung	IPILUNG028	stroma	Normal	Female	61	32	Other
Lung	IPILUNG031	stroma	Normal	Male	60	22	Asian
Lung	IPILUNG049	stroma	Primary	Male	55	27	Asian
Lung	IPILUNG054	stroma	Primary	Female	76	33	White
Lung	IPILUNG055	stroma	Normal	Female	70	29	White
Lung	IPILUNG055	stroma	Primary	Female	70	29	White
Lung	IPILUNG057	stroma	Primary	Female	57	20	Asian
Lung	IPILUNG062	stroma	Primary	Female	73	34	White
Lung	IPILUNG069	stroma	Primary	Male	63	27	White
Lung	IPILUNG070	stroma	NA	Male	71	21	White
Lung	IPILUNG074	stroma	Primary	Female	65	25	Asian
Lung	IPILUNG080	stroma	Primary	Male	69	25	Asian
Lung	IPILUNG081	stroma	Primary	Male	55	30	Other
Melanoma	IPIMEL105	stroma	Primary	Male	69	30	White
Melanoma	IPIMEL134	stroma	NA	Female	24	20	White
Melanoma	IPIMEL141	stroma	Primary	Male	66	26	White
Melanoma	IPIMEL141	stroma	NA	Male	66	26	White
Melanoma	IPIMEL147	stroma	Primary	Female	61	20	White
Melanoma	IPIMEL175	stroma	Normal	Male	57	22	White
Melanoma	IPIMEL221	stroma	NA	Female	73	38	White
Melanoma	IPIMEL252	stroma	NA	Male	61	18	White
Melanoma	IPIMEL253	stroma	Metastasis	Male	62	30	White
Melanoma	IPIMEL255	stroma	Metastasis	Male	48	36	White
Melanoma	IPIMEL271	stroma	Primary	Male	65	27	White
Melanoma	IPIMEL283	stroma	Primary	Male	71	33	White
Melanoma	IPIMEL287	stroma	NA	Female	61	NA	Other
Melanoma	IPIMEL291	stroma	Primary	Female	62	31	Other
Melanoma	IPIMEL296	stroma	Metastasis	Male	44	28	White
Melanoma	IPIMEL298	stroma	Metastasis	Female	59	25	NA
Melanoma	IPIMEL321	stroma	Primary	Male	42	28	White
Melanoma	IPIMEL323	stroma	Primary	Female	47	18	White
Melanoma	IPIMEL325	stroma	Metastasis	Female	47	27	White
Melanoma (BIOS)	IPIMELB002	stroma	Metastasis	Female	76	20	Other
Pancreatic	IPIPDAC029	stroma	Primary	Female	63	19	White
Pancreatic	IPIPDAC037	stroma	Primary	Male	64	24	White
Neuroendocrine	IPIPNET004	stroma	Primary	Female	55	29	White
Sarcoma	IPISRC001	stroma	NA	Female	76	25	White
Sarcoma	IPISRC003	stroma	Primary	Female	69	24	White
Sarcoma	IPISRC004	stroma	Primary	Female	84	27	Other
Sarcoma	IPISRC009	stroma	Metastasis	Female	80	18	Asian
Sarcoma	IPISRC012	stroma	NA	Female	48	27	Asian
Sarcoma	IPISRC013	stroma	Primary	Male	74	22	White
Sarcoma	IPISRC014	stroma	Primary	Male	67	35	White
Sarcoma	IPISRC015	stroma	Primary	Male	40	46	Black or African American
Sarcoma	IPISRC016	stroma	Primary	Male	70	32	White
Sarcoma	IPISRC017	stroma	Primary	Male	46	20	Black or African American
Sarcoma	IPISRC020	stroma	Primary	Male	86	27	Asian
Bladder	IPIBLAD005	stroma	Primary	Male	77	NA	NA
Bladder	IPIBLAD005	stroma	Normal	Male	77	NA	NA
Bladder	IPIBLAD013	stroma	Primary	Male	60	NA	NA
Bladder	IPIBLAD025	stroma	Primary	Male	82	NA	NA
Bladder	IPIBLAD028	stroma	Primary	Male	76	NA	NA
Bladder	IPIBLAD030	stroma	NA	Male	75	NA	NA
Bladder	IPIBLAD034	stroma	Primary	Male	76	NA	NA
