# Supplementary material for: LRRC15+ myofibroblasts dictate the stromal setpoint to suppress tumour immunity
Source: Nature. 2022 Sep 28;611(7934):148–54. doi: 10.1038/s41586-022-05272-1 (PMC9630141; doi:10.1038/s41586-022-05272-1)
Supplement: Supplementary file 5 — Markers for all cells for the Lrrc15DTR kinetic scRNA-seq experiment. [file 41586_2022_5272_MOESM5_ESM.xlsx]

## Sheet: Sheet1
ST4: Markers for all cells from LRRC15 DTR kinetic scRNAseq experiment
	p_val	avg_logFC	pct.1	pct.2	p_val_adj	cluster	gene
Prg4	1.79e-285	2.34611	0.897	0.1	4.40519e-281	0	Prg4
Serpina3n	2.0063e-275	2.09494	0.932	0.187	4.93749e-271	0	Serpina3n
Prelp	8.46383e-228	1.41162	0.917	0.262	2.08295e-223	0	Prelp
Col3a1	1.25357e-223	1.47456	0.999	0.89	3.08503e-219	0	Col3a1
Sfrp2	8.08745e-208	1.86243	0.892	0.282	1.99032e-203	0	Sfrp2
Chl1	3.52786e-205	1.22611	0.705	0.059	8.68207e-201	0	Chl1
C4b	8.71561e-205	1.47437	0.96	0.336	2.14491e-200	0	C4b
Il33	5.5033e-202	1.28107	0.826	0.157	1.35436e-197	0	Il33
Lbp	9.73004e-193	1.77343	0.909	0.309	2.39456e-188	0	Lbp
Fstl1	2.79622e-187	1.05439	0.998	0.884	6.8815e-183	0	Fstl1
Loxl1	1.68585e-186	1.05306	0.984	0.603	4.14887e-182	0	Loxl1
Pdpn	2.29941e-184	1.03399	0.963	0.516	5.65884e-180	0	Pdpn
Col14a1	3.75775e-180	1.42406	0.912	0.392	9.24782e-176	0	Col14a1
C3	4.03784e-176	1.50575	0.955	0.383	9.93711e-172	0	C3
Lgi2	5.8713e-173	1.13938	0.837	0.247	1.44493e-168	0	Lgi2
Pam	3.15001e-172	1.10218	0.928	0.472	7.75217e-168	0	Pam
Lox	9.26925e-169	1.16149	0.95	0.492	2.28116e-164	0	Lox
Svep1	6.43306e-168	1.15133	0.897	0.38	1.58317e-163	0	Svep1
Sod3	5.78327e-167	0.984412	0.955	0.512	1.42326e-162	0	Sod3
Mmp2	1.85098e-165	1.04498	0.987	0.674	4.55526e-161	0	Mmp2
Efemp2	4.56707e-160	0.894414	0.964	0.632	1.12396e-155	0	Efemp2
Mmp3	2.36289e-159	1.66995	0.882	0.289	5.81507e-155	0	Mmp3
Man2a1	1.32769e-158	0.930129	0.954	0.598	3.26745e-154	0	Man2a1
Efemp1	6.10825e-154	1.13465	0.901	0.265	1.50324e-149	0	Efemp1
Cfb	1.22216e-153	0.695114	0.655	0.108	3.00772e-149	0	Cfb
Thbs3	5.54721e-152	0.885014	0.854	0.36	1.36517e-147	0	Thbs3
Bmp1	1.5368e-149	0.86213	0.958	0.647	3.78208e-145	0	Bmp1
Scara3	4.03054e-149	0.999962	0.864	0.297	9.91916e-145	0	Scara3
Adamts5	2.04412e-148	1.23278	0.889	0.34	5.03059e-144	0	Adamts5
Abi3bp	6.10681e-148	1.11826	0.921	0.417	1.50289e-143	0	Abi3bp
Adamts15	1.00917e-147	1.04847	0.66	0.114	2.48357e-143	0	Adamts15
Tnxb	7.00074e-147	1.25228	0.866	0.29	1.72288e-142	0	Tnxb
Il11ra1	1.55079e-144	1.01961	0.976	0.651	3.8165e-140	0	Il11ra1
Cxcl12	3.10764e-143	1.56551	0.901	0.439	7.6479e-139	0	Cxcl12
Pi16	5.7382e-143	1.47968	0.888	0.342	1.41217e-138	0	Pi16
Dpt	1.70143e-142	1.00391	0.963	0.389	4.18722e-138	0	Dpt
Cpxm1	9.51601e-139	1.52517	0.951	0.569	2.34189e-134	0	Cpxm1
Vegfd	9.56921e-138	1.03614	0.783	0.206	2.35498e-133	0	Vegfd
Ptgis	1.08246e-135	0.757299	0.698	0.186	2.66394e-131	0	Ptgis
Tgfbr2	1.15708e-135	0.966234	0.968	0.708	2.84756e-131	0	Tgfbr2
Lrp1	6.04051e-135	0.741337	0.985	0.711	1.48657e-130	0	Lrp1
Mt2	1.30865e-134	1.2699	0.95	0.595	3.22058e-130	0	Mt2
Adgrd1	2.17833e-133	0.799855	0.79	0.235	5.36087e-129	0	Adgrd1
Ptx3	4.06607e-133	1.32166	0.761	0.215	1.00066e-128	0	Ptx3
Rnase4	8.67639e-132	0.784465	0.985	0.722	2.13526e-127	0	Rnase4
C1s1	1.76991e-131	0.939775	0.971	0.66	4.35574e-127	0	C1s1
Nsg1	3.24862e-130	0.67947	0.794	0.29	7.99486e-126	0	Nsg1
Emb	5.84083e-130	0.903475	0.764	0.286	1.43743e-125	0	Emb
C1ra	4.1713e-127	0.832747	0.9	0.476	1.02656e-122	0	C1ra
Mgst1	8.89243e-126	0.71345	0.951	0.612	2.18843e-121	0	Mgst1
Rarres2	4.00403e-124	1.23381	0.962	0.636	9.85391e-120	0	Rarres2
Fbn1	4.25514e-124	0.960009	0.982	0.731	1.04719e-119	0	Fbn1
Steap4	3.22573e-123	0.915078	0.714	0.165	7.93852e-119	0	Steap4
Ackr3	6.85262e-122	0.936754	0.862	0.375	1.68643e-117	0	Ackr3
Scn7a	2.53681e-121	0.894094	0.754	0.225	6.24309e-117	0	Scn7a
Gda	1.67174e-120	0.87786	0.853	0.358	4.11415e-116	0	Gda
Slc39a14	1.48597e-119	0.806501	0.778	0.324	3.65698e-115	0	Slc39a14
Tgfbr3	6.85348e-118	0.881478	0.921	0.49	1.68664e-113	0	Tgfbr3
Col1a2	4.9381e-117	0.811797	0.999	0.85	1.21527e-112	0	Col1a2
Heg1	6.31245e-117	1.02591	0.879	0.467	1.55349e-112	0	Heg1
Sned1	9.50055e-115	0.936221	0.747	0.299	2.33808e-110	0	Sned1
Fn1	1.46326e-114	1.0855	0.992	0.842	3.60107e-110	0	Fn1
Sfrp4	2.10101e-114	1.21715	0.725	0.198	5.17059e-110	0	Sfrp4
Galnt16	5.57467e-114	0.655357	0.656	0.166	1.37193e-109	0	Galnt16
Mfap5	2.86524e-113	0.804628	0.966	0.612	7.05136e-109	0	Mfap5
Wisp2	6.79617e-113	1.08406	0.696	0.194	1.67254e-108	0	Wisp2
Hp	1.1688e-112	1.76705	0.541	0.088	2.87641e-108	0	Hp
Htra3	1.54616e-111	1.17239	0.889	0.504	3.80509e-107	0	Htra3
Saa3	1.32556e-110	2.93499	0.589	0.135	3.26221e-106	0	Saa3
Vgll3	1.43044e-108	0.793106	0.716	0.234	3.52031e-104	0	Vgll3
Fbln1	1.62543e-107	0.808383	0.935	0.545	4.00018e-103	0	Fbln1
Ifi205	2.08292e-107	0.707214	0.864	0.331	5.12606e-103	0	Ifi205
Dram1	2.62918e-107	0.654505	0.823	0.384	6.47042e-103	0	Dram1
Fbln2	1.59312e-104	0.676387	0.978	0.717	3.92068e-100	0	Fbln2
Sbsn	1.34964e-103	0.637107	0.549	0.09	3.32145e-99	0	Sbsn
Epdr1	3.67144e-103	0.470646	0.651	0.215	9.03542e-99	0	Epdr1
Serping1	9.75411e-103	0.845834	0.983	0.779	2.40049e-98	0	Serping1
Flrt2	5.5986e-102	0.63099	0.815	0.353	1.37782e-97	0	Flrt2
Osr1	2.58738e-101	0.594627	0.603	0.159	6.36755e-97	0	Osr1
Ccl8	9.70532e-101	0.600178	0.744	0.279	2.38848e-96	0	Ccl8
Angptl4	9.59521e-100	0.799599	0.772	0.322	2.36138e-95	0	Angptl4
Nfix	1.63813e-99	0.581698	0.944	0.596	4.03144e-95	0	Nfix
Clip4	2.67875e-99	0.529049	0.532	0.105	6.59241e-95	0	Clip4
Cmah	2.94181e-99	0.685821	0.598	0.151	7.23979e-95	0	Cmah
Ugcg	3.47279e-99	0.695074	0.855	0.504	8.54653e-95	0	Ugcg
Egfr	8.55415e-99	0.629146	0.824	0.368	2.10518e-94	0	Egfr
Arsi	1.91084e-96	0.603156	0.654	0.189	4.70259e-92	0	Arsi
Bicc1	2.57635e-96	0.63525	0.912	0.555	6.3404e-92	0	Bicc1
Pkdcc	2.75872e-96	0.475757	0.621	0.201	6.78921e-92	0	Pkdcc
Sulf1	3.09914e-96	0.758876	0.85	0.469	7.62698e-92	0	Sulf1
Dmkn	6.85779e-96	1.17483	0.417	0.045	1.6877e-91	0	Dmkn
Medag	2.87214e-95	0.641459	0.838	0.412	7.06835e-91	0	Medag
Sel1l3	1.82397e-94	0.433187	0.371	0.02	4.48879e-90	0	Sel1l3
Bmper	1.27854e-93	0.441015	0.448	0.059	3.14648e-89	0	Bmper
Fgf7	1.42996e-93	0.689078	0.713	0.242	3.51914e-89	0	Fgf7
Dcn	4.48919e-93	0.527228	0.999	0.74	1.10479e-88	0	Dcn
Gas7	1.58672e-92	0.746814	0.712	0.29	3.90491e-88	0	Gas7
Il1rl2	1.55055e-91	0.470381	0.666	0.265	3.81591e-87	0	Il1rl2
Sdc4	5.84723e-91	0.694268	0.845	0.449	1.439e-86	0	Sdc4
Ly6a	1.95837e-90	0.760938	0.986	0.719	4.81955e-86	0	Ly6a
Vcan	6.30198e-90	0.674021	0.863	0.485	1.55092e-85	0	Vcan
Serpinb6a	2.24804e-89	0.472105	0.98	0.888	5.53242e-85	0	Serpinb6a
Celf2	9.08368e-89	0.462084	0.84	0.364	2.23549e-84	0	Celf2
Rras2	1.30851e-88	0.72078	0.659	0.243	3.22024e-84	0	Rras2
Col5a1	1.24538e-87	0.601513	0.969	0.716	3.06489e-83	0	Col5a1
Pdgfra	7.81621e-87	0.647505	0.905	0.511	1.92357e-82	0	Pdgfra
Ccdc80	1.34448e-86	0.581067	0.951	0.601	3.30877e-82	0	Ccdc80
Pros1	2.59513e-86	0.576418	0.927	0.663	6.38661e-82	0	Pros1
Lrrn4cl	2.77232e-86	0.574662	0.656	0.218	6.82268e-82	0	Lrrn4cl
Fndc3b	6.56304e-86	0.549712	0.928	0.703	1.61516e-81	0	Fndc3b
Slc16a1	2.1482e-85	0.509617	0.588	0.187	5.28673e-81	0	Slc16a1
Ssc5d	1.3773e-84	0.46852	0.58	0.161	3.38953e-80	0	Ssc5d
Mt1	3.58783e-84	0.982602	0.979	0.804	8.82964e-80	0	Mt1
Aebp1	5.15706e-84	0.635957	0.991	0.79	1.26915e-79	0	Aebp1
S100a16	5.28283e-84	0.735796	0.947	0.674	1.30011e-79	0	S100a16
Ifi27l2a	1.18166e-83	0.527648	0.826	0.337	2.90807e-79	0	Ifi27l2a
Plac8	2.84697e-83	0.538636	0.965	0.605	7.00639e-79	0	Plac8
Adamtsl1	1.72415e-82	0.416902	0.71	0.258	4.24314e-78	0	Adamtsl1
Adgra2	3.12541e-82	0.426473	0.656	0.276	7.69164e-78	0	Adgra2
Nov	2.21064e-81	0.900724	0.579	0.161	5.44039e-77	0	Nov
Ltbp1	6.93135e-81	0.567183	0.628	0.201	1.70581e-76	0	Ltbp1
Gpx3	1.19505e-80	0.543553	0.986	0.684	2.94101e-76	0	Gpx3
Slit3	1.91098e-80	0.514676	0.863	0.511	4.70292e-76	0	Slit3
Col1a1	7.34329e-80	0.591473	0.997	0.867	1.80718e-75	0	Col1a1
Cyp7b1	1.18633e-79	0.79866	0.559	0.18	2.91957e-75	0	Cyp7b1
Wbscr17	3.64936e-79	0.365089	0.447	0.098	8.98108e-75	0	Wbscr17
Ugdh	4.87077e-79	0.515866	0.887	0.552	1.1987e-74	0	Ugdh
Emilin2	8.632e-79	0.586879	0.842	0.459	2.12434e-74	0	Emilin2
Apbb1ip	1.17919e-78	0.416472	0.71	0.316	2.90197e-74	0	Apbb1ip
Chrdl1	1.45348e-78	0.541773	0.644	0.183	3.57701e-74	0	Chrdl1
Sulf2	2.89177e-78	0.47056	0.54	0.161	7.11664e-74	0	Sulf2
Fam102b	7.85712e-78	0.529662	0.777	0.388	1.93364e-73	0	Fam102b
Plod2	2.96652e-77	0.60136	0.72	0.357	7.30061e-73	0	Plod2
Gm12840	5.90621e-77	0.685037	0.676	0.29	1.45352e-72	0	Gm12840
Dpp4	9.43992e-77	0.483477	0.691	0.219	2.32316e-72	0	Dpp4
Fxyd1	9.86309e-77	0.46106	0.871	0.493	2.42731e-72	0	Fxyd1
Ctsh	1.34353e-76	0.545611	0.892	0.562	3.30643e-72	0	Ctsh
Prss23	2.03922e-76	0.821698	0.911	0.665	5.01852e-72	0	Prss23
Ap2a2	4.80337e-76	0.507294	0.798	0.455	1.18211e-71	0	Ap2a2
Ly6c1	1.87097e-75	0.66809	0.915	0.465	4.60446e-71	0	Ly6c1
Slc43a3	8.70694e-75	0.532937	0.793	0.401	2.14278e-70	0	Slc43a3
Uap1	3.39623e-74	0.753381	0.819	0.483	8.35813e-70	0	Uap1
Podn	3.85051e-73	0.52992	0.523	0.138	9.47611e-69	0	Podn
Rpn1	5.05437e-73	0.50077	0.894	0.644	1.24388e-68	0	Rpn1
Gfpt2	2.03321e-71	0.417877	0.755	0.341	5.00373e-67	0	Gfpt2
Lpgat1	1.14935e-70	0.455919	0.741	0.407	2.82856e-66	0	Lpgat1
Lgmn	2.26749e-70	0.456771	0.928	0.651	5.5803e-66	0	Lgmn
Nbl1	3.66689e-70	0.606451	0.915	0.64	9.02421e-66	0	Nbl1
Cd248	5.55204e-70	0.692632	0.883	0.59	1.36636e-65	0	Cd248
Sema3c	7.30378e-70	0.644126	0.62	0.211	1.79746e-65	0	Sema3c
Rpn2	8.42891e-70	0.426637	0.945	0.773	2.07435e-65	0	Rpn2
Adam9	1.69493e-69	0.462574	0.829	0.499	4.17123e-65	0	Adam9
Slc4a4	2.85366e-69	0.444623	0.533	0.151	7.02286e-65	0	Slc4a4
Cyp1b1	5.46798e-69	0.577601	0.433	0.091	1.34567e-64	0	Cyp1b1
Fndc1	6.36413e-69	0.565732	0.769	0.354	1.56621e-64	0	Fndc1
Clmp	1.05632e-68	0.442701	0.788	0.42	2.5996e-64	0	Clmp
Slfn5	2.49291e-68	0.610552	0.877	0.494	6.13506e-64	0	Slfn5
Cthrc1	3.34262e-68	0.745291	0.78	0.416	8.2262e-64	0	Cthrc1
Ndrg4	4.90788e-68	0.35976	0.467	0.148	1.20783e-63	0	Ndrg4
Qpct	6.37683e-68	0.416447	0.623	0.265	1.56934e-63	0	Qpct
Axl	7.24975e-67	0.562667	0.921	0.642	1.78416e-62	0	Axl
Kif21a	7.77672e-67	0.290928	0.366	0.067	1.91385e-62	0	Kif21a
Cd55	5.24205e-66	0.58169	0.615	0.23	1.29007e-61	0	Cd55
Sdk1	5.5735e-66	0.305287	0.43	0.11	1.37164e-61	0	Sdk1
Ifi204	5.68944e-66	0.459287	0.828	0.42	1.40017e-61	0	Ifi204
Mmp23	6.33641e-66	0.47864	0.865	0.5	1.55939e-61	0	Mmp23
Lcn2	7.84237e-66	0.759155	0.316	0.029	1.93001e-61	0	Lcn2
Ext1	2.42299e-65	0.49923	0.819	0.548	5.96299e-61	0	Ext1
Timp1	2.78985e-65	0.646362	0.95	0.701	6.86582e-61	0	Timp1
Ahnak	3.69883e-65	0.534758	0.975	0.865	9.10283e-61	0	Ahnak
Nid1	1.05608e-64	0.583205	0.976	0.84	2.59901e-60	0	Nid1
Srpx	1.59408e-64	0.469168	0.758	0.383	3.92303e-60	0	Srpx
Steap1	2.3629e-64	0.30228	0.42	0.121	5.8151e-60	0	Steap1
Fhl1	8.10725e-64	0.391681	0.514	0.189	1.99519e-59	0	Fhl1
Glis3	2.33932e-63	0.291168	0.423	0.115	5.75706e-59	0	Glis3
Ces2g	3.95554e-63	0.298723	0.396	0.079	9.73457e-59	0	Ces2g
Dse	4.85507e-63	0.410858	0.731	0.367	1.19483e-58	0	Dse
Lpar1	2.16864e-62	0.395677	0.753	0.402	5.33703e-58	0	Lpar1
Sirpa	2.30985e-62	0.360143	0.676	0.292	5.68454e-58	0	Sirpa
Ccl7	1.41408e-61	0.694645	0.793	0.427	3.48005e-57	0	Ccl7
Il15ra	1.43835e-61	0.389796	0.532	0.169	3.53977e-57	0	Il15ra
Gxylt2	1.78248e-61	0.5005	0.689	0.332	4.38668e-57	0	Gxylt2
H6pd	2.13064e-61	0.372371	0.612	0.274	5.24351e-57	0	H6pd
Adora2b	8.28497e-61	0.370196	0.457	0.108	2.03893e-56	0	Adora2b
Ugp2	1.32408e-60	0.486395	0.811	0.547	3.25857e-56	0	Ugp2
Ddr2	1.33896e-60	0.474623	0.848	0.487	3.29518e-56	0	Ddr2
Nfasc	1.8624e-60	0.256709	0.313	0.045	4.58338e-56	0	Nfasc
Foxp1	2.12606e-60	0.407123	0.823	0.527	5.23223e-56	0	Foxp1
Crtap	2.6851e-60	0.43929	0.866	0.593	6.60804e-56	0	Crtap
Dpep1	4.13271e-60	0.278084	0.771	0.327	1.01706e-55	0	Dpep1
Tmem45a	1.00421e-59	0.372934	0.797	0.453	2.47136e-55	0	Tmem45a
Tnfaip6	1.08854e-59	0.461054	0.856	0.521	2.6789e-55	0	Tnfaip6
Amotl2	1.73429e-59	0.443301	0.686	0.348	4.2681e-55	0	Amotl2
Glipr2	3.29714e-59	0.369699	0.78	0.453	8.11425e-55	0	Glipr2
Spsb1	3.41303e-59	0.400267	0.557	0.231	8.39946e-55	0	Spsb1
Il6st	3.77204e-59	0.425631	0.878	0.601	9.283e-55	0	Il6st
Oat	4.25712e-59	0.403563	0.926	0.711	1.04768e-54	0	Oat
Mrc2	6.93743e-59	0.36426	0.794	0.48	1.7073e-54	0	Mrc2
Vasn	6.93864e-59	0.447174	0.796	0.46	1.7076e-54	0	Vasn
Ergic1	7.30906e-59	0.381474	0.74	0.415	1.79876e-54	0	Ergic1
Bckdhb	1.24547e-58	0.362102	0.419	0.126	3.06511e-54	0	Bckdhb
Lsp1	1.88643e-58	0.485086	0.859	0.528	4.64249e-54	0	Lsp1
Serpinb2	2.15235e-58	1.2571	0.272	0.041	5.29694e-54	0	Serpinb2
Igfbp4	2.80345e-58	1.01808	0.872	0.631	6.8993e-54	0	Igfbp4
Ctps	7.50052e-58	0.423549	0.606	0.27	1.84588e-53	0	Ctps
Nenf	2.26519e-57	0.34707	0.956	0.819	5.57463e-53	0	Nenf
Csf1	8.13994e-57	0.309137	0.811	0.43	2.00324e-52	0	Csf1
Sh3pxd2b	8.27133e-57	0.370168	0.744	0.434	2.03557e-52	0	Sh3pxd2b
Dpysl3	1.22293e-56	0.475893	0.754	0.447	3.00962e-52	0	Dpysl3
Irak3	1.30093e-56	0.362176	0.559	0.21	3.20158e-52	0	Irak3
Tmeff2	1.72635e-56	0.341947	0.561	0.186	4.24855e-52	0	Tmeff2
Zfhx3	5.2574e-56	0.268684	0.641	0.322	1.29385e-51	0	Zfhx3
Nnmt	5.60556e-56	0.392546	0.794	0.498	1.37953e-51	0	Nnmt
Lhfp	1.14027e-55	0.374894	0.926	0.643	2.80621e-51	0	Lhfp
AW551984	1.21468e-55	0.359662	0.53	0.208	2.98932e-51	0	AW551984
Lgals3bp	1.29633e-55	0.365002	0.88	0.636	3.19026e-51	0	Lgals3bp
B4galt1	2.05976e-55	0.366474	0.889	0.631	5.06907e-51	0	B4galt1
P4hb	2.08071e-55	0.371635	0.966	0.842	5.12062e-51	0	P4hb
Fkbp9	2.96101e-55	0.403509	0.916	0.713	7.28705e-51	0	Fkbp9
Lum	3.33023e-55	0.416782	0.936	0.592	8.1957e-51	0	Lum
Mia3	4.34569e-55	0.379314	0.785	0.476	1.06947e-50	0	Mia3
Il1r1	6.21316e-55	0.447609	0.763	0.474	1.52906e-50	0	Il1r1
Pcolce	6.63948e-55	0.445976	0.955	0.777	1.63398e-50	0	Pcolce
Idh1	7.01464e-55	0.439442	0.73	0.423	1.7263e-50	0	Idh1
Slc16a2	7.14011e-55	0.341198	0.602	0.294	1.75718e-50	0	Slc16a2
Gfra2	8.06868e-55	0.28846	0.288	0.038	1.9857e-50	0	Gfra2
Timp2	8.35089e-55	0.304078	0.986	0.817	2.05515e-50	0	Timp2
Ssbp2	3.0315e-54	0.26207	0.51	0.221	7.46052e-50	0	Ssbp2
Xdh	3.26048e-54	0.351261	0.683	0.33	8.02403e-50	0	Xdh
Ccl11	9.66593e-54	0.464412	0.751	0.393	2.37879e-49	0	Ccl11
Txndc5	1.4029e-53	0.422564	0.899	0.642	3.45253e-49	0	Txndc5
Islr	1.77481e-53	0.468002	0.783	0.451	4.36782e-49	0	Islr
Tmed3	2.04728e-53	0.355683	0.946	0.797	5.03835e-49	0	Tmed3
Gnpnat1	7.53376e-53	0.414553	0.71	0.418	1.85406e-48	0	Gnpnat1
Cadm3	8.16242e-53	0.368066	0.532	0.187	2.00877e-48	0	Cadm3
Creb3l1	1.50178e-52	0.346686	0.775	0.484	3.69588e-48	0	Creb3l1
Spon2	1.67453e-52	0.416188	0.565	0.223	4.12102e-48	0	Spon2
Dsel	2.59153e-52	0.349006	0.649	0.342	6.37775e-48	0	Dsel
Has1	9.51374e-52	0.261247	0.67	0.291	2.34133e-47	0	Has1
Itih5	1.55223e-51	0.420067	0.638	0.27	3.82004e-47	0	Itih5
Rhou	2.22768e-51	0.323313	0.558	0.235	5.48233e-47	0	Rhou
Sec31a	2.27532e-51	0.364925	0.841	0.597	5.59956e-47	0	Sec31a
Cavin1	3.57149e-51	0.555411	0.926	0.678	8.78943e-47	0	Cavin1
Creb5	3.93259e-51	0.435746	0.577	0.223	9.6781e-47	0	Creb5
Plat	4.05612e-51	0.500289	0.927	0.707	9.98211e-47	0	Plat
Fam46a	4.07418e-51	0.398403	0.756	0.437	1.00266e-46	0	Fam46a
Slco3a1	5.8022e-51	0.367124	0.649	0.333	1.42792e-46	0	Slco3a1
Ampd3	9.57808e-51	0.317224	0.455	0.139	2.35717e-46	0	Ampd3
Lima1	1.20019e-50	0.437133	0.886	0.628	2.95366e-46	0	Lima1
Col28a1	1.3476e-50	0.367135	0.253	0.021	3.31644e-46	0	Col28a1
Slc10a6	3.6534e-50	0.317919	0.404	0.092	8.99101e-46	0	Slc10a6
Ndn	5.27574e-50	0.336547	0.726	0.381	1.29836e-45	0	Ndn
Entpd2	1.48752e-49	0.353185	0.564	0.218	3.66078e-45	0	Entpd2
Man1a	1.89188e-49	0.379548	0.881	0.525	4.65591e-45	0	Man1a
Rhoq	1.98455e-49	0.359958	0.746	0.45	4.88399e-45	0	Rhoq
Gns	4.57486e-49	0.410356	0.825	0.516	1.12587e-44	0	Gns
Calu	1.85044e-48	0.414699	0.964	0.829	4.55392e-44	0	Calu
Sigmar1	2.05569e-48	0.343163	0.742	0.453	5.05905e-44	0	Sigmar1
Cemip	4.12374e-48	0.732708	0.254	0.029	1.01485e-43	0	Cemip
Scarb2	5.99039e-48	0.31793	0.767	0.527	1.47424e-43	0	Scarb2
Hsp90b1	1.54201e-47	0.331674	0.99	0.92	3.79489e-43	0	Hsp90b1
Col5a2	1.70848e-47	0.329119	0.989	0.776	4.20457e-43	0	Col5a2
Surf4	1.80213e-47	0.351948	0.891	0.691	4.43505e-43	0	Surf4
Prr13	2.03388e-47	0.378259	0.865	0.648	5.00538e-43	0	Prr13
Osmr	2.56961e-47	0.415283	0.747	0.434	6.32382e-43	0	Osmr
Adamts2	3.19888e-47	0.35832	0.932	0.665	7.87245e-43	0	Adamts2
Ecm1	3.45527e-47	0.449174	0.924	0.715	8.50342e-43	0	Ecm1
Mmp19	5.82295e-47	0.266777	0.668	0.375	1.43303e-42	0	Mmp19
Agfg1	5.94816e-47	0.356654	0.741	0.465	1.46384e-42	0	Agfg1
Clu	1.07385e-46	0.69452	0.532	0.186	2.64275e-42	0	Clu
Adm	1.3564e-46	0.874885	0.654	0.321	3.33811e-42	0	Adm
Tmem100	1.51832e-46	0.38878	0.602	0.306	3.7366e-42	0	Tmem100
Cygb	2.10701e-46	0.359051	0.844	0.533	5.18534e-42	0	Cygb
Gstm2	2.41785e-46	0.378742	0.759	0.412	5.95034e-42	0	Gstm2
Ifi211	2.56973e-46	0.317044	0.712	0.384	6.3241e-42	0	Ifi211
Sfrp1	2.99612e-46	0.928733	0.625	0.325	7.37345e-42	0	Sfrp1
Psd3	3.49097e-46	0.336499	0.474	0.177	8.59127e-42	0	Psd3
Dclk1	4.75699e-46	0.372787	0.773	0.44	1.1707e-41	0	Dclk1
Igsf10	6.3267e-46	0.261648	0.676	0.376	1.557e-41	0	Igsf10
Serpinf1	6.43677e-46	0.406435	0.973	0.701	1.58409e-41	0	Serpinf1
Ltbp3	9.48186e-46	0.346132	0.645	0.338	2.33349e-41	0	Ltbp3
Tmem43	2.10478e-45	0.317839	0.645	0.371	5.17986e-41	0	Tmem43
Ggt5	3.43002e-45	0.4854	0.519	0.214	8.44128e-41	0	Ggt5
Vwa5a	4.43854e-45	0.378128	0.738	0.42	1.09232e-40	0	Vwa5a
Sparc	7.45524e-45	0.388355	0.999	0.947	1.83473e-40	0	Sparc
Cp	8.5188e-45	0.434444	0.488	0.197	2.09648e-40	0	Cp
P4ha3	9.02037e-45	0.30349	0.571	0.296	2.21991e-40	0	P4ha3
Flnc	9.08534e-45	0.291085	0.49	0.202	2.2359e-40	0	Flnc
Cd34	1.27243e-44	0.46189	0.894	0.468	3.13144e-40	0	Cd34
Gabra3	2.06894e-44	0.271259	0.358	0.092	5.09166e-40	0	Gabra3
Fam102a	3.01582e-44	0.265526	0.385	0.11	7.42194e-40	0	Fam102a
Tram1	3.94748e-44	0.288453	0.82	0.604	9.71474e-40	0	Tram1
Ckap4	4.80321e-44	0.367586	0.916	0.729	1.18207e-39	0	Ckap4
Lama4	4.86263e-44	0.352683	0.85	0.606	1.19669e-39	0	Lama4
Twsg1	5.20129e-44	0.338464	0.75	0.436	1.28004e-39	0	Twsg1
Vcam1	5.43169e-44	0.537539	0.622	0.27	1.33674e-39	0	Vcam1
Lrrc17	8.97298e-44	0.452276	0.577	0.288	2.20825e-39	0	Lrrc17
Islr2	1.67616e-43	0.265972	0.237	0.042	4.12504e-39	0	Islr2
Hif1a	1.68332e-43	0.386757	0.865	0.625	4.14265e-39	0	Hif1a
Antxr1	1.9303e-43	0.33959	0.859	0.575	4.75047e-39	0	Antxr1
Add3	2.13743e-43	0.310458	0.689	0.37	5.26021e-39	0	Add3
C1galt1	2.53242e-43	0.394828	0.659	0.321	6.23229e-39	0	C1galt1
Atp2a2	2.70052e-43	0.316774	0.855	0.644	6.64598e-39	0	Atp2a2
Chpf	3.20799e-43	0.31961	0.648	0.366	7.89486e-39	0	Chpf
Dapk1	3.60334e-43	0.263969	0.614	0.258	8.86783e-39	0	Dapk1
Rab32	1.01701e-42	0.29594	0.45	0.157	2.50287e-38	0	Rab32
Ddb1	1.33476e-42	0.333135	0.865	0.654	3.28485e-38	0	Ddb1
C2	2.23695e-42	0.349591	0.655	0.348	5.50514e-38	0	C2
Ifi207	2.33913e-42	0.321786	0.708	0.352	5.75659e-38	0	Ifi207
Tpbg	4.86772e-42	0.309723	0.763	0.449	1.19795e-37	0	Tpbg
Canx	8.9183e-42	0.354389	0.956	0.822	2.19479e-37	0	Canx
Thbs2	9.9309e-42	0.512452	0.938	0.694	2.44399e-37	0	Thbs2
Col16a1	1.38838e-41	0.339667	0.811	0.505	3.41679e-37	0	Col16a1
Anxa3	1.91099e-41	0.423425	0.837	0.531	4.70295e-37	0	Anxa3
Fgf2	1.91183e-41	0.431151	0.502	0.203	4.70501e-37	0	Fgf2
Gprc5b	4.9936e-41	0.254609	0.426	0.167	1.22893e-36	0	Gprc5b
Tppp3	5.7373e-41	0.457155	0.564	0.29	1.41195e-36	0	Tppp3
Nfia	5.75413e-41	0.316871	0.785	0.429	1.41609e-36	0	Nfia
Cfh	6.51873e-41	0.412367	0.734	0.443	1.60426e-36	0	Cfh
Ptgfrn	7.28226e-41	0.322692	0.774	0.466	1.79216e-36	0	Ptgfrn
Clcn5	1.27138e-40	0.264627	0.432	0.183	3.12886e-36	0	Clcn5
Comt	1.37915e-40	0.289055	0.843	0.615	3.39408e-36	0	Comt
Arhgap29	1.63978e-40	0.351201	0.734	0.4	4.0355e-36	0	Arhgap29
Fbn2	3.062e-40	0.316373	0.495	0.237	7.53559e-36	0	Fbn2
Cast	4.67688e-40	0.322175	0.855	0.633	1.15098e-35	0	Cast
Ppp1r14b	5.44555e-40	0.322226	0.934	0.805	1.34015e-35	0	Ppp1r14b
1700019D03Rik	1.45976e-39	0.27848	0.301	0.086	3.59247e-35	0	1700019D03Rik
Anpep	2.04384e-39	0.364553	0.694	0.354	5.02989e-35	0	Anpep
Pcdh7	2.71486e-39	0.306098	0.623	0.307	6.68127e-35	0	Pcdh7
Stk38	2.81863e-39	0.305663	0.65	0.361	6.93666e-35	0	Stk38
Steap2	4.71358e-39	0.261187	0.455	0.188	1.16001e-34	0	Steap2
Dcbld2	5.30268e-39	0.334262	0.571	0.304	1.30499e-34	0	Dcbld2
Ctsb	5.39481e-39	0.287661	0.99	0.922	1.32766e-34	0	Ctsb
Prnp	7.52405e-39	0.423903	0.915	0.683	1.85167e-34	0	Prnp
Yipf5	1.39165e-38	0.282016	0.786	0.56	3.42485e-34	0	Yipf5
Scara5	1.92591e-38	0.27844	0.577	0.213	4.73965e-34	0	Scara5
Saa1	2.68925e-38	0.469345	0.174	0.007	6.61826e-34	0	Saa1
Rbms3	2.99502e-38	0.326295	0.812	0.545	7.37073e-34	0	Rbms3
Frmd6	3.3404e-38	0.303717	0.735	0.456	8.22073e-34	0	Frmd6
Pcsk6	4.87766e-38	0.331382	0.412	0.143	1.20039e-33	0	Pcsk6
Cpq	6.55225e-38	0.332628	0.745	0.432	1.61251e-33	0	Cpq
Fxyd6	1.58813e-37	0.672421	0.553	0.297	3.90839e-33	0	Fxyd6
Slc39a1	1.79519e-37	0.356046	0.849	0.592	4.41796e-33	0	Slc39a1
Bmp3	2.41043e-37	0.329462	0.294	0.074	5.93208e-33	0	Bmp3
Fst	2.6142e-37	0.390048	0.685	0.365	6.43354e-33	0	Fst
Gpm6b	2.95249e-37	0.418496	0.685	0.418	7.26607e-33	0	Gpm6b
Ggh	4.19658e-37	0.251527	0.738	0.479	1.03278e-32	0	Ggh
S100a13	4.81882e-37	0.363804	0.953	0.831	1.18591e-32	0	S100a13
Rian	5.66512e-37	0.331855	0.643	0.383	1.39418e-32	0	Rian
Aldh1a3	1.14389e-36	0.43604	0.292	0.084	2.81511e-32	0	Aldh1a3
Ace	2.90189e-36	0.488423	0.704	0.413	7.14156e-32	0	Ace
Jak1	2.93985e-36	0.331458	0.92	0.749	7.23497e-32	0	Jak1
Lamc1	3.48425e-36	0.363725	0.921	0.769	8.57474e-32	0	Lamc1
Kdelc2	1.00516e-35	0.299097	0.64	0.36	2.4737e-31	0	Kdelc2
Gpx7	1.11782e-35	0.320535	0.76	0.519	2.75095e-31	0	Gpx7
St3gal2	1.19812e-35	0.308846	0.661	0.363	2.94859e-31	0	St3gal2
Ntrk2	1.41564e-35	0.27829	0.525	0.226	3.48389e-31	0	Ntrk2
Ptgs1	1.81916e-35	0.275271	0.354	0.133	4.47696e-31	0	Ptgs1
Npdc1	1.94571e-35	0.291689	0.853	0.633	4.7884e-31	0	Npdc1
Cd164	2.18912e-35	0.322414	0.884	0.685	5.38744e-31	0	Cd164
Nedd4	2.62641e-35	0.273804	0.979	0.89	6.46359e-31	0	Nedd4
Srpx2	2.91504e-35	0.286129	0.594	0.316	7.17391e-31	0	Srpx2
Psap	3.19491e-35	0.289487	0.986	0.924	7.86267e-31	0	Psap
Pcdh19	4.21657e-35	0.270625	0.609	0.346	1.0377e-30	0	Pcdh19
Arsb	7.91856e-35	0.269348	0.521	0.248	1.94876e-30	0	Arsb
Csgalnact1	8.78615e-35	0.391573	0.628	0.353	2.16227e-30	0	Csgalnact1
Loxl2	1.62968e-34	0.257742	0.854	0.609	4.01065e-30	0	Loxl2
Dpy19l1	2.41262e-34	0.277066	0.585	0.308	5.93746e-30	0	Dpy19l1
Epb41l2	2.46046e-34	0.344433	0.831	0.576	6.0552e-30	0	Epb41l2
Gaa	3.67427e-34	0.269337	0.733	0.467	9.04237e-30	0	Gaa
Gm43289	4.18531e-34	0.376696	0.391	0.154	1.03e-29	0	Gm43289
Crip1	5.67445e-34	0.392765	0.98	0.915	1.39648e-29	0	Crip1
Serpinh1	1.07371e-33	0.26399	0.995	0.925	2.64241e-29	0	Serpinh1
Copa	1.15353e-33	0.308886	0.822	0.591	2.83884e-29	0	Copa
Pigt	1.86864e-33	0.275874	0.685	0.42	4.59873e-29	0	Pigt
Sdc2	4.23404e-33	0.261812	0.843	0.595	1.042e-28	0	Sdc2
B4galt5	5.97225e-33	0.27468	0.555	0.3	1.46977e-28	0	B4galt5
Ccl2	8.78135e-33	0.919793	0.625	0.374	2.16109e-28	0	Ccl2
Gas6	1.30666e-32	0.811371	0.603	0.31	3.21568e-28	0	Gas6
Cd44	1.36483e-32	0.260033	0.755	0.512	3.35885e-28	0	Cd44
Sec61a1	1.44882e-32	0.265389	0.777	0.555	3.56555e-28	0	Sec61a1
Olfml2b	1.54961e-32	0.301463	0.799	0.548	3.8136e-28	0	Olfml2b
Tshz2	1.59656e-32	0.261195	0.741	0.408	3.92914e-28	0	Tshz2
Plagl1	1.83866e-32	0.277789	0.297	0.083	4.52494e-28	0	Plagl1
Cd302	2.18506e-32	0.333057	0.926	0.748	5.37743e-28	0	Cd302
Slc38a10	3.37151e-32	0.258247	0.766	0.557	8.29729e-28	0	Slc38a10
Hdlbp	3.96313e-32	0.309045	0.91	0.755	9.75326e-28	0	Hdlbp
Pdia3	7.3215e-32	0.260127	0.975	0.891	1.80182e-27	0	Pdia3
Slc44a1	1.74497e-31	0.255664	0.659	0.388	4.29436e-27	0	Slc44a1
Nmt2	2.00117e-31	0.254057	0.561	0.301	4.92487e-27	0	Nmt2
Mark1	2.97132e-31	0.253544	0.447	0.213	7.31242e-27	0	Mark1
Sfxn1	3.11071e-31	0.252827	0.665	0.42	7.65546e-27	0	Sfxn1
Kng2	3.56135e-31	0.26702	0.219	0.031	8.76449e-27	0	Kng2
Tnfrsf11b	3.63707e-31	0.360274	0.346	0.122	8.95082e-27	0	Tnfrsf11b
Mpp6	3.69137e-31	0.250529	0.532	0.309	9.08446e-27	0	Mpp6
Zbtb20	5.56505e-31	0.293725	0.917	0.697	1.36956e-26	0	Zbtb20
Zcchc24	5.86661e-31	0.261825	0.771	0.527	1.44377e-26	0	Zcchc24
Capn2	6.07502e-31	0.263462	0.705	0.46	1.49506e-26	0	Capn2
Pamr1	6.93136e-31	0.313466	0.415	0.173	1.70581e-26	0	Pamr1
Il13ra1	8.71358e-31	0.286428	0.79	0.537	2.14441e-26	0	Il13ra1
Steap3	1.44836e-30	0.25431	0.557	0.265	3.56441e-26	0	Steap3
Sec24d	1.98373e-30	0.279529	0.707	0.441	4.88197e-26	0	Sec24d
Enc1	2.20888e-30	0.368531	0.535	0.308	5.43604e-26	0	Enc1
Marcks	2.34022e-30	0.460802	0.971	0.901	5.75928e-26	0	Marcks
Nox4	5.20478e-30	0.289602	0.433	0.186	1.2809e-25	0	Nox4
Acadsb	6.45093e-30	0.272973	0.618	0.354	1.58757e-25	0	Acadsb
2900097C17Rik	6.77725e-30	0.271843	0.801	0.582	1.66788e-25	0	2900097C17Rik
Zyx	8.77773e-30	0.278721	0.79	0.592	2.1602e-25	0	Zyx
Mcfd2	9.10454e-30	0.290852	0.785	0.553	2.24063e-25	0	Mcfd2
En1	1.57892e-29	0.250494	0.543	0.284	3.88572e-25	0	En1
Meg3	2.08924e-29	0.26689	0.792	0.563	5.14161e-25	0	Meg3
Dnajc3	2.52474e-29	0.255102	0.874	0.687	6.21338e-25	0	Dnajc3
Hspg2	2.66611e-29	0.286679	0.954	0.794	6.56129e-25	0	Hspg2
Vkorc1	4.2292e-29	0.282228	0.831	0.648	1.04081e-24	0	Vkorc1
Tspan11	4.25282e-29	0.257536	0.523	0.275	1.04662e-24	0	Tspan11
C1qtnf6	5.04305e-29	0.300538	0.858	0.612	1.24109e-24	0	C1qtnf6
Zfp36l1	7.2041e-29	0.275156	0.94	0.784	1.77293e-24	0	Zfp36l1
Grn	7.61441e-29	0.29256	0.919	0.761	1.87391e-24	0	Grn
Grb10	9.89824e-29	0.293436	0.707	0.451	2.43596e-24	0	Grb10
Rasl11a	2.10429e-28	0.429877	0.371	0.188	5.17865e-24	0	Rasl11a
Lpl	3.88578e-28	0.563513	0.65	0.396	9.5629e-24	0	Lpl
Ppa1	4.43747e-28	0.338226	0.723	0.489	1.09206e-23	0	Ppa1
Dag1	6.06836e-28	0.254556	0.743	0.507	1.49342e-23	0	Dag1
Stt3a	2.05466e-27	0.282353	0.824	0.612	5.05652e-23	0	Stt3a
Serpine1	2.2323e-27	0.784287	0.6	0.408	5.49368e-23	0	Serpine1
Mxra8	3.11641e-27	0.277604	0.869	0.682	7.66947e-23	0	Mxra8
Ctsl	3.73007e-27	0.254207	0.991	0.933	9.1797e-23	0	Ctsl
Sept8	4.37817e-27	0.262059	0.636	0.373	1.07747e-22	0	Sept8
Cpd	4.68851e-27	0.279893	0.752	0.52	1.15384e-22	0	Cpd
Zfp385a	4.706e-27	0.27687	0.464	0.233	1.15815e-22	0	Zfp385a
Gpc6	5.34876e-27	0.288185	0.466	0.234	1.31633e-22	0	Gpc6
Vat1	5.51193e-27	0.256816	0.842	0.655	1.35649e-22	0	Vat1
S100a4	9.71212e-27	0.343592	0.61	0.373	2.39015e-22	0	S100a4
Nav1	4.23807e-26	0.251215	0.752	0.531	1.04299e-21	0	Nav1
Lamb2	2.13019e-25	0.26274	0.767	0.589	5.24241e-21	0	Lamb2
Ms4a4d	2.21121e-25	0.289927	0.765	0.51	5.44179e-21	0	Ms4a4d
Carhsp1	4.60643e-25	0.251036	0.73	0.487	1.13364e-20	0	Carhsp1
Ptp4a2	5.80533e-25	0.250522	0.916	0.783	1.42869e-20	0	Ptp4a2
Ssr3	6.50603e-25	0.279503	0.95	0.825	1.60113e-20	0	Ssr3
Ctsk	6.89928e-25	0.296861	0.942	0.692	1.69791e-20	0	Ctsk
Rhoj	9.33449e-25	0.307578	0.892	0.734	2.29722e-20	0	Rhoj
Dact1	2.02682e-24	0.307457	0.465	0.261	4.98801e-20	0	Dact1
Cxcl13	5.00735e-24	0.793473	0.325	0.13	1.23231e-19	0	Cxcl13
Cxcl5	5.20884e-24	1.15291	0.241	0.08	1.2819e-19	0	Cxcl5
Lamp2	6.0553e-24	0.291336	0.967	0.868	1.49021e-19	0	Lamp2
Cxcl14	2.95766e-23	1.1465	0.535	0.353	7.27881e-19	0	Cxcl14
Gdf10	5.39948e-23	0.266274	0.152	0.029	1.32881e-18	0	Gdf10
Ctdsp2	4.94879e-22	0.299109	0.865	0.675	1.2179e-17	0	Ctdsp2
Galnt1	5.4327e-22	0.254394	0.775	0.535	1.33699e-17	0	Galnt1
Mycbp2	1.72685e-21	0.265036	0.768	0.597	4.24979e-17	0	Mycbp2
Selenop	4.15694e-19	0.284978	0.792	0.572	1.02302e-14	0	Selenop
Wnt2	6.17162e-18	0.2985	0.313	0.138	1.51884e-13	0	Wnt2
Hdac7	2.55715e-17	0.25234	0.64	0.418	6.29313e-13	0	Hdac7
Itm2a	6.34288e-16	0.311625	0.651	0.431	1.56098e-11	0	Itm2a
Cxcl1	1.57124e-15	0.308494	0.624	0.423	3.86683e-11	0	Cxcl1
S100a10	2.34989e-13	0.305804	0.947	0.89	5.78307e-09	0	S100a10
Anxa2	2.05134e-12	0.255578	0.971	0.933	5.04835e-08	0	Anxa2
Il1rl1	1.2661e-11	0.336936	0.189	0.091	3.11588e-07	0	Il1rl1
Sod2	1.3819e-09	0.434075	0.702	0.625	3.40086e-05	0	Sod2
Spp1	2.06173e-229	2.0798	0.976	0.442	5.07392e-225	1	Spp1
Col7a1	5.28455e-225	1.73216	0.824	0.102	1.30053e-220	1	Col7a1
Inhba	7.30785e-222	1.58334	0.896	0.195	1.79846e-217	1	Inhba
Spon1	8.21197e-221	1.55369	0.919	0.291	2.02097e-216	1	Spon1
Pmepa1	5.01628e-214	1.20265	0.986	0.793	1.23451e-209	1	Pmepa1
Tnc	2.0997e-204	1.57066	0.968	0.375	5.16736e-200	1	Tnc
Sdc1	8.26227e-200	1.22439	0.942	0.321	2.03335e-195	1	Sdc1
Cdh11	1.17613e-198	1.34766	0.925	0.394	2.89444e-194	1	Cdh11
Crabp1	1.03909e-197	1.57914	0.855	0.139	2.5572e-193	1	Crabp1
Col12a1	3.25741e-192	1.47961	0.968	0.492	8.01648e-188	1	Col12a1
Lrrc15	9.36149e-189	1.35792	0.814	0.151	2.30386e-184	1	Lrrc15
Col6a1	3.17945e-184	1.23317	0.98	0.761	7.82463e-180	1	Col6a1
Stra6	3.86097e-173	0.838973	0.69	0.05	9.50185e-169	1	Stra6
Olfml3	8.5754e-170	1.12865	0.937	0.5	2.11041e-165	1	Olfml3
Postn	2.0643e-168	1.15774	0.981	0.571	5.08024e-164	1	Postn
Rpsa	1.17589e-166	0.557913	0.999	0.968	2.89387e-162	1	Rpsa
Mdk	7.67304e-160	1.12516	0.743	0.151	1.88833e-155	1	Mdk
Lgals1	2.04959e-158	0.870286	0.997	0.906	5.04405e-154	1	Lgals1
Bpgm	5.17031e-158	1.20899	0.778	0.21	1.27241e-153	1	Bpgm
Rpl28	7.48173e-157	0.549975	0.998	0.967	1.84125e-152	1	Rpl28
Wisp1	2.70517e-154	0.853742	0.798	0.219	6.65743e-150	1	Wisp1
Fau	1.40764e-150	0.586441	0.998	0.99	3.46419e-146	1	Fau
Oaf	5.97656e-150	0.920269	0.939	0.617	1.47083e-145	1	Oaf
Rps2	9.93171e-147	0.536279	0.998	0.967	2.44419e-142	1	Rps2
Rps16	1.6559e-143	0.511589	0.998	0.976	4.07518e-139	1	Rps16
Rpl23	6.13801e-143	0.516437	0.999	0.985	1.51056e-138	1	Rpl23
Col6a2	1.16989e-142	1.02245	0.955	0.711	2.87909e-138	1	Col6a2
Rps8	2.09502e-142	0.444802	0.999	0.975	5.15585e-138	1	Rps8
Bgn	7.23468e-142	0.852883	0.998	0.766	1.78045e-137	1	Bgn
Mif	3.58856e-140	0.916819	0.983	0.765	8.83146e-136	1	Mif
Ptk7	5.32053e-140	0.769552	0.777	0.216	1.30938e-135	1	Ptk7
Rack1	3.15261e-136	0.506263	0.997	0.956	7.75857e-132	1	Rack1
Rps3a1	1.98663e-131	0.468316	0.999	0.974	4.8891e-127	1	Rps3a1
Rpl19	1.6209e-130	0.471268	0.998	0.972	3.98905e-126	1	Rpl19
Ctsc	1.66941e-130	0.892167	0.797	0.206	4.10842e-126	1	Ctsc
Rpl8	7.84003e-130	0.438794	0.998	0.971	1.92943e-125	1	Rpl8
Rps3	2.5119e-129	0.478612	0.998	0.971	6.18178e-125	1	Rps3
Rps5	1.77619e-128	0.528705	0.998	0.967	4.3712e-124	1	Rps5
Pgk1	3.8799e-126	0.88241	0.953	0.685	9.54843e-122	1	Pgk1
Rpl18a	3.03599e-125	0.497131	0.997	0.973	7.47158e-121	1	Rpl18a
Brinp3	1.2974e-123	0.62396	0.518	0.046	3.19291e-119	1	Brinp3
Rpl6	9.67166e-120	0.489429	0.997	0.951	2.3802e-115	1	Rpl6
Serpine2	1.41345e-119	0.822232	0.902	0.441	3.47851e-115	1	Serpine2
Rps18	1.4762e-119	0.464242	0.997	0.961	3.63293e-115	1	Rps18
Gpc1	2.16965e-119	0.706276	0.814	0.318	5.3395e-115	1	Gpc1
Cald1	3.30972e-119	0.652026	0.991	0.854	8.14521e-115	1	Cald1
Rpl14	2.63203e-118	0.462799	0.996	0.949	6.47743e-114	1	Rpl14
Ass1	4.8537e-118	0.785381	0.669	0.169	1.19449e-113	1	Ass1
Rpl11	6.09762e-118	0.412263	0.997	0.963	1.50062e-113	1	Rpl11
Rpl32	9.22618e-118	0.474267	0.997	0.968	2.27056e-113	1	Rpl32
Rps15a	1.0544e-117	0.463406	0.997	0.965	2.59489e-113	1	Rps15a
Ncam1	1.08788e-117	0.77911	0.669	0.158	2.67727e-113	1	Ncam1
Snhg18	6.46666e-117	0.686712	0.941	0.602	1.59145e-112	1	Snhg18
Rpl41	2.30792e-115	0.352829	0.999	0.989	5.6798e-111	1	Rpl41
a	2.15686e-114	0.720152	0.589	0.104	5.30803e-110	1	a
Kif26b	3.07224e-113	0.561221	0.57	0.084	7.56079e-109	1	Kif26b
Grem1	1.69575e-112	1.07328	0.529	0.049	4.17323e-108	1	Grem1
Rps27a	1.88382e-112	0.397649	0.998	0.976	4.63607e-108	1	Rps27a
Rpl10a	1.26973e-111	0.453612	0.994	0.938	3.12481e-107	1	Rpl10a
Rps10	1.70164e-111	0.436662	0.997	0.97	4.18773e-107	1	Rps10
Ybx3	1.72021e-111	0.656584	0.971	0.803	4.23343e-107	1	Ybx3
Rpl37	2.14435e-111	0.476584	0.998	0.977	5.27724e-107	1	Rpl37
Pcsk5	2.85852e-111	0.868573	0.833	0.382	7.03481e-107	1	Pcsk5
Rps19	2.82698e-110	0.476714	0.996	0.959	6.95719e-106	1	Rps19
Fzd1	7.63577e-110	0.800757	0.822	0.369	1.87916e-105	1	Fzd1
Rps13	2.50673e-109	0.401454	0.995	0.965	6.16906e-105	1	Rps13
Eva1b	2.65009e-109	0.725544	0.912	0.654	6.52187e-105	1	Eva1b
Rps11	1.27863e-108	0.410406	0.997	0.967	3.14671e-104	1	Rps11
Cd63	1.89757e-108	0.548302	0.995	0.923	4.66993e-104	1	Cd63
Wnt5a	1.10298e-107	0.752162	0.74	0.258	2.71443e-103	1	Wnt5a
Gng11	1.93371e-107	0.658275	0.968	0.625	4.75886e-103	1	Gng11
Eif2s2	3.15935e-107	0.621329	0.965	0.812	7.77517e-103	1	Eif2s2
Rpl29	7.31916e-107	0.440414	0.996	0.948	1.80125e-102	1	Rpl29
Colec12	7.49005e-107	0.658775	0.871	0.445	1.8433e-102	1	Colec12
Crlf1	7.68091e-107	0.903594	0.561	0.102	1.89027e-102	1	Crlf1
Tbx3	8.28609e-107	0.606137	0.565	0.09	2.03921e-102	1	Tbx3
Ociad2	1.235e-106	0.666615	0.606	0.123	3.03934e-102	1	Ociad2
Rps24	5.03891e-106	0.404394	0.999	0.978	1.24007e-101	1	Rps24
Tpt1	5.7213e-106	0.458195	0.999	0.998	1.40801e-101	1	Tpt1
Tagln	8.00612e-105	1.15453	0.739	0.234	1.97031e-100	1	Tagln
Rplp2	1.20802e-104	0.381886	0.998	0.98	2.97294e-100	1	Rplp2
Cpxm2	8.62553e-103	0.644313	0.564	0.116	2.12274e-98	1	Cpxm2
Rpl13	1.00272e-102	0.43799	0.998	0.966	2.4677e-98	1	Rpl13
Aldoa	4.54251e-102	0.485078	0.984	0.88	1.11791e-97	1	Aldoa
Gapdh	8.67492e-102	0.593865	0.994	0.925	2.1349e-97	1	Gapdh
Pebp1	4.83052e-101	0.547197	0.974	0.813	1.18879e-96	1	Pebp1
Rplp0	3.25198e-100	0.456556	0.997	0.966	8.00311e-96	1	Rplp0
Rpl34	4.22781e-100	0.421751	0.997	0.965	1.04046e-95	1	Rpl34
Rpl36	1.23174e-99	0.431985	0.995	0.96	3.03131e-95	1	Rpl36
Csrp1	3.92835e-98	0.656543	0.898	0.515	9.66766e-94	1	Csrp1
Rps7	4.76412e-97	0.421003	0.995	0.95	1.17245e-92	1	Rps7
Rpl9	1.84297e-96	0.41132	0.998	0.979	4.53554e-92	1	Rpl9
Col5a21	9.9403e-96	0.680846	0.986	0.779	2.44631e-91	1	Col5a2
Tgfb1	3.21198e-95	0.641886	0.864	0.42	7.90469e-91	1	Tgfb1
Mfap4	1.39686e-94	0.743785	0.692	0.216	3.43768e-90	1	Mfap4
Twist2	2.8824e-94	0.725583	0.769	0.36	7.09358e-90	1	Twist2
Rps4x	8.32125e-94	0.390323	0.999	0.965	2.04786e-89	1	Rps4x
Rpl22	1.56977e-93	0.41266	0.997	0.958	3.86319e-89	1	Rpl22
Rpl39	6.50042e-92	0.389412	0.998	0.974	1.59975e-87	1	Rpl39
Tpm2	1.40493e-91	0.403959	0.84	0.345	3.45752e-87	1	Tpm2
Rpl12	5.75274e-91	0.446513	0.995	0.951	1.41575e-86	1	Rpl12
Cox7c	8.80199e-91	0.41541	0.985	0.905	2.16617e-86	1	Cox7c
Rpl3	3.88032e-90	0.384979	0.995	0.942	9.54946e-86	1	Rpl3
Rpl7a	5.51624e-90	0.371828	0.994	0.948	1.35755e-85	1	Rpl7a
Rbp1	5.29832e-89	0.373462	0.903	0.496	1.30392e-84	1	Rbp1
Runx1	1.11732e-87	0.65564	0.914	0.467	2.74973e-83	1	Runx1
Uck2	3.22311e-87	0.52077	0.659	0.227	7.93209e-83	1	Uck2
Rpl18	6.87872e-87	0.378377	0.996	0.959	1.69285e-82	1	Rpl18
Cyp51	8.02444e-87	0.685465	0.632	0.207	1.97481e-82	1	Cyp51
Vegfa	1.8205e-86	0.778935	0.755	0.35	4.48026e-82	1	Vegfa
Rps9	2.04986e-86	0.318219	0.998	0.989	5.04471e-82	1	Rps9
Pkm	1.20726e-83	0.49767	0.985	0.845	2.97108e-79	1	Pkm
Rpl37a	1.22224e-83	0.328751	0.998	0.98	3.00793e-79	1	Rpl37a
Rps21	1.42354e-83	0.349749	0.998	0.977	3.50334e-79	1	Rps21
Pgam1	2.3138e-83	0.58673	0.964	0.788	5.69427e-79	1	Pgam1
Pdlim2	1.12523e-82	0.563171	0.815	0.484	2.76919e-78	1	Pdlim2
Tfpi2	1.28447e-82	0.787494	0.741	0.31	3.16107e-78	1	Tfpi2
Ctsk1	2.57285e-82	0.5329	0.955	0.69	6.33178e-78	1	Ctsk
H2afj	2.15341e-81	0.463755	0.956	0.756	5.29955e-77	1	H2afj
Eif3h	6.45877e-81	0.401153	0.968	0.829	1.5895e-76	1	Eif3h
Dkk3	3.45293e-80	0.497395	0.592	0.182	8.49767e-76	1	Dkk3
1110038B12Rik	6.66333e-80	0.568721	0.884	0.572	1.63985e-75	1	1110038B12Rik
Itgb5	1.08089e-79	0.538781	0.884	0.601	2.66008e-75	1	Itgb5
Siva1	2.25448e-79	0.478909	0.829	0.46	5.54827e-75	1	Siva1
Rpl21	3.47059e-79	0.367772	0.997	0.966	8.54112e-75	1	Rpl21
Eef1b2	3.74999e-79	0.400951	0.995	0.944	9.22873e-75	1	Eef1b2
Eef1a1	3.88563e-79	0.299111	1	0.979	9.56253e-75	1	Eef1a1
Gas5	1.92721e-78	0.552964	0.986	0.897	4.74287e-74	1	Gas5
Rps20	5.02147e-77	0.331742	0.998	0.968	1.23578e-72	1	Rps20
Tpm1	2.90621e-76	0.47677	0.948	0.714	7.15219e-72	1	Tpm1
Uqcrh	5.45882e-76	0.363437	0.988	0.93	1.34342e-71	1	Uqcrh
Rpl7	8.94941e-76	0.409228	0.991	0.932	2.20245e-71	1	Rpl7
Rpl36a	1.21314e-75	0.375431	0.995	0.944	2.98553e-71	1	Rpl36a
Fermt2	2.54301e-75	0.586246	0.917	0.68	6.25836e-71	1	Fermt2
Dap	2.39926e-74	0.498207	0.899	0.623	5.90458e-70	1	Dap
Grem2	3.55366e-74	0.510597	0.66	0.241	8.74555e-70	1	Grem2
Rpl38	6.90483e-74	0.364376	0.997	0.969	1.69928e-69	1	Rpl38
Ltbp2	5.94845e-73	0.483785	0.468	0.107	1.46391e-68	1	Ltbp2
Col6a3	6.16153e-73	0.66259	0.965	0.759	1.51635e-68	1	Col6a3
Spats2l	1.08435e-72	0.499697	0.587	0.214	2.66859e-68	1	Spats2l
Mical2	1.39721e-72	0.438767	0.586	0.188	3.43852e-68	1	Mical2
Timp11	2.67737e-72	0.534472	0.963	0.699	6.589e-68	1	Timp1
Rps29	5.47379e-72	0.288878	0.998	0.989	1.3471e-67	1	Rps29
Rpl26	1.5617e-71	0.347533	0.995	0.964	3.84336e-67	1	Rpl26
Naca	2.34347e-71	0.375297	0.993	0.938	5.76729e-67	1	Naca
Eif3f	4.34877e-71	0.417529	0.983	0.886	1.07023e-66	1	Eif3f
Palld	5.36588e-71	0.663882	0.794	0.45	1.32054e-66	1	Palld
Col23a1	5.99014e-70	0.404439	0.394	0.056	1.47417e-65	1	Col23a1
Vmp1	1.09993e-69	0.435005	0.955	0.76	2.70693e-65	1	Vmp1
Rps14	1.19631e-69	0.340177	0.998	0.979	2.94411e-65	1	Rps14
Pla2g7	2.43189e-69	0.331659	0.487	0.103	5.98489e-65	1	Pla2g7
Acta2	3.10948e-69	0.645513	0.722	0.302	7.65243e-65	1	Acta2
P4ha1	9.75908e-69	0.570157	0.843	0.583	2.40171e-64	1	P4ha1
Nxn	1.06271e-68	0.48796	0.735	0.364	2.61534e-64	1	Nxn
Rps26	1.14271e-68	0.364298	0.997	0.97	2.81221e-64	1	Rps26
Rpl17	1.3932e-68	0.385503	0.995	0.961	3.42866e-64	1	Rpl17
Kdelr3	1.90949e-68	0.472681	0.818	0.502	4.69926e-64	1	Kdelr3
Rps23	2.32924e-68	0.329026	0.997	0.964	5.73225e-64	1	Rps23
Fstl3	3.85852e-68	0.36911	0.49	0.15	9.49583e-64	1	Fstl3
Mafb	7.59266e-68	0.606544	0.617	0.247	1.86855e-63	1	Mafb
Rpl30	1.56802e-67	0.372588	0.995	0.957	3.8589e-63	1	Rpl30
2410006H16Rik	3.60755e-67	0.564264	0.945	0.765	8.87819e-63	1	2410006H16Rik
Stk26	8.26987e-67	0.297985	0.322	0.02	2.03522e-62	1	Stk26
Rab34	8.37334e-67	0.404355	0.753	0.401	2.06068e-62	1	Rab34
Soat1	2.93174e-66	0.419806	0.721	0.378	7.215e-62	1	Soat1
Rplp1	1.68291e-65	0.306453	0.999	0.986	4.14165e-61	1	Rplp1
Rpl24	2.0385e-65	0.39039	0.986	0.91	5.01674e-61	1	Rpl24
Hspe1	2.5429e-65	0.452855	0.972	0.843	6.25808e-61	1	Hspe1
Rpl35a	3.98881e-65	0.310452	0.997	0.972	9.81646e-61	1	Rpl35a
Pfdn5	2.42563e-64	0.360619	0.984	0.919	5.96946e-60	1	Pfdn5
Tpi1	4.24409e-64	0.510529	0.91	0.681	1.04447e-59	1	Tpi1
St8sia2	6.36557e-64	0.301699	0.29	0.019	1.56657e-59	1	St8sia2
Nradd	9.67051e-64	0.419561	0.646	0.265	2.37991e-59	1	Nradd
Tmsb10	6.17209e-63	0.460397	0.997	0.941	1.51895e-58	1	Tmsb10
Hmgn1	7.03793e-63	0.402627	0.964	0.829	1.73203e-58	1	Hmgn1
Rcn3	2.20948e-62	0.536452	0.926	0.709	5.43753e-58	1	Rcn3
Thy1	2.78147e-62	0.518736	0.963	0.717	6.84519e-58	1	Thy1
Moxd1	4.00536e-62	0.446243	0.31	0.032	9.85719e-58	1	Moxd1
Ftl1	5.19593e-62	0.416565	0.997	0.986	1.27872e-57	1	Ftl1
Cnn2	6.13475e-62	0.552176	0.76	0.432	1.50976e-57	1	Cnn2
Piezo2	1.13514e-61	0.355359	0.513	0.151	2.79358e-57	1	Piezo2
Cox8a	2.25774e-61	0.332121	0.989	0.949	5.5563e-57	1	Cox8a
Ptprn	3.64376e-61	0.274344	0.38	0.089	8.9673e-57	1	Ptprn
Snai1	3.72235e-61	0.453902	0.615	0.293	9.1607e-57	1	Snai1
Tmem119	7.8324e-61	0.536715	0.651	0.272	1.92755e-56	1	Tmem119
Ddah1	2.92988e-60	0.431811	0.721	0.353	7.21043e-56	1	Ddah1
Eno1	1.0565e-59	0.573159	0.82	0.521	2.60005e-55	1	Eno1
Cdc42ep5	2.29608e-59	0.353817	0.703	0.395	5.65066e-55	1	Cdc42ep5
Npm1	2.61755e-59	0.298716	0.988	0.909	6.4418e-55	1	Npm1
1500015O10Rik	2.93646e-59	1.07015	0.481	0.186	7.22663e-55	1	1500015O10Rik
Rcn1	3.69863e-59	0.474515	0.896	0.655	9.10233e-55	1	Rcn1
Crispld2	5.13344e-59	0.530855	0.684	0.296	1.26334e-54	1	Crispld2
Mmd	8.2339e-59	0.473809	0.499	0.181	2.02636e-54	1	Mmd
Bhlhe41	1.45153e-58	0.35837	0.339	0.051	3.57221e-54	1	Bhlhe41
Mmp11	1.70622e-58	0.659	0.494	0.203	4.19901e-54	1	Mmp11
Col1a11	2.90884e-58	0.623077	0.991	0.87	7.15864e-54	1	Col1a1
Hs3st1	8.07806e-58	0.401003	0.494	0.16	1.98801e-53	1	Hs3st1
Nrep	9.11242e-58	0.473446	0.529	0.18	2.24257e-53	1	Nrep
Rpl10	4.95352e-57	0.344581	0.994	0.959	1.21906e-52	1	Rpl10
Hcfc1r1	1.09954e-56	0.452875	0.879	0.652	2.70597e-52	1	Hcfc1r1
Sbspon	1.28793e-56	0.315929	0.279	0.019	3.16959e-52	1	Sbspon
Hmga2	1.33907e-56	0.485905	0.317	0.042	3.29546e-52	1	Hmga2
Sorcs2	1.38248e-56	0.295444	0.403	0.11	3.40228e-52	1	Sorcs2
Pdgfrb	2.27916e-56	0.365752	0.861	0.533	5.60901e-52	1	Pdgfrb
Igfbp7	3.09229e-56	0.408185	0.992	0.909	7.61014e-52	1	Igfbp7
Rps28	3.23673e-56	0.320513	0.993	0.958	7.96559e-52	1	Rps28
Bex3	3.67236e-56	0.449319	0.655	0.299	9.03769e-52	1	Bex3
Amn	3.94939e-56	0.290423	0.302	0.035	9.71944e-52	1	Amn
Igsf3	7.58134e-56	0.310073	0.451	0.138	1.86577e-51	1	Igsf3
Gsto1	1.47968e-55	0.422788	0.69	0.351	3.6415e-51	1	Gsto1
Pold4	1.85686e-55	0.379717	0.84	0.552	4.56973e-51	1	Pold4
Rpl35	8.43733e-55	0.328686	0.992	0.939	2.07643e-50	1	Rpl35
Akr1b8	1.1907e-54	0.497014	0.792	0.493	2.93031e-50	1	Akr1b8
Gng8	3.68277e-54	0.347269	0.334	0.058	9.06329e-50	1	Gng8
Serf1	7.951e-54	0.345023	0.7	0.394	1.95674e-49	1	Serf1
Rps12	1.27365e-53	0.268992	0.998	0.983	3.13444e-49	1	Rps12
Ldha	1.72022e-53	0.417368	0.974	0.851	4.23347e-49	1	Ldha
Fam162a	2.24316e-53	0.507948	0.846	0.6	5.52042e-49	1	Fam162a
Runx2	3.44238e-53	0.33134	0.51	0.172	8.47171e-49	1	Runx2
Hspa1a	3.53561e-53	0.47502	0.874	0.622	8.70113e-49	1	Hspa1a
Pafah1b3	2.80142e-52	0.342256	0.579	0.258	6.89429e-48	1	Pafah1b3
Rps27	3.18162e-52	0.296531	0.998	0.989	7.82997e-48	1	Rps27
Capg	3.4198e-52	0.408469	0.913	0.715	8.41612e-48	1	Capg
Abracl	1.91339e-51	0.393601	0.91	0.714	4.70886e-47	1	Abracl
Cstb	3.92358e-51	0.342466	0.955	0.79	9.65594e-47	1	Cstb
Aqp5	5.13716e-51	0.398497	0.258	0.016	1.26426e-46	1	Aqp5
Ak1	6.48408e-51	0.377756	0.633	0.299	1.59573e-46	1	Ak1
Bnip3	7.78669e-51	0.525776	0.584	0.293	1.9163e-46	1	Bnip3
F2r	1.1362e-50	0.385828	0.501	0.192	2.7962e-46	1	F2r
1810058I24Rik	1.35757e-50	0.391186	0.935	0.746	3.34099e-46	1	1810058I24Rik
Dcakd	3.12451e-50	0.356013	0.586	0.279	7.68941e-46	1	Dcakd
Slco5a1	3.57169e-50	0.255173	0.327	0.078	8.78993e-46	1	Slco5a1
Etv4	4.93588e-50	0.269036	0.362	0.093	1.21472e-45	1	Etv4
Prkar1a	1.60046e-49	0.376468	0.946	0.801	3.93873e-45	1	Prkar1a
Hmcn1	2.28919e-49	0.25601	0.32	0.067	5.63369e-45	1	Hmcn1
Ssr2	2.55078e-49	0.344252	0.923	0.74	6.27747e-45	1	Ssr2
Tnfrsf12a	4.61414e-49	0.352615	0.781	0.458	1.13554e-44	1	Tnfrsf12a
Pla2g16	9.12667e-49	0.397562	0.672	0.334	2.24607e-44	1	Pla2g16
Cxcl141	1.27769e-48	0.284429	0.641	0.319	3.1444e-44	1	Cxcl14
Eif3k	1.62789e-48	0.32395	0.965	0.839	4.00625e-44	1	Eif3k
Lhfpl2	1.1886e-47	0.30364	0.549	0.262	2.92514e-43	1	Lhfpl2
Slc2a1	4.92956e-47	0.448259	0.564	0.3	1.21317e-42	1	Slc2a1
Slit2	5.89988e-47	0.314285	0.44	0.146	1.45196e-42	1	Slit2
Tns3	5.95357e-47	0.258279	0.469	0.185	1.46517e-42	1	Tns3
2700060E02Rik	1.00025e-46	0.293021	0.943	0.791	2.46162e-42	1	2700060E02Rik
Gpi1	1.08084e-46	0.50843	0.907	0.727	2.65996e-42	1	Gpi1
B4galnt1	1.98424e-46	0.251754	0.396	0.108	4.88321e-42	1	B4galnt1
Sh3bgrl3	3.36449e-46	0.254137	0.974	0.854	8.28002e-42	1	Sh3bgrl3
Nkd2	4.56211e-46	0.336141	0.424	0.126	1.12274e-41	1	Nkd2
Hspa1b	4.89206e-46	0.332722	0.838	0.568	1.20393e-41	1	Hspa1b
Spcs1	4.9407e-46	0.354596	0.944	0.802	1.21591e-41	1	Spcs1
Myl12a	2.37552e-45	0.342998	0.983	0.901	5.84616e-41	1	Myl12a
Eif3i	4.20121e-45	0.326648	0.933	0.757	1.03392e-40	1	Eif3i
Smim3	6.24246e-45	0.2714	0.542	0.22	1.53627e-40	1	Smim3
Esd	6.85589e-45	0.572003	0.937	0.782	1.68723e-40	1	Esd
Tpbg1	7.30273e-45	0.347425	0.768	0.451	1.7972e-40	1	Tpbg
Tnfrsf19	8.00535e-45	0.279692	0.234	0.025	1.97012e-40	1	Tnfrsf19
Bmp7	1.97301e-44	0.358124	0.295	0.066	4.85557e-40	1	Bmp7
Snhg6	2.53053e-44	0.376484	0.812	0.572	6.22764e-40	1	Snhg6
Serpina3g	2.63236e-43	0.403973	0.467	0.186	6.47823e-39	1	Serpina3g
Tceal8	3.73909e-43	0.331612	0.876	0.667	9.20189e-39	1	Tceal8
Usmg5	3.86743e-43	0.256862	0.923	0.768	9.51774e-39	1	Usmg5
Fhl2	5.38203e-43	0.306	0.466	0.164	1.32452e-38	1	Fhl2
Arl1	9.01921e-43	0.320682	0.912	0.732	2.21963e-38	1	Arl1
Pgls	1.33211e-42	0.276313	0.918	0.76	3.27832e-38	1	Pgls
Nsa2	1.63206e-42	0.35868	0.951	0.803	4.01651e-38	1	Nsa2
Msmo1	1.85494e-42	0.34911	0.42	0.181	4.565e-38	1	Msmo1
Arl4c	2.572e-42	0.327328	0.552	0.221	6.32968e-38	1	Arl4c
Eif4ebp1	6.3072e-42	0.359729	0.887	0.653	1.5522e-37	1	Eif4ebp1
Fgfr1	9.86717e-42	0.366506	0.878	0.643	2.42831e-37	1	Fgfr1
Ptch1	1.3581e-41	0.313253	0.334	0.101	3.34228e-37	1	Ptch1
Tspan111	1.72115e-41	0.316445	0.575	0.26	4.23575e-37	1	Tspan11
Kremen1	4.97752e-41	0.32738	0.615	0.329	1.22497e-36	1	Kremen1
Eid1	8.95229e-41	0.305986	0.9	0.741	2.20316e-36	1	Eid1
Tusc3	1.20282e-40	0.329966	0.77	0.494	2.96013e-36	1	Tusc3
Fdps	3.17083e-40	0.482924	0.507	0.216	7.80342e-36	1	Fdps
Eef1g	4.87217e-40	0.293899	0.982	0.887	1.19904e-35	1	Eef1g
Dusp4	1.21814e-39	0.298704	0.274	0.06	2.99783e-35	1	Dusp4
Rps25	1.58029e-39	0.275122	0.986	0.929	3.88908e-35	1	Rps25
Mfap2	2.00696e-39	0.382961	0.832	0.59	4.93913e-35	1	Mfap2
Col5a3	7.53616e-39	0.37754	0.904	0.635	1.85465e-34	1	Col5a3
Scpep1	7.90233e-39	0.314372	0.807	0.538	1.94476e-34	1	Scpep1
Gm15427	8.28747e-39	0.265264	0.662	0.421	2.03955e-34	1	Gm15427
Rpl31	1.16549e-38	0.278896	0.982	0.896	2.86828e-34	1	Rpl31
Rsrp1	1.18675e-38	0.269825	0.918	0.785	2.9206e-34	1	Rsrp1
Cope	1.51285e-38	0.290544	0.871	0.687	3.72313e-34	1	Cope
Atp5d	1.72495e-38	0.260685	0.966	0.854	4.24509e-34	1	Atp5d
1810011O10Rik	1.74511e-38	0.377349	0.689	0.393	4.29472e-34	1	1810011O10Rik
Prdx6	4.90936e-38	0.282647	0.931	0.773	1.20819e-33	1	Prdx6
Vdac2	7.36722e-38	0.31723	0.921	0.726	1.81307e-33	1	Vdac2
Mrpl52	1.12762e-37	0.254345	0.969	0.849	2.77507e-33	1	Mrpl52
Mgp	2.17453e-37	0.863284	0.533	0.257	5.35151e-33	1	Mgp
Pfkl	2.79662e-37	0.267016	0.536	0.278	6.88249e-33	1	Pfkl
Slc6a8	3.58543e-37	0.334949	0.558	0.301	8.82375e-33	1	Slc6a8
1110065P20Rik	7.22258e-37	0.283338	0.664	0.406	1.77748e-32	1	1110065P20Rik
Cthrc11	7.47132e-37	0.39387	0.786	0.418	1.83869e-32	1	Cthrc1
Fam20a	7.71509e-37	0.30408	0.483	0.22	1.89868e-32	1	Fam20a
Gm9794	7.88057e-37	0.323328	0.785	0.539	1.93941e-32	1	Gm9794
Rpl27	8.21737e-37	0.250273	0.984	0.905	2.0223e-32	1	Rpl27
Slc20a1	8.85758e-37	0.408188	0.478	0.218	2.17985e-32	1	Slc20a1
Phlda3	9.1358e-37	0.416143	0.691	0.41	2.24832e-32	1	Phlda3
Frrs1	2.52731e-36	0.295905	0.497	0.216	6.21971e-32	1	Frrs1
Pofut2	2.54025e-36	0.335294	0.821	0.6	6.25155e-32	1	Pofut2
Tmem167	3.51752e-36	0.284559	0.942	0.794	8.65662e-32	1	Tmem167
Lin7a	6.13095e-36	0.252938	0.355	0.091	1.50883e-31	1	Lin7a
Gm38211	6.35876e-36	0.30459	0.569	0.307	1.56489e-31	1	Gm38211
Pla1a	6.45792e-36	0.38481	0.88	0.562	1.5893e-31	1	Pla1a
Ikbip	6.74171e-36	0.304779	0.827	0.588	1.65914e-31	1	Ikbip
Ssr4	9.76049e-36	0.280986	0.967	0.843	2.40206e-31	1	Ssr4
Fzd2	1.11168e-35	0.309245	0.64	0.367	2.73586e-31	1	Fzd2
Cck	3.15628e-35	1.01515	0.153	0.012	7.76762e-31	1	Cck
Tmem59	8.0665e-35	0.292674	0.963	0.874	1.98517e-30	1	Tmem59
Col27a1	8.09199e-35	0.276153	0.456	0.182	1.99144e-30	1	Col27a1
Dad1	9.81796e-35	0.271445	0.97	0.877	2.4162e-30	1	Dad1
Rpl39l	1.21744e-34	0.356951	0.461	0.198	2.99612e-30	1	Rpl39l
Gm9843	1.24309e-34	0.30184	0.665	0.391	3.05925e-30	1	Gm9843
Igf1	2.11042e-34	0.552228	0.683	0.4	5.19376e-30	1	Igf1
Hsd11b1	2.3549e-34	0.478715	0.484	0.231	5.79542e-30	1	Hsd11b1
Kctd11	3.02739e-34	0.382551	0.582	0.325	7.4504e-30	1	Kctd11
Mtch1	3.3287e-34	0.367043	0.895	0.814	8.19194e-30	1	Mtch1
Col8a1	3.99239e-34	0.74552	0.49	0.225	9.82526e-30	1	Col8a1
Atpif1	4.09218e-34	0.264413	0.961	0.833	1.00709e-29	1	Atpif1
Rpl15	6.78263e-34	0.27283	0.968	0.85	1.6692e-29	1	Rpl15
Tceal9	1.00817e-33	0.310451	0.933	0.777	2.4811e-29	1	Tceal9
Rpl37rt	1.19487e-33	0.267442	0.798	0.574	2.94058e-29	1	Rpl37rt
Gpx8	1.47091e-33	0.298614	0.888	0.641	3.6199e-29	1	Gpx8
Scarf2	2.34213e-33	0.308288	0.602	0.337	5.76398e-29	1	Scarf2
Pgrmc1	2.5547e-33	0.278452	0.844	0.65	6.28712e-29	1	Pgrmc1
Ube2m	3.8667e-33	0.26114	0.863	0.664	9.51595e-29	1	Ube2m
Gm37452	4.08842e-33	0.285061	0.439	0.183	1.00616e-28	1	Gm37452
Fcgr2b	4.37409e-33	0.368026	0.285	0.054	1.07646e-28	1	Fcgr2b
Rpl5	4.49457e-33	0.273172	0.988	0.92	1.10611e-28	1	Rpl5
Gm38340	5.45678e-33	0.275771	0.423	0.183	1.34291e-28	1	Gm38340
Eef1d	7.54157e-33	0.278407	0.971	0.861	1.85598e-28	1	Eef1d
Emilin1	2.20893e-32	0.335379	0.688	0.432	5.43618e-28	1	Emilin1
F2rl1	2.2829e-32	0.264669	0.332	0.093	5.61821e-28	1	F2rl1
S100a6	2.87291e-32	0.308685	0.999	0.982	7.07024e-28	1	S100a6
Lgalsl	3.01437e-32	0.283141	0.578	0.34	7.41836e-28	1	Lgalsl
Rpl22l1	6.96088e-32	0.275694	0.982	0.915	1.71307e-27	1	Rpl22l1
Kdelr2	1.13737e-31	0.301032	0.929	0.772	2.79906e-27	1	Kdelr2
Fkbp11	1.26352e-31	0.298726	0.648	0.402	3.10952e-27	1	Fkbp11
Hspd1	2.31042e-31	0.285247	0.856	0.657	5.68595e-27	1	Hspd1
Tln2	9.27911e-31	0.310174	0.548	0.261	2.28359e-26	1	Tln2
Swi5	1.78833e-30	0.277212	0.946	0.818	4.40109e-26	1	Swi5
Sema5a	2.47758e-30	0.316388	0.419	0.19	6.09732e-26	1	Sema5a
Ost4	4.17913e-30	0.272781	0.964	0.866	1.02848e-25	1	Ost4
Asah1	9.7249e-30	0.279617	0.797	0.607	2.3933e-25	1	Asah1
B3gnt9	1.42127e-29	0.260038	0.551	0.296	3.49774e-25	1	B3gnt9
Bet1	1.78244e-29	0.25727	0.704	0.482	4.38659e-25	1	Bet1
Vdac1	2.1717e-29	0.254541	0.86	0.656	5.34456e-25	1	Vdac1
Bsg	2.24433e-29	0.328404	0.98	0.917	5.52329e-25	1	Bsg
Epb41l4aos	2.52038e-29	0.259097	0.556	0.312	6.20267e-25	1	Epb41l4aos
Tmed31	2.68355e-29	0.307972	0.947	0.798	6.60421e-25	1	Tmed3
Myh9	5.08982e-29	0.289987	0.894	0.693	1.2526e-24	1	Myh9
Fibin	9.28543e-29	0.489602	0.509	0.29	2.28514e-24	1	Fibin
Ero1l	1.4456e-28	0.546549	0.542	0.331	3.55762e-24	1	Ero1l
Sec61b	1.62921e-28	0.283631	0.969	0.88	4.00948e-24	1	Sec61b
Timm8b	2.00282e-28	0.280921	0.817	0.582	4.92894e-24	1	Timm8b
Hspb1	2.83841e-28	0.322816	0.803	0.601	6.98532e-24	1	Hspb1
Ccdc3	7.11744e-28	0.369844	0.336	0.09	1.7516e-23	1	Ccdc3
Npc2	1.11251e-27	0.323871	0.987	0.896	2.73788e-23	1	Npc2
Thbs21	1.29007e-27	0.318145	0.952	0.692	3.17486e-23	1	Thbs2
Shox2	1.4013e-27	0.267974	0.488	0.265	3.44861e-23	1	Shox2
Med10	2.2171e-27	0.259355	0.724	0.478	5.45629e-23	1	Med10
Mdh2	6.90973e-27	0.258702	0.892	0.702	1.70048e-22	1	Mdh2
Tspan3	1.51425e-26	0.282592	0.816	0.623	3.72658e-22	1	Tspan3
Pltp	4.63244e-26	0.297174	0.456	0.232	1.14004e-21	1	Pltp
Cpe	8.42226e-26	0.358376	0.509	0.259	2.07272e-21	1	Cpe
Irf2bp2	2.00135e-25	0.250863	0.781	0.555	4.92531e-21	1	Irf2bp2
Rassf8	7.6043e-25	0.250662	0.518	0.292	1.87142e-20	1	Rassf8
Gpr153	8.51348e-25	0.259133	0.57	0.326	2.09517e-20	1	Gpr153
Pdrg1	9.42594e-25	0.250744	0.604	0.352	2.31972e-20	1	Pdrg1
Higd1a	1.80552e-24	0.343124	0.79	0.603	4.44339e-20	1	Higd1a
Col1a21	2.43727e-24	0.28434	0.991	0.854	5.99813e-20	1	Col1a2
Wipi1	3.33825e-24	0.263767	0.754	0.538	8.21542e-20	1	Wipi1
Dclk11	4.4592e-24	0.321182	0.752	0.451	1.09741e-19	1	Dclk1
Tnn	1.10302e-23	0.354938	0.17	0.037	2.71453e-19	1	Tnn
Loxl3	1.98778e-23	0.283182	0.63	0.42	4.89194e-19	1	Loxl3
Cyp26b1	2.79258e-23	0.306417	0.385	0.168	6.87253e-19	1	Cyp26b1
Egln1	5.26723e-23	0.309946	0.663	0.454	1.29627e-18	1	Egln1
Mxra7	3.60612e-22	0.291907	0.79	0.625	8.87466e-18	1	Mxra7
Fbln21	6.20503e-22	0.314891	0.954	0.728	1.52706e-17	1	Fbln2
Rasa1	9.11587e-22	0.290251	0.613	0.412	2.24341e-17	1	Rasa1
Mmp191	1.32342e-21	0.279923	0.606	0.399	3.25695e-17	1	Mmp19
Hmgcs1	2.37852e-20	0.417173	0.538	0.328	5.85353e-16	1	Hmgcs1
Lman1	8.77008e-20	0.258384	0.857	0.675	2.15832e-15	1	Lman1
Hmgcr	9.20449e-20	0.250057	0.429	0.231	2.26522e-15	1	Hmgcr
Fbn21	1.12074e-19	0.292761	0.466	0.25	2.75813e-15	1	Fbn2
Scd2	3.47715e-19	0.272686	0.807	0.624	8.55727e-15	1	Scd2
P4ha2	3.63575e-19	0.387472	0.659	0.47	8.94759e-15	1	P4ha2
Mxra81	3.78534e-19	0.293303	0.845	0.692	9.31572e-15	1	Mxra8
Ostc	2.68343e-18	0.250248	0.934	0.813	6.60392e-14	1	Ostc
Tmem45a1	1.63854e-17	0.274749	0.692	0.491	4.03244e-13	1	Tmem45a
Spred1	4.4939e-17	0.268191	0.745	0.561	1.10595e-12	1	Spred1
Mbnl1	6.11964e-17	0.319724	0.825	0.73	1.50604e-12	1	Mbnl1
Erg28	9.75887e-17	0.255342	0.571	0.378	2.40166e-12	1	Erg28
Hist1h2bc	1.68362e-15	0.27759	0.692	0.549	4.14339e-11	1	Hist1h2bc
Malat1	1.74344e-15	0.252146	0.987	0.984	4.29061e-11	1	Malat1
Ndrg1	7.40677e-15	0.407667	0.591	0.47	1.8228e-10	1	Ndrg1
Col5a11	1.90376e-14	0.270035	0.93	0.731	4.68515e-10	1	Col5a1
Mmp10	6.18537e-14	0.405816	0.109	0.017	1.52222e-09	1	Mmp10
Chst11	5.0313e-10	0.264802	0.413	0.24	1.2382e-05	1	Chst11
Csrp2	7.93851e-08	0.267958	0.844	0.747	0.00195367	1	Csrp2
Penk	4.85124e-07	0.334936	0.184	0.088	0.0119389	1	Penk
Lgals3	0.00292097	0.27002	0.603	0.576	1	1	Lgals3
Gsn	0	2.44208	1	0.806	0	2	Gsn
Clec3b	0	2.12347	0.99	0.259	0	2	Clec3b
Ogn	2.5043e-283	2.01356	0.942	0.269	6.16309e-279	2	Ogn
Pcolce2	7.14247e-283	1.78629	0.949	0.266	1.75776e-278	2	Pcolce2
Igfbp6	2.32569e-280	2.04056	0.989	0.578	5.72353e-276	2	Igfbp6
Timp21	4.98744e-256	1.45212	0.993	0.836	1.22741e-251	2	Timp2
Dcn1	6.84151e-254	1.43852	1	0.771	1.6837e-249	2	Dcn
Scara51	9.07782e-239	1.48771	0.881	0.201	2.23405e-234	2	Scara5
Plpp3	2.24103e-238	1.65625	0.978	0.684	5.51517e-234	2	Plpp3
Klf4	9.71684e-231	1.84629	0.97	0.506	2.39132e-226	2	Klf4
Zbtb201	8.18277e-218	1.13315	0.967	0.715	2.01378e-213	2	Zbtb20
Gstm1	2.59803e-217	1.21266	0.916	0.333	6.39376e-213	2	Gstm1
Gpc3	3.02459e-215	1.46842	0.907	0.432	7.44351e-211	2	Gpc3
Ar	5.10538e-211	1.22975	0.881	0.358	1.25643e-206	2	Ar
Dpt1	5.99162e-210	1.27636	0.973	0.457	1.47454e-205	2	Dpt
Dpep11	2.65665e-209	1.31624	0.903	0.357	6.53801e-205	2	Dpep1
Abca8a	6.81578e-203	1.17125	0.721	0.079	1.67736e-198	2	Abca8a
Selenop1	2.19578e-197	1.16964	0.953	0.568	5.40382e-193	2	Selenop
Osr2	1.06573e-194	1.65709	0.807	0.235	2.62275e-190	2	Osr2
Fosb	6.36665e-194	1.69854	0.93	0.627	1.56683e-189	2	Fosb
Inmt	1.64615e-193	1.46056	0.64	0.013	4.05118e-189	2	Inmt
Man1a1	4.73809e-182	1.05869	0.934	0.558	1.16604e-177	2	Man1a
Apod	2.43399e-179	1.78604	0.918	0.462	5.99006e-175	2	Apod
Ifi2051	3.71208e-179	1.20086	0.883	0.392	9.13542e-175	2	Ifi205
Smpd3	4.88543e-176	1.62491	0.632	0.059	1.2023e-171	2	Smpd3
Fgl2	8.4892e-176	1.42206	0.87	0.463	2.08919e-171	2	Fgl2
Pnp	7.9342e-174	1.40641	0.923	0.734	1.95261e-169	2	Pnp
Gpx31	8.74203e-172	1.33778	0.947	0.727	2.15141e-167	2	Gpx3
Dpp41	2.30714e-166	1.1411	0.811	0.254	5.67787e-162	2	Dpp4
Spon21	7.73684e-166	0.981506	0.791	0.223	1.90404e-161	2	Spon2
Ahnak1	6.46362e-165	0.789326	0.987	0.876	1.5907e-160	2	Ahnak
Tnxb1	2.01381e-163	0.90744	0.964	0.342	4.95598e-159	2	Tnxb
Rnase41	9.96351e-162	0.786282	0.981	0.754	2.45202e-157	2	Rnase4
Itih51	8.7681e-161	1.21466	0.792	0.286	2.15783e-156	2	Itih5
Cd341	1.70337e-160	0.964443	0.973	0.505	4.19199e-156	2	Cd34
Atf3	2.57653e-158	1.51924	0.873	0.5	6.34084e-154	2	Atf3
Ly6a1	4.02405e-158	1.00794	0.99	0.751	9.90319e-154	2	Ly6a
Dapk11	7.79788e-158	0.913654	0.783	0.27	1.91906e-153	2	Dapk1
Nfia1	2.8979e-157	0.908528	0.859	0.458	7.13173e-153	2	Nfia
Lum1	5.83689e-157	1.03785	0.985	0.624	1.43646e-152	2	Lum
Nfix1	1.65724e-155	0.801412	0.941	0.639	4.07847e-151	2	Nfix
Ltbp4	2.61516e-154	1.02559	0.771	0.251	6.43592e-150	2	Ltbp4
Anxa1	8.21684e-150	1.05535	0.972	0.88	2.02216e-145	2	Anxa1
Sema3c1	2.11085e-149	1.05883	0.791	0.228	5.19481e-145	2	Sema3c
Cyb5a	2.78166e-148	0.743526	0.941	0.796	6.84566e-144	2	Cyb5a
Ly6c11	3.43877e-148	1.01889	0.966	0.51	8.46281e-144	2	Ly6c1
Cd551	6.40731e-148	1.04936	0.79	0.244	1.57684e-143	2	Cd55
Celf21	1.27015e-147	0.830618	0.866	0.417	3.12584e-143	2	Celf2
Opcml	2.55424e-147	0.783851	0.598	0.079	6.28599e-143	2	Opcml
Egr1	1.69409e-146	1.21908	0.928	0.801	4.16917e-142	2	Egr1
Pi161	1.26476e-145	0.901229	0.918	0.403	3.11259e-141	2	Pi16
Cebpd	1.87202e-145	1.30044	0.922	0.691	4.60705e-141	2	Cebpd
Fndc11	3.42096e-145	0.997267	0.84	0.392	8.41899e-141	2	Fndc1
Ifi27l2a1	8.53674e-145	1.49738	0.853	0.391	2.10089e-140	2	Ifi27l2a
Igfbp5	2.69113e-144	1.66761	0.782	0.25	6.62286e-140	2	Igfbp5
Akr1c14	4.2965e-142	1.06999	0.588	0.065	1.05737e-137	2	Akr1c14
C31	3.18415e-140	0.850892	0.926	0.458	7.83619e-136	2	C3
Add31	2.81333e-139	0.768376	0.821	0.385	6.9236e-135	2	Add3
Zfp36l11	3.00966e-139	1.05031	0.956	0.8	7.40677e-135	2	Zfp36l1
Entpd21	2.62525e-138	0.859918	0.72	0.231	6.46074e-134	2	Entpd2
Flrt21	9.58849e-136	0.858562	0.824	0.407	2.35973e-131	2	Flrt2
Efemp11	1.9533e-135	0.946704	0.87	0.348	4.80707e-131	2	Efemp1
Il1r2	3.55361e-135	0.704061	0.756	0.29	8.74544e-131	2	Il1r2
Gas61	1.44359e-133	1.08626	0.781	0.313	3.55267e-129	2	Gas6
Jund	6.06406e-131	0.831346	0.989	0.945	1.49236e-126	2	Jund
Serping11	7.22839e-131	0.726967	0.988	0.802	1.77891e-126	2	Serping1
Arhgap20	3.68188e-129	0.736315	0.596	0.102	9.06111e-125	2	Arhgap20
Timp3	4.09574e-129	1.06917	0.912	0.597	1.00796e-124	2	Timp3
Adamts51	6.05542e-128	0.705454	0.89	0.407	1.49024e-123	2	Adamts5
Metrnl	8.01369e-127	1.02133	0.844	0.55	1.97217e-122	2	Metrnl
Tmeff21	1.14179e-126	0.805864	0.688	0.208	2.80995e-122	2	Tmeff2
Anxa31	1.79474e-123	1.18825	0.865	0.563	4.41684e-119	2	Anxa3
Has11	4.59558e-123	1.63679	0.75	0.322	1.13097e-118	2	Has1
Htra31	1.79919e-121	0.534582	0.936	0.542	4.42779e-117	2	Htra3
Aldh2	3.58736e-121	0.707467	0.862	0.63	8.82848e-117	2	Aldh2
Ntrk21	1.43317e-119	0.764458	0.675	0.234	3.52704e-115	2	Ntrk2
Zfp36	1.92265e-119	1.09874	0.907	0.712	4.73164e-115	2	Zfp36
Fos	3.2667e-119	1.13451	0.95	0.851	8.03934e-115	2	Fos
Ablim1	8.13754e-119	0.731201	0.776	0.339	2.00265e-114	2	Ablim1
Aldh1a1	5.67504e-118	0.610572	0.565	0.134	1.39663e-113	2	Aldh1a1
Itm2b	9.57834e-118	0.500004	0.993	0.973	2.35723e-113	2	Itm2b
Smoc2	3.26892e-117	1.15641	0.643	0.164	8.04481e-113	2	Smoc2
Creb51	3.75314e-116	0.788633	0.691	0.245	9.23649e-112	2	Creb5
Nova1	1.74637e-115	0.704999	0.638	0.219	4.29781e-111	2	Nova1
Tmem158	2.3364e-115	0.958669	0.664	0.252	5.74988e-111	2	Tmem158
St3gal1	2.53866e-114	0.779686	0.736	0.33	6.24764e-110	2	St3gal1
Ifi2041	5.91871e-114	0.745618	0.781	0.478	1.45659e-109	2	Ifi204
Galnt15	2.32721e-113	0.764011	0.555	0.099	5.72725e-109	2	Galnt15
Rarres21	5.91511e-113	0.537823	0.983	0.671	1.45571e-108	2	Rarres2
Lrrn4cl1	1.23868e-112	0.757041	0.727	0.258	3.0484e-108	2	Lrrn4cl
Adamts1	3.92744e-112	1.07164	0.869	0.586	9.66543e-108	2	Adamts1
Gstt1	2.12203e-111	0.703124	0.642	0.178	5.22231e-107	2	Gstt1
Cxcl131	4.16212e-111	1.1125	0.536	0.114	1.0243e-106	2	Cxcl13
Reck	1.18877e-110	0.702207	0.651	0.231	2.92555e-106	2	Reck
Ddr21	4.76515e-110	0.748537	0.835	0.533	1.1727e-105	2	Ddr2
Fxyd11	5.81735e-110	0.641634	0.882	0.537	1.43165e-105	2	Fxyd1
Klf2	5.86013e-110	1.11698	0.884	0.593	1.44218e-105	2	Klf2
Tnfaip61	1.33044e-108	1.33598	0.846	0.564	3.27421e-104	2	Tnfaip6
Cadm31	1.76958e-108	0.677392	0.64	0.209	4.35494e-104	2	Cadm3
Csf11	3.44681e-108	0.664698	0.819	0.475	8.48259e-104	2	Csf1
Slfn51	8.04789e-107	0.756931	0.853	0.545	1.98059e-102	2	Slfn5
Chrdl11	2.44798e-106	0.838501	0.651	0.237	6.02449e-102	2	Chrdl1
Marcks1	2.98339e-106	0.696847	0.969	0.91	7.34212e-102	2	Marcks
Mgst11	2.35351e-104	0.616165	0.942	0.655	5.79198e-100	2	Mgst1
Ghr	3.77744e-104	0.757134	0.67	0.262	9.29628e-100	2	Ghr
Socs3	1.65836e-103	1.18598	0.855	0.653	4.08123e-99	2	Socs3
Gfpt21	2.32297e-103	0.989612	0.747	0.393	5.71683e-99	2	Gfpt2
Nfib	8.71753e-103	0.731439	0.835	0.509	2.14538e-98	2	Nfib
Adgrd11	5.18277e-102	0.564979	0.741	0.311	1.27548e-97	2	Adgrd1
Adh7	9.74217e-102	0.734674	0.536	0.088	2.39755e-97	2	Adh7
C1s11	1.41536e-101	0.568836	0.949	0.702	3.4832e-97	2	C1s1
Ntn1	1.67611e-100	0.682924	0.575	0.184	4.1249e-96	2	Ntn1
Myoc	4.38397e-99	1.78059	0.346	0.005	1.0789e-94	2	Myoc
Cpq1	2.86648e-98	0.64051	0.793	0.461	7.0544e-94	2	Cpq
Islr1	4.59637e-98	0.764517	0.805	0.487	1.13117e-93	2	Islr
Tgfbr21	1.24238e-97	0.606658	0.939	0.745	3.05751e-93	2	Tgfbr2
Antxr11	1.42211e-97	0.692855	0.864	0.608	3.49982e-93	2	Antxr1
Tppp31	7.21578e-96	0.757389	0.699	0.298	1.7758e-91	2	Tppp3
Ppp1r15a	1.70291e-95	0.769085	0.829	0.559	4.19087e-91	2	Ppp1r15a
Ccnl1	3.71702e-93	0.716228	0.844	0.656	9.14758e-89	2	Ccnl1
Cavin11	4.99893e-93	0.582606	0.936	0.706	1.23024e-88	2	Cavin1
Angptl1	6.32142e-93	0.826178	0.367	0.021	1.5557e-88	2	Angptl1
Slc43a31	8.79381e-93	0.65941	0.752	0.456	2.16416e-88	2	Slc43a3
Steap31	1.33113e-92	0.641028	0.661	0.281	3.27591e-88	2	Steap3
Axl1	3.07803e-91	0.627985	0.9	0.679	7.57503e-87	2	Axl
Gm10115	5.9481e-91	0.558198	0.506	0.131	1.46383e-86	2	Gm10115
Efhd1	1.87511e-90	0.667652	0.489	0.103	4.61465e-86	2	Efhd1
Ebf1	3.33025e-89	0.65309	0.937	0.807	8.19576e-85	2	Ebf1
Esr1	1.77626e-88	0.602147	0.572	0.183	4.37137e-84	2	Esr1
Igsf101	3.50205e-88	0.642306	0.71	0.406	8.61855e-84	2	Igsf10
Htra1	7.21063e-88	0.794458	0.902	0.662	1.77454e-83	2	Htra1
Cd2481	1.9901e-87	0.626826	0.895	0.623	4.89764e-83	2	Cd248
Ddx5	6.39486e-87	0.468314	0.967	0.951	1.57378e-82	2	Ddx5
Adh1	2.85998e-86	0.586997	0.466	0.077	7.03842e-82	2	Adh1
Ephx1	5.35887e-86	0.486997	0.479	0.124	1.31882e-81	2	Ephx1
Ddah2	2.31788e-85	0.580234	0.848	0.664	5.7043e-81	2	Ddah2
Fcgrt	3.12353e-85	0.595975	0.87	0.678	7.68701e-81	2	Fcgrt
Pmp22	8.46684e-85	0.649563	0.89	0.64	2.08369e-80	2	Pmp22
Fyn	1.42752e-83	0.585037	0.766	0.47	3.51314e-79	2	Fyn
Ifi2111	1.51519e-83	0.643603	0.72	0.422	3.72888e-79	2	Ifi211
Mir99ahg	2.14871e-83	0.657142	0.643	0.303	5.28797e-79	2	Mir99ahg
Lama2	8.4802e-83	0.609245	0.686	0.358	2.08698e-78	2	Lama2
Il6ra	1.61792e-82	0.596785	0.517	0.129	3.9817e-78	2	Il6ra
Ecm2	2.91138e-82	0.76577	0.445	0.104	7.16492e-78	2	Ecm2
Gm44080	3.5764e-82	0.644143	0.41	0.065	8.80151e-78	2	Gm44080
S100a131	4.70136e-82	0.576679	0.945	0.847	1.15701e-77	2	S100a13
Lpl1	6.88701e-82	0.819055	0.768	0.405	1.69489e-77	2	Lpl
Jun	7.58507e-82	0.753914	0.958	0.897	1.86669e-77	2	Jun
Anpep1	7.80293e-82	0.601223	0.72	0.391	1.9203e-77	2	Anpep
Abca9	7.81476e-82	0.468116	0.399	0.059	1.92321e-77	2	Abca9
Ramp2	8.01486e-82	0.423208	0.785	0.401	1.97246e-77	2	Ramp2
Antxr2	9.16141e-82	0.622521	0.7	0.392	2.25462e-77	2	Antxr2
Cdon	1.06492e-81	0.644021	0.574	0.227	2.62076e-77	2	Cdon
Ppl	2.37111e-81	0.434412	0.364	0.038	5.83531e-77	2	Ppl
Smpdl3a	7.0922e-81	0.570891	0.603	0.239	1.74539e-76	2	Smpdl3a
Adamtsl11	7.7152e-81	0.577226	0.67	0.32	1.89871e-76	2	Adamtsl1
C1ra1	9.87468e-81	0.540652	0.856	0.535	2.43016e-76	2	C1ra
Pamr11	1.37909e-80	0.630907	0.556	0.176	3.39393e-76	2	Pamr1
Pcsk61	7.90284e-80	0.615506	0.524	0.155	1.94489e-75	2	Pcsk6
Adam23	1.2529e-79	0.632306	0.55	0.189	3.0834e-75	2	Adam23
Socs1	1.29749e-79	1.1666	0.651	0.315	3.19312e-75	2	Socs1
Ifi2071	1.39493e-79	0.702458	0.711	0.395	3.43291e-75	2	Ifi207
Xdh1	1.5473e-79	0.628815	0.718	0.366	3.8079e-75	2	Xdh
Ackr31	2.92406e-79	0.771153	0.787	0.448	7.1961e-75	2	Ackr3
Akap12	2.98583e-79	0.623592	0.64	0.301	7.34814e-75	2	Akap12
Ccl111	3.75233e-79	0.736552	0.777	0.432	9.2345e-75	2	Ccl11
Ugdh1	2.28653e-78	0.93985	0.819	0.605	5.62714e-74	2	Ugdh
Junb	4.63198e-78	0.754341	0.93	0.909	1.13993e-73	2	Junb
Qpct1	4.59796e-77	0.525498	0.652	0.303	1.13156e-72	2	Qpct
Aff3	4.52344e-76	0.504655	0.387	0.037	1.11322e-71	2	Aff3
Itm2a1	4.94759e-75	0.59428	0.754	0.438	1.2176e-70	2	Itm2a
Il17ra	9.60724e-75	0.592326	0.635	0.324	2.36434e-70	2	Il17ra
Dusp1	2.04131e-74	0.781245	0.921	0.788	5.02366e-70	2	Dusp1
Akr1c18	3.25083e-74	0.921023	0.439	0.102	8.0003e-70	2	Akr1c18
Slc4a41	6.80786e-74	0.502505	0.544	0.195	1.67542e-69	2	Slc4a4
Ndn1	1.95862e-73	0.561151	0.714	0.425	4.82016e-69	2	Ndn
Id3	3.46597e-73	0.678889	0.898	0.693	8.52974e-69	2	Id3
Lamb21	6.02021e-73	0.51187	0.814	0.602	1.48157e-68	2	Lamb2
Sfrp41	1.20627e-72	0.686559	0.666	0.273	2.96863e-68	2	Sfrp4
Ubc	3.59292e-72	0.5737	0.973	0.938	8.84217e-68	2	Ubc
Klf6	4.68934e-72	0.804437	0.891	0.804	1.15405e-67	2	Klf6
Trio	6.92527e-72	0.580686	0.627	0.354	1.70431e-67	2	Trio
Cyr61	1.55976e-71	1.03068	0.855	0.698	3.83856e-67	2	Cyr61
Frmd61	1.08993e-70	0.579414	0.743	0.488	2.68231e-66	2	Frmd6
Arhgap21	1.20826e-70	0.478677	0.557	0.269	2.97352e-66	2	Arhgap21
S100a101	1.59883e-70	0.497664	0.974	0.892	3.93473e-66	2	S100a10
Tuba1a	2.77389e-70	0.600199	0.951	0.848	6.82654e-66	2	Tuba1a
Serpinb6a1	5.3627e-70	0.508373	0.959	0.903	1.31976e-65	2	Serpinb6a
mt-Nd3	1.67784e-69	0.545167	0.481	0.102	4.12916e-65	2	mt-Nd3
Kcnq1ot1	1.84818e-69	0.690331	0.694	0.469	4.54837e-65	2	Kcnq1ot1
Errfi1	1.76661e-68	1.09716	0.813	0.608	4.34763e-64	2	Errfi1
Scara31	2.00007e-68	0.473087	0.769	0.384	4.92216e-64	2	Scara3
Zfhx4	1.17603e-67	0.552159	0.645	0.365	2.89421e-63	2	Zfhx4
Apoe	1.57061e-67	0.730286	0.619	0.3	3.86526e-63	2	Apoe
Blvrb	1.77959e-67	0.527419	0.775	0.57	4.37956e-63	2	Blvrb
Wsb1	3.25831e-67	0.585035	0.714	0.497	8.0187e-63	2	Wsb1
Ddx3x	8.05701e-67	0.604188	0.887	0.777	1.98283e-62	2	Ddx3x
C4b1	3.43672e-66	0.615699	0.796	0.442	8.45776e-62	2	C4b
Ifrd1	5.16491e-66	0.799974	0.793	0.664	1.27108e-61	2	Ifrd1
Ang	2.43755e-65	0.50216	0.564	0.294	5.99882e-61	2	Ang
Thbd	2.46757e-64	0.752106	0.623	0.3	6.07268e-60	2	Thbd
Zfp385a1	3.06634e-64	0.522223	0.582	0.239	7.54625e-60	2	Zfp385a
Twsg11	4.29569e-64	0.474142	0.711	0.481	1.05717e-59	2	Twsg1
Sntb2	4.52903e-64	0.526593	0.748	0.546	1.1146e-59	2	Sntb2
Plce1	5.15225e-64	0.399871	0.399	0.105	1.26797e-59	2	Plce1
Ecm11	6.91457e-63	0.606969	0.885	0.748	1.70168e-58	2	Ecm1
Adamtsl4	8.88327e-63	0.372173	0.374	0.101	2.18617e-58	2	Adamtsl4
Tgfbr31	9.48222e-63	0.369477	0.821	0.561	2.33358e-58	2	Tgfbr3
Mettl7a1	1.92712e-62	0.417433	0.38	0.081	4.74264e-58	2	Mettl7a1
Il18	1.97453e-62	0.476708	0.41	0.088	4.85931e-58	2	Il18
AC108802.1	2.07792e-62	0.423893	0.374	0.079	5.11375e-58	2	AC108802.1
Sult5a1	2.15407e-62	0.449097	0.363	0.083	5.30118e-58	2	Sult5a1
Ace1	3.32433e-62	0.56003	0.703	0.448	8.18116e-58	2	Ace
Emilin21	4.98469e-62	0.462272	0.786	0.516	1.22673e-57	2	Emilin2
Prnp1	5.03569e-62	0.461331	0.878	0.718	1.23928e-57	2	Prnp
Egfr1	6.06874e-62	0.486594	0.685	0.449	1.49352e-57	2	Egfr
Col4a4	9.80491e-62	0.375955	0.277	0.026	2.41299e-57	2	Col4a4
Camk2n1	1.94004e-61	0.54324	0.699	0.477	4.77445e-57	2	Camk2n1
CT009504.1	2.75421e-61	0.344776	0.262	0.024	6.77811e-57	2	CT009504.1
Serpina3c	3.27734e-61	0.397493	0.288	0.032	8.06554e-57	2	Serpina3c
Mt11	7.02258e-61	0.471029	0.964	0.828	1.72826e-56	2	Mt1
Triobp	9.64036e-61	0.493737	0.613	0.358	2.37249e-56	2	Triobp
Abca6	1.0443e-60	0.357058	0.32	0.038	2.57001e-56	2	Abca6
Gadd45g	3.62018e-60	0.779606	0.816	0.65	8.90925e-56	2	Gadd45g
Clec2d	5.21595e-60	0.545839	0.868	0.731	1.28365e-55	2	Clec2d
Pdgfra1	8.46497e-60	0.46154	0.823	0.574	2.08323e-55	2	Pdgfra
Pik3r1	2.97817e-59	0.58148	0.678	0.412	7.32928e-55	2	Pik3r1
Uap11	3.8808e-59	0.526642	0.764	0.534	9.55066e-55	2	Uap1
Itgbl1	5.62163e-59	0.545822	0.449	0.15	1.38348e-54	2	Itgbl1
Slco2b1	7.47648e-59	0.411269	0.311	0.062	1.83996e-54	2	Slco2b1
Meg31	8.37971e-59	0.764537	0.837	0.582	2.06225e-54	2	Meg3
Eln	1.12517e-58	0.763379	0.723	0.403	2.76904e-54	2	Eln
Gm432891	1.64504e-58	0.665535	0.484	0.165	4.04844e-54	2	Gm43289
Slc1a5	3.3343e-58	0.472851	0.616	0.364	8.20572e-54	2	Slc1a5
Glt8d2	3.66518e-58	0.298969	0.266	0.033	9.02001e-54	2	Glt8d2
Pnrc1	4.40092e-58	0.477696	0.899	0.8	1.08307e-53	2	Pnrc1
Ackr1	7.25812e-58	0.355899	0.459	0.162	1.78622e-53	2	Ackr1
Fam102b1	9.70689e-58	0.418886	0.709	0.448	2.38887e-53	2	Fam102b
Ifngr1	2.1911e-57	0.457799	0.738	0.55	5.3923e-53	2	Ifngr1
Nfkbiz	2.69406e-57	0.67471	0.802	0.635	6.63008e-53	2	Nfkbiz
Mustn1	2.83327e-57	0.467446	0.505	0.164	6.97268e-53	2	Mustn1
Srgap1	6.05833e-57	0.412957	0.491	0.224	1.49096e-52	2	Srgap1
AW5519841	1.335e-56	0.469279	0.534	0.246	3.28545e-52	2	AW551984
Tek	1.78591e-56	0.501752	0.501	0.183	4.39512e-52	2	Tek
Mcl1	6.76963e-56	0.368812	0.893	0.86	1.666e-51	2	Mcl1
Car8	1.23712e-55	0.363746	0.327	0.061	3.04455e-51	2	Car8
Vegfd1	3.15741e-55	0.421486	0.606	0.308	7.77038e-51	2	Vegfd
Agtr1a	5.95976e-55	0.374991	0.406	0.139	1.4667e-50	2	Agtr1a
Tgfbi	9.095e-55	0.991792	0.528	0.265	2.23828e-50	2	Tgfbi
Sptbn1	9.12997e-55	0.333375	0.944	0.867	2.24688e-50	2	Sptbn1
Gm26802	1.38023e-54	0.662163	0.36	0.092	3.39675e-50	2	Gm26802
Sertad1	1.53019e-54	0.474099	0.629	0.395	3.7658e-50	2	Sertad1
Lpar4	2.81689e-54	0.452345	0.432	0.177	6.93237e-50	2	Lpar4
Pim1	3.40235e-54	0.411608	0.774	0.609	8.37319e-50	2	Pim1
Abca1	1.07931e-53	0.434819	0.701	0.428	2.65619e-49	2	Abca1
Mat2a	1.45839e-53	0.507313	0.811	0.678	3.5891e-49	2	Mat2a
Naaa	6.1063e-53	0.388949	0.512	0.224	1.50276e-48	2	Naaa
Npr1	8.78664e-53	0.411638	0.476	0.191	2.16239e-48	2	Npr1
Fbn11	1.33208e-52	0.334217	0.958	0.766	3.27824e-48	2	Fbn1
Sqor	2.11721e-52	0.393607	0.519	0.234	5.21045e-48	2	Sqor
Sash1	2.75901e-52	0.474494	0.648	0.416	6.78994e-48	2	Sash1
Plxdc2	3.87385e-52	0.513824	0.629	0.351	9.53354e-48	2	Plxdc2
Hacd4	6.03399e-52	0.470317	0.489	0.209	1.48496e-47	2	Hacd4
Adam33	6.74243e-52	0.372946	0.343	0.088	1.65931e-47	2	Adam33
Epb41l21	9.01648e-52	0.408118	0.784	0.616	2.21896e-47	2	Epb41l2
Ckb	1.36924e-51	0.447714	0.569	0.269	3.36969e-47	2	Ckb
Ctsh1	2.16341e-51	0.508529	0.82	0.615	5.32416e-47	2	Ctsh
Cd47	2.7249e-51	0.321943	0.951	0.905	6.70598e-47	2	Cd47
Myc	3.44186e-51	0.676707	0.557	0.304	8.47042e-47	2	Myc
Klf9	3.49432e-51	0.540927	0.745	0.567	8.59951e-47	2	Klf9
Foxo1	4.77175e-51	0.396575	0.467	0.218	1.17433e-46	2	Foxo1
Gas71	7.43327e-51	0.496131	0.622	0.358	1.82933e-46	2	Gas7
AW112010	9.63007e-51	0.385674	0.545	0.242	2.36996e-46	2	AW112010
Mturn	1.23195e-50	0.298023	0.307	0.082	3.03184e-46	2	Mturn
Aox3	2.25615e-50	0.32393	0.285	0.047	5.55238e-46	2	Aox3
Tmem1001	6.68794e-50	0.583585	0.629	0.337	1.6459e-45	2	Tmem100
Irf4	6.80057e-50	0.313667	0.25	0.033	1.67362e-45	2	Irf4
Cd1641	1.7615e-49	0.457093	0.812	0.723	4.33506e-45	2	Cd164
Ms4a4d1	2.20166e-49	0.446675	0.756	0.542	5.41829e-45	2	Ms4a4d
Lima11	2.77803e-49	0.403358	0.797	0.676	6.83674e-45	2	Lima1
Clmp1	2.89227e-49	0.384271	0.698	0.481	7.11788e-45	2	Clmp
Amotl21	7.08568e-49	0.546079	0.652	0.395	1.74379e-44	2	Amotl2
Ism1	1.0635e-48	0.348867	0.304	0.087	2.61728e-44	2	Ism1
Prss231	1.55128e-48	0.490169	0.845	0.707	3.81771e-44	2	Prss23
Sgsm2	2.49065e-48	0.343977	0.341	0.097	6.12949e-44	2	Sgsm2
Sh3d19	3.46188e-48	0.441193	0.569	0.33	8.51969e-44	2	Sh3d19
Coro2b	3.77201e-48	0.319449	0.313	0.072	9.28291e-44	2	Coro2b
Hdac71	5.61625e-48	0.429015	0.654	0.442	1.38216e-43	2	Hdac7
Itga11	7.57512e-48	0.358311	0.352	0.099	1.86424e-43	2	Itga11
Irx1	1.7628e-47	0.553945	0.464	0.194	4.33825e-43	2	Irx1
Fam171b	1.99605e-47	0.354245	0.351	0.113	4.91229e-43	2	Fam171b
Gpnmb	2.81848e-47	0.441556	0.421	0.162	6.93629e-43	2	Gpnmb
Midn	1.21897e-46	0.44114	0.601	0.43	2.99989e-42	2	Midn
Sgce	1.64107e-45	0.405473	0.618	0.415	4.03868e-41	2	Sgce
Lpar11	1.79249e-45	0.419789	0.696	0.455	4.41132e-41	2	Lpar1
Trip10	1.92703e-45	0.401047	0.557	0.325	4.74242e-41	2	Trip10
Scn7a1	1.9275e-45	0.303994	0.615	0.315	4.74358e-41	2	Scn7a
Adm1	2.73631e-45	0.591412	0.618	0.368	6.73406e-41	2	Adm
Irs2	3.12409e-45	0.524445	0.499	0.255	7.68837e-41	2	Irs2
Zcchc5	3.48713e-45	0.277557	0.252	0.052	8.58182e-41	2	Zcchc5
Plac81	4.20333e-45	0.811941	0.79	0.681	1.03444e-40	2	Plac8
Irf1	1.02157e-44	0.664285	0.674	0.448	2.51408e-40	2	Irf1
Mn1	1.9316e-44	0.331191	0.29	0.073	4.75368e-40	2	Mn1
Cilp	2.4125e-44	1.4701	0.339	0.114	5.93716e-40	2	Cilp
Col6a6	2.67972e-44	0.29229	0.233	0.023	6.5948e-40	2	Col6a6
AC125487.1	2.91987e-44	0.419519	0.296	0.085	7.18581e-40	2	AC125487.1
Ltbp11	6.80723e-44	0.385481	0.541	0.269	1.67526e-39	2	Ltbp1
Oxct1	2.03286e-43	0.40499	0.629	0.471	5.00287e-39	2	Oxct1
Ebf2	3.24915e-43	0.422884	0.449	0.209	7.99615e-39	2	Ebf2
Crispld1	3.41039e-43	0.35674	0.267	0.051	8.39298e-39	2	Crispld1
Ldb2	3.82561e-43	0.363374	0.431	0.161	9.41482e-39	2	Ldb2
Tcf7l1	4.39866e-43	0.3655	0.448	0.201	1.08251e-38	2	Tcf7l1
Nenf1	5.44531e-43	0.351109	0.935	0.839	1.34009e-38	2	Nenf
Nbl11	1.38872e-42	0.362686	0.883	0.68	3.41763e-38	2	Nbl1
1700019D03Rik1	2.84712e-42	0.299943	0.335	0.106	7.00676e-38	2	1700019D03Rik
Mt21	3.08647e-42	0.325003	0.859	0.655	7.59581e-38	2	Mt2
Trib1	3.64788e-42	0.643642	0.6	0.397	8.97742e-38	2	Trib1
Serpinf11	4.67796e-42	0.434955	0.974	0.734	1.15124e-37	2	Serpinf1
Ssc5d1	6.89903e-42	0.338193	0.453	0.235	1.69785e-37	2	Ssc5d
Klhl13	9.01558e-42	0.341001	0.408	0.149	2.21873e-37	2	Klhl13
Omd	1.47767e-41	0.369049	0.335	0.078	3.63655e-37	2	Omd
Pgr	1.62948e-41	0.355138	0.236	0.028	4.01014e-37	2	Pgr
Sp100	3.30637e-41	0.407075	0.566	0.344	8.13699e-37	2	Sp100
Ssh2	4.30831e-41	0.263706	0.407	0.218	1.06028e-36	2	Ssh2
Klf3	9.43771e-41	0.419905	0.656	0.453	2.32262e-36	2	Klf3
Cyp2f2	9.80201e-41	1.04342	0.235	0.032	2.41228e-36	2	Cyp2f2
Arid5a	9.8094e-41	0.411151	0.438	0.174	2.41409e-36	2	Arid5a
Gabra31	2.59095e-40	0.319141	0.347	0.126	6.37632e-36	2	Gabra3
Sema3b	3.5604e-40	0.375172	0.338	0.096	8.76214e-36	2	Sema3b
Nov1	3.7954e-40	0.353988	0.483	0.23	9.34048e-36	2	Nov
Sned11	4.92762e-40	0.326656	0.619	0.377	1.21269e-35	2	Sned1
Ier2	6.51319e-40	0.443519	0.842	0.736	1.6029e-35	2	Ier2
Gstm21	6.73526e-40	0.389171	0.668	0.471	1.65755e-35	2	Gstm2
Prrx1	1.0145e-39	0.316491	0.952	0.779	2.4967e-35	2	Prrx1
Palm	1.09393e-39	0.353061	0.494	0.291	2.69216e-35	2	Palm
Fmo1	1.19059e-39	0.305035	0.329	0.121	2.93004e-35	2	Fmo1
Stxbp6	1.52695e-39	0.293822	0.337	0.115	3.75782e-35	2	Stxbp6
Rassf2	2.22495e-39	0.293329	0.358	0.125	5.4756e-35	2	Rassf2
Rev3l	2.5389e-39	0.371485	0.458	0.261	6.24824e-35	2	Rev3l
Sema3d	2.73065e-39	0.350846	0.356	0.124	6.72013e-35	2	Sema3d
Deptor	4.29818e-39	0.318053	0.271	0.085	1.05778e-34	2	Deptor
Etfa	4.585e-39	0.428323	0.7	0.577	1.12837e-34	2	Etfa
Nid11	6.52377e-39	0.502748	0.878	0.875	1.6055e-34	2	Nid1
Ier5	1.31015e-38	0.473433	0.78	0.675	3.22427e-34	2	Ier5
Larp6	1.64175e-38	0.298667	0.344	0.133	4.04034e-34	2	Larp6
Slc29a1	2.94501e-38	0.344722	0.578	0.356	7.24767e-34	2	Slc29a1
Twist1	3.64098e-38	0.350279	0.81	0.648	8.96045e-34	2	Twist1
Ifi203	4.18008e-38	0.553469	0.695	0.568	1.02872e-33	2	Ifi203
Rbpj	4.35313e-38	0.37862	0.661	0.457	1.0713e-33	2	Rbpj
Sppl2a	4.54843e-38	0.329645	0.642	0.51	1.11937e-33	2	Sppl2a
Kcnk5	5.36624e-38	0.257272	0.223	0.035	1.32063e-33	2	Kcnk5
Medag1	7.18803e-38	0.358793	0.714	0.486	1.76897e-33	2	Medag
Mmp231	9.10197e-38	0.376138	0.758	0.564	2.24e-33	2	Mmp23
Ski	1.42148e-37	0.302891	0.683	0.569	3.49826e-33	2	Ski
Xist	1.76862e-37	0.315901	0.96	0.819	4.35257e-33	2	Xist
Ston2	1.98114e-37	0.288588	0.294	0.089	4.87559e-33	2	Ston2
Hspa5	3.18421e-37	0.380582	0.967	0.937	7.83635e-33	2	Hspa5
Cavin3	3.6872e-37	0.319277	0.903	0.808	9.07419e-33	2	Cavin3
Cryab	3.92724e-37	0.256289	0.681	0.411	9.66493e-33	2	Cryab
Prex2	5.65261e-37	0.286225	0.4	0.128	1.39111e-32	2	Prex2
Calml4	6.2088e-37	0.267796	0.28	0.073	1.52799e-32	2	Calml4
Clk1	6.5331e-37	0.39793	0.704	0.541	1.6078e-32	2	Clk1
Tns1	6.54528e-37	0.31993	0.607	0.426	1.61079e-32	2	Tns1
Tmod2	1.16591e-36	0.312893	0.344	0.131	2.8693e-32	2	Tmod2
Cped1	1.46391e-36	0.363118	0.624	0.437	3.60268e-32	2	Cped1
Kdm6b	2.27745e-36	0.427009	0.632	0.443	5.60481e-32	2	Kdm6b
Amy1	9.84503e-36	0.253174	0.219	0.033	2.42286e-31	2	Amy1
BC005537	1.13159e-35	0.40126	0.783	0.671	2.78484e-31	2	BC005537
Fbln11	1.16284e-35	0.362694	0.837	0.61	2.86174e-31	2	Fbln1
Id2	1.90486e-35	0.542842	0.629	0.453	4.68785e-31	2	Id2
Nr3c1	2.03105e-35	0.346871	0.679	0.538	4.99841e-31	2	Nr3c1
Maob	2.19346e-35	0.299573	0.301	0.077	5.3981e-31	2	Maob
C130023A14Rik	2.46665e-35	0.284868	0.286	0.104	6.07042e-31	2	C130023A14Rik
Pde8a	2.63385e-35	0.268391	0.443	0.268	6.4819e-31	2	Pde8a
Phldb1	3.07197e-35	0.337666	0.517	0.344	7.56011e-31	2	Phldb1
Spry2	5.01469e-35	0.408349	0.514	0.304	1.23412e-30	2	Spry2
Lysmd2	8.66551e-35	0.309688	0.517	0.345	2.13258e-30	2	Lysmd2
AC156636.2	9.17421e-35	0.341899	0.259	0.065	2.25777e-30	2	AC156636.2
Il4ra	1.04133e-34	0.391312	0.624	0.421	2.56272e-30	2	Il4ra
Il6	1.16043e-34	0.664153	0.559	0.332	2.85583e-30	2	Il6
Scd1	3.10705e-34	0.334402	0.491	0.313	7.64645e-30	2	Scd1
AC154176.2	1.01136e-33	0.413197	0.319	0.12	2.48895e-29	2	AC154176.2
Nedd41	1.3634e-33	0.251494	0.955	0.905	3.35533e-29	2	Nedd4
Gm37606	1.78534e-33	0.347768	0.349	0.14	4.39373e-29	2	Gm37606
Mgll	3.89041e-33	0.320384	0.546	0.282	9.5743e-29	2	Mgll
Npy1r	6.69156e-33	0.318613	0.237	0.054	1.64679e-28	2	Npy1r
Carhsp11	9.94817e-33	0.324808	0.673	0.527	2.44825e-28	2	Carhsp1
Dnajb9	1.91581e-32	0.39616	0.609	0.478	4.7148e-28	2	Dnajb9
Cdkn1c	1.99016e-32	0.421493	0.471	0.248	4.89778e-28	2	Cdkn1c
Gas1	4.53905e-32	0.465047	0.788	0.623	1.11706e-27	2	Gas1
Ehbp1	5.00369e-32	0.280784	0.306	0.11	1.23141e-27	2	Ehbp1
Fap	8.61445e-32	0.398133	0.52	0.316	2.12002e-27	2	Fap
Map3k8	8.81105e-32	0.323278	0.415	0.21	2.1684e-27	2	Map3k8
Gdap10	1.04616e-31	0.334305	0.323	0.12	2.5746e-27	2	Gdap10
Dtnbp1	1.28798e-31	0.363452	0.69	0.564	3.16972e-27	2	Dtnbp1
Plau	1.52023e-31	0.365538	0.384	0.164	3.74128e-27	2	Plau
Wnt21	1.74132e-31	0.317898	0.358	0.151	4.28538e-27	2	Wnt2
Trdn	1.96504e-31	0.251661	0.138	0.008	4.83597e-27	2	Trdn
Ifit1	2.23151e-31	0.69716	0.387	0.192	5.49173e-27	2	Ifit1
Kdelc21	2.2902e-31	0.354661	0.579	0.406	5.63619e-27	2	Kdelc2
Zic1	3.3633e-31	0.330607	0.255	0.078	8.27707e-27	2	Zic1
Gja1	3.89255e-31	0.421962	0.767	0.593	9.57956e-27	2	Gja1
Ust	4.21922e-31	0.264416	0.313	0.133	1.03835e-26	2	Ust
Lamc11	4.93262e-31	0.301379	0.85	0.801	1.21392e-26	2	Lamc1
Lgals9	6.44879e-31	0.305294	0.683	0.526	1.58705e-26	2	Lgals9
Rbms31	6.46067e-31	0.325683	0.729	0.592	1.58997e-26	2	Rbms3
Nupr1	7.43829e-31	0.453413	0.858	0.693	1.83056e-26	2	Nupr1
Flt3l	1.00916e-30	0.289943	0.233	0.064	2.48354e-26	2	Flt3l
Pir	1.6678e-30	0.250684	0.292	0.108	4.10445e-26	2	Pir
Olfml2b1	2.02882e-30	0.270394	0.744	0.589	4.99292e-26	2	Olfml2b
St3gal21	2.11641e-30	0.371474	0.602	0.41	5.20848e-26	2	St3gal2
Azin1	3.71288e-30	0.41652	0.615	0.452	9.1374e-26	2	Azin1
Smim14	4.09979e-30	0.338178	0.794	0.707	1.00896e-25	2	Smim14
Ccdc801	7.38754e-30	0.372657	0.865	0.659	1.81807e-25	2	Ccdc80
Tubb2a	7.59099e-30	0.362319	0.656	0.502	1.86814e-25	2	Tubb2a
Tiparp	7.85426e-30	0.455237	0.564	0.374	1.93293e-25	2	Tiparp
Efs	1.14031e-29	0.323254	0.429	0.231	2.80631e-25	2	Efs
Irs1	1.57329e-29	0.308978	0.363	0.183	3.87188e-25	2	Irs1
Tbx15	2.26104e-29	0.329203	0.427	0.261	5.56441e-25	2	Tbx15
Gm45640	2.57701e-29	0.279044	0.304	0.137	6.34202e-25	2	Gm45640
Dnajb4	2.84742e-29	0.380009	0.598	0.432	7.00749e-25	2	Dnajb4
Gem	3.76152e-29	0.44303	0.683	0.47	9.25709e-25	2	Gem
Cited2	4.87522e-29	0.383042	0.486	0.274	1.19979e-24	2	Cited2
Rab3il1	8.01294e-29	0.274264	0.362	0.167	1.97199e-24	2	Rab3il1
C1galt11	1.02819e-28	0.255706	0.538	0.384	2.53036e-24	2	C1galt1
Ccl71	1.03167e-28	0.725085	0.689	0.491	2.53893e-24	2	Ccl7
Nufip2	3.08782e-28	0.338055	0.59	0.474	7.59913e-24	2	Nufip2
C21	3.91636e-28	0.368889	0.555	0.404	9.63816e-24	2	C2
Ifit3	4.71192e-28	0.489095	0.294	0.124	1.1596e-23	2	Ifit3
Icam1	5.65853e-28	0.325942	0.497	0.319	1.39256e-23	2	Icam1
Samd4b	5.74941e-28	0.352148	0.616	0.468	1.41493e-23	2	Samd4b
Hpgd	7.44428e-28	0.374506	0.225	0.051	1.83204e-23	2	Hpgd
Maf	1.12238e-27	0.345341	0.642	0.483	2.76217e-23	2	Maf
Megf9	1.17324e-27	0.270367	0.35	0.158	2.88734e-23	2	Megf9
Nav11	1.2952e-27	0.302392	0.671	0.573	3.18749e-23	2	Nav1
Vit	1.97441e-27	0.353515	0.222	0.058	4.85903e-23	2	Vit
Pnp2	2.55466e-27	0.310922	0.289	0.102	6.28702e-23	2	Pnp2
Ubb	2.8162e-27	0.284847	0.965	0.956	6.93067e-23	2	Ubb
Bag3	3.6877e-27	0.328524	0.616	0.485	9.07544e-23	2	Bag3
Dleu2	5.52911e-27	0.366972	0.425	0.223	1.36071e-22	2	Dleu2
Tgfb2	7.14798e-27	0.530518	0.489	0.304	1.75912e-22	2	Tgfb2
Glul	1.4447e-26	0.490244	0.652	0.543	3.55541e-22	2	Glul
Csrnp1	1.52579e-26	0.342633	0.56	0.377	3.75498e-22	2	Csrnp1
Ncoa1	2.74329e-26	0.25978	0.34	0.165	6.75123e-22	2	Ncoa1
Bst2	2.87746e-26	0.423868	0.858	0.792	7.08143e-22	2	Bst2
Vat11	3.57541e-26	0.278452	0.762	0.692	8.79908e-22	2	Vat1
Myd88	4.04752e-26	0.368714	0.51	0.361	9.96095e-22	2	Myd88
Ripk1	7.20464e-26	0.307313	0.42	0.263	1.77306e-21	2	Ripk1
Herpud1	8.01112e-26	0.35272	0.612	0.511	1.97154e-21	2	Herpud1
Grb101	8.42258e-26	0.301794	0.615	0.499	2.0728e-21	2	Grb10
Pbx1	9.03114e-26	0.356807	0.683	0.555	2.22256e-21	2	Pbx1
Mir22hg	1.03444e-25	0.279793	0.554	0.423	2.54575e-21	2	Mir22hg
Ggt51	1.03643e-25	0.28328	0.487	0.256	2.55066e-21	2	Ggt5
Adamts21	1.05594e-25	0.337221	0.866	0.709	2.59866e-21	2	Adamts2
Aebp11	2.41367e-25	0.325761	0.971	0.819	5.94004e-21	2	Aebp1
Pard3b	2.64283e-25	0.254266	0.261	0.084	6.50401e-21	2	Pard3b
Srpx1	2.78051e-25	0.356223	0.609	0.456	6.84284e-21	2	Srpx
Gls	4.02784e-25	0.324603	0.659	0.589	9.91251e-21	2	Gls
Mpdz	7.7028e-25	0.274179	0.41	0.255	1.89566e-20	2	Mpdz
Zc3hav1	8.27193e-25	0.272798	0.545	0.42	2.03572e-20	2	Zc3hav1
Eif4a2	1.12452e-24	0.305476	0.808	0.738	2.76744e-20	2	Eif4a2
Irak31	1.37122e-24	0.308587	0.474	0.268	3.37458e-20	2	Irak3
Snhg11	1.40994e-24	0.278147	0.279	0.116	3.46987e-20	2	Snhg11
Mafk	1.78431e-24	0.282304	0.375	0.193	4.39118e-20	2	Mafk
Tns2	2.07635e-24	0.298329	0.432	0.261	5.10991e-20	2	Tns2
Fmo2	2.94369e-24	0.459317	0.286	0.087	7.24443e-20	2	Fmo2
Rhobtb3	2.97766e-24	0.283006	0.464	0.328	7.32803e-20	2	Rhobtb3
Taok3	3.03957e-24	0.262702	0.433	0.271	7.48039e-20	2	Taok3
Mylip	4.40067e-24	0.252892	0.469	0.307	1.083e-19	2	Mylip
Clic4	5.07135e-24	0.362659	0.813	0.764	1.24806e-19	2	Clic4
Maff	9.17429e-24	0.462728	0.492	0.347	2.25779e-19	2	Maff
Rhou1	1.0429e-23	0.270814	0.438	0.296	2.56658e-19	2	Rhou
Nox41	1.19722e-23	0.267403	0.388	0.224	2.94637e-19	2	Nox4
Fst1	1.5231e-23	0.429989	0.586	0.422	3.74836e-19	2	Fst
Helz2	2.53251e-23	0.307794	0.361	0.182	6.2325e-19	2	Helz2
Osbpl1a	2.61783e-23	0.254737	0.333	0.17	6.44248e-19	2	Osbpl1a
Camk2d	3.44689e-23	0.316454	0.583	0.461	8.4828e-19	2	Camk2d
Rnd3	4.15584e-23	0.363933	0.521	0.413	1.02275e-18	2	Rnd3
Vasn1	4.20808e-23	0.327469	0.659	0.526	1.03561e-18	2	Vasn
Atf4	1.16533e-22	0.296771	0.835	0.802	2.86788e-18	2	Atf4
Krt10	1.47578e-22	0.292379	0.387	0.225	3.63189e-18	2	Krt10
Glud1	2.11027e-22	0.295571	0.741	0.659	5.19339e-18	2	Glud1
Dnajc31	2.8888e-22	0.281438	0.79	0.725	7.10933e-18	2	Dnajc3
Sec14l1	3.05294e-22	0.269301	0.469	0.322	7.51329e-18	2	Sec14l1
Atf5	3.39326e-22	0.331869	0.709	0.57	8.35082e-18	2	Atf5
Dlc1	5.65334e-22	0.318272	0.627	0.455	1.39129e-17	2	Dlc1
Nhsl1	5.81497e-22	0.262172	0.335	0.149	1.43106e-17	2	Nhsl1
Arl4a	9.23682e-22	0.304095	0.523	0.396	2.27318e-17	2	Arl4a
Adk	1.35247e-21	0.288736	0.547	0.404	3.32842e-17	2	Adk
Rock2	1.39366e-21	0.257578	0.767	0.717	3.4298e-17	2	Rock2
Gpc61	1.70786e-21	0.329598	0.44	0.267	4.20304e-17	2	Gpc6
Emp1	1.92554e-21	0.46694	0.9	0.868	4.73874e-17	2	Emp1
Rgl1	1.96161e-21	0.275567	0.515	0.361	4.82753e-17	2	Rgl1
Osr11	2.14922e-21	0.300084	0.426	0.245	5.28923e-17	2	Osr1
Clip1	2.28529e-21	0.292618	0.497	0.344	5.62409e-17	2	Clip1
Ptgs2	3.4506e-21	0.319482	0.446	0.262	8.49191e-17	2	Ptgs2
Aldh1a31	5.54879e-21	0.284166	0.281	0.111	1.36556e-16	2	Aldh1a3
Irx5	5.76774e-21	0.308143	0.281	0.139	1.41944e-16	2	Irx5
Thra	6.47971e-21	0.292209	0.573	0.436	1.59466e-16	2	Thra
Acvrl1	7.66908e-21	0.261734	0.495	0.352	1.88736e-16	2	Acvrl1
Sulf21	1.99279e-20	0.324099	0.396	0.234	4.90426e-16	2	Sulf2
Nme3	2.03644e-20	0.271353	0.358	0.17	5.01167e-16	2	Nme3
Smarca2	2.36096e-20	0.293289	0.543	0.419	5.81031e-16	2	Smarca2
Pde3a	2.62863e-20	0.256279	0.417	0.243	6.46906e-16	2	Pde3a
Aida	2.73397e-20	0.268712	0.579	0.474	6.72831e-16	2	Aida
Nfil3	3.2717e-20	0.285136	0.499	0.34	8.05164e-16	2	Nfil3
Mitf	3.42574e-20	0.259377	0.383	0.231	8.43074e-16	2	Mitf
Irx2	4.42898e-20	0.350155	0.335	0.184	1.08997e-15	2	Irx2
Cd3021	4.66067e-20	0.252289	0.906	0.773	1.14699e-15	2	Cd302
Tor1aip1	5.46688e-20	0.282138	0.663	0.57	1.3454e-15	2	Tor1aip1
Zfand5	5.47331e-20	0.268711	0.74	0.717	1.34698e-15	2	Zfand5
H2-Q4	5.71271e-20	0.281712	0.496	0.336	1.4059e-15	2	H2-Q4
Mndal	9.78272e-20	0.373723	0.632	0.566	2.40753e-15	2	Mndal
Dhrs7	1.02106e-19	0.290149	0.627	0.502	2.51282e-15	2	Dhrs7
Cat	1.41009e-19	0.271202	0.419	0.288	3.47023e-15	2	Cat
Hmgn3	1.59665e-19	0.257355	0.618	0.539	3.92936e-15	2	Hmgn3
Pdgfrl	2.28124e-19	0.380417	0.239	0.103	5.61413e-15	2	Pdgfrl
Runx1t1	3.33095e-19	0.322522	0.406	0.246	8.19748e-15	2	Runx1t1
Mapre2	5.21839e-19	0.253497	0.469	0.354	1.28425e-14	2	Mapre2
Cry2	8.16702e-19	0.253234	0.321	0.166	2.0099e-14	2	Cry2
Samhd1	2.92279e-18	0.265578	0.555	0.443	7.193e-14	2	Samhd1
Pcdh18	3.14152e-18	0.253304	0.334	0.189	7.73128e-14	2	Pcdh18
Tcf7l2	3.62713e-18	0.268661	0.523	0.396	8.92636e-14	2	Tcf7l2
Itpkc	3.71566e-18	0.366279	0.262	0.109	9.14423e-14	2	Itpkc
Podn1	3.86356e-18	0.255004	0.354	0.215	9.50823e-14	2	Podn
Dnaja1	5.0144e-18	0.26993	0.859	0.846	1.23404e-13	2	Dnaja1
H2-T23	5.86267e-18	0.302336	0.802	0.705	1.4428e-13	2	H2-T23
Cygb1	6.27873e-18	0.292813	0.727	0.593	1.54519e-13	2	Cygb
Jpt1	6.45175e-18	0.268578	0.715	0.639	1.58778e-13	2	Jpt1
Tmbim1	8.50266e-18	0.261197	0.532	0.428	2.0925e-13	2	Tmbim1
Mia31	9.57877e-18	0.255783	0.645	0.54	2.35733e-13	2	Mia3
Tpst1	1.73068e-17	0.271449	0.509	0.379	4.25921e-13	2	Tpst1
Cxcl10	1.85651e-17	0.364178	0.338	0.184	4.56887e-13	2	Cxcl10
Nop58	2.04241e-17	0.274987	0.499	0.436	5.02637e-13	2	Nop58
Nampt	5.79122e-17	0.27408	0.515	0.394	1.42522e-12	2	Nampt
Tubb4b	6.1993e-17	0.263707	0.638	0.555	1.52565e-12	2	Tubb4b
Ptx31	1.07654e-16	0.528742	0.461	0.337	2.64937e-12	2	Ptx3
Cyp4b1	1.71505e-16	0.286502	0.339	0.194	4.22073e-12	2	Cyp4b1
Aspn	5.59118e-16	0.436361	0.574	0.388	1.37599e-11	2	Aspn
Tnfsf9	5.59214e-16	0.360812	0.298	0.181	1.37623e-11	2	Tnfsf9
Dact11	8.14885e-16	0.292417	0.434	0.292	2.00543e-11	2	Dact1
Rnf19a	1.32404e-15	0.274356	0.401	0.257	3.25845e-11	2	Rnf19a
Brd2	1.94024e-15	0.330251	0.681	0.631	4.77493e-11	2	Brd2
Sspn	1.94787e-15	0.26199	0.391	0.238	4.79371e-11	2	Sspn
Gm44417	7.99612e-15	0.301858	0.238	0.12	1.96785e-10	2	Gm44417
Cldn10	9.67097e-15	0.299615	0.221	0.122	2.38002e-10	2	Cldn10
Lysmd3	2.02791e-14	0.250415	0.444	0.332	4.99069e-10	2	Lysmd3
Hmcn2	4.80653e-14	0.423706	0.13	0.066	1.18289e-09	2	Hmcn2
Ppp1r15b	5.13087e-14	0.275087	0.477	0.361	1.26271e-09	2	Ppp1r15b
Arsb1	1.19776e-13	0.263951	0.434	0.297	2.94768e-09	2	Arsb
Sdf2l1	1.2069e-13	0.296445	0.47	0.334	2.97017e-09	2	Sdf2l1
Gm42418	2.20244e-13	0.291734	0.985	0.983	5.4202e-09	2	Gm42418
Plin3	1.10035e-12	0.252918	0.54	0.434	2.70795e-08	2	Plin3
Has2	2.55834e-12	0.367912	0.393	0.287	6.29608e-08	2	Has2
Rora	3.03457e-12	0.26973	0.516	0.438	7.46807e-08	2	Rora
C1qtnf3	6.10429e-12	0.412139	0.207	0.1	1.50227e-07	2	C1qtnf3
Cxcl11	1.27835e-11	0.349276	0.586	0.455	3.14601e-07	2	Cxcl1
Rian1	2.09937e-10	0.276647	0.551	0.431	5.16655e-06	2	Rian
Arrdc3	2.33787e-10	0.277252	0.415	0.319	5.7535e-06	2	Arrdc3
Zfp503	4.38307e-10	0.279947	0.375	0.296	1.07867e-05	2	Zfp503
Hspb8	8.98173e-09	0.264356	0.479	0.413	0.00022104	2	Hspb8
Gng12	9.06289e-09	0.379336	0.747	0.769	0.000223038	2	Gng12
Cdkn1a	8.17926e-08	0.294652	0.53	0.443	0.00201292	2	Cdkn1a
Pla1a1	1.37726e-07	0.391142	0.647	0.641	0.00338943	2	Pla1a
Irgm1	1.49765e-07	0.331011	0.416	0.31	0.00368572	2	Irgm1
Phlda1	9.16916e-07	0.32227	0.713	0.641	0.0225653	2	Phlda1
Isg15	7.0049e-06	0.257707	0.519	0.435	0.172391	2	Isg15
Mfap41	1.06363e-05	0.391526	0.227	0.356	0.261759	2	Mfap4
Sbno2	5.41809e-05	0.252843	0.474	0.414	1	2	Sbno2
Cpz	0.000261375	0.43569	0.236	0.197	1	2	Cpz
Pxdc1	0.00339697	0.299179	0.33	0.318	1	2	Pxdc1
Ctla2a	0	3.07767	0.971	0.201	0	3	Ctla2a
Plvap	0	2.87318	0.959	0.092	0	3	Plvap
Egfl7	0	2.76301	0.989	0.09	0	3	Egfl7
Cdh5	0	2.6066	0.984	0.028	0	3	Cdh5
Pecam1	0	2.38261	0.976	0.023	0	3	Pecam1
Emcn	0	2.30557	0.95	0.034	0	3	Emcn
Cd93	0	2.15353	0.938	0.026	0	3	Cd93
Esam	0	2.1403	0.968	0.11	0	3	Esam
S1pr1	7.40696e-302	1.56101	0.887	0.048	1.82285e-297	3	S1pr1
Gimap6	8.95909e-298	1.56548	0.888	0.034	2.20483e-293	3	Gimap6
Icam2	2.68144e-295	1.65219	0.88	0.011	6.59903e-291	3	Icam2
F11r	1.72223e-294	1.57536	0.905	0.046	4.23842e-290	3	F11r
Mmrn2	1.92762e-288	1.49996	0.849	0.013	4.74388e-284	3	Mmrn2
Myct1	1.0111e-283	1.43898	0.854	0.009	2.48833e-279	3	Myct1
Fam167b	6.00044e-283	1.81736	0.859	0.011	1.47671e-278	3	Fam167b
Tmem252	1.14958e-277	1.80759	0.85	0.016	2.82912e-273	3	Tmem252
Tie1	4.5777e-277	1.33376	0.83	0.012	1.12657e-272	3	Tie1
Ecscr	6.31992e-276	1.64752	0.966	0.436	1.55533e-271	3	Ecscr
Rasip1	9.99421e-275	1.32351	0.844	0.017	2.45958e-270	3	Rasip1
Ramp21	9.66991e-272	1.7208	0.966	0.392	2.37976e-267	3	Ramp2
Sox18	1.24952e-270	1.55302	0.827	0.017	3.07507e-266	3	Sox18
Vwa1	1.56123e-270	1.89747	0.854	0.04	3.84219e-266	3	Vwa1
Adgrl4	1.20923e-268	1.41931	0.832	0.009	2.97593e-264	3	Adgrl4
Flt1	5.65859e-265	1.91655	0.897	0.111	1.39258e-260	3	Flt1
Gnai2	2.53859e-264	1.26048	0.987	0.912	6.24748e-260	3	Gnai2
Eng	2.68308e-262	1.79643	0.933	0.302	6.60306e-258	3	Eng
Adgrf5	2.33411e-259	1.53789	0.919	0.115	5.74426e-255	3	Adgrf5
Gpihbp1	4.19048e-259	2.7287	0.79	0.016	1.03128e-254	3	Gpihbp1
Kdr	3.04165e-258	1.464	0.844	0.062	7.4855e-254	3	Kdr
Fkbp1a	6.06626e-249	1.19878	0.981	0.889	1.49291e-244	3	Fkbp1a
Lrg1	1.63755e-247	2.30902	0.82	0.068	4.03001e-243	3	Lrg1
Ptprb	1.08562e-243	1.44638	0.781	0.038	2.67171e-239	3	Ptprb
Grrp1	6.37803e-240	1.3193	0.745	0.008	1.56963e-235	3	Grrp1
Calm1	1.85091e-239	1.03409	0.991	0.932	4.55508e-235	3	Calm1
Tm4sf1	4.95154e-238	1.84929	0.963	0.578	1.21857e-233	3	Tm4sf1
Upp1	9.19448e-238	1.17728	0.827	0.045	2.26276e-233	3	Upp1
Tspan7	9.11547e-233	1.30338	0.768	0.036	2.24332e-228	3	Tspan7
Fabp4	3.78654e-231	2.6607	0.911	0.249	9.31869e-227	3	Fabp4
Crip2	8.12926e-229	1.28562	0.947	0.428	2.00061e-224	3	Crip2
Tmsb4x	1.16965e-225	1.11692	1	0.992	2.8785e-221	3	Tmsb4x
Plxnd1	3.35872e-224	1.42627	0.851	0.184	8.26581e-220	3	Plxnd1
Aqp1	4.80669e-224	2.20537	0.784	0.116	1.18293e-219	3	Aqp1
Pdlim1	1.61098e-223	1.3463	0.926	0.42	3.96462e-219	3	Pdlim1
Ehd4	6.26231e-222	1.4863	0.838	0.185	1.54115e-217	3	Ehd4
Ets1	3.59799e-221	1.28797	0.89	0.255	8.85465e-217	3	Ets1
Gimap4	8.19808e-219	1.11823	0.712	0.008	2.01755e-214	3	Gimap4
Mcam	4.43381e-214	1.49877	0.885	0.134	1.09116e-209	3	Mcam
Sema3f	8.88242e-213	1.16099	0.729	0.036	2.18596e-208	3	Sema3f
Cd200	1.65265e-209	1.31926	0.773	0.109	4.06718e-205	3	Cd200
Col4a2	5.27748e-209	1.50387	0.961	0.708	1.29879e-204	3	Col4a2
Podxl	6.71737e-209	1.22772	0.69	0.01	1.65315e-204	3	Podxl
Cyyr1	1.87849e-205	1.09675	0.692	0.009	4.62296e-201	3	Cyyr1
Atox1	4.65634e-202	0.984067	0.979	0.899	1.14593e-197	3	Atox1
Ptpn18	5.27342e-202	1.01538	0.724	0.045	1.29779e-197	3	Ptpn18
Pdgfb	2.59562e-200	1.05912	0.672	0.013	6.38781e-196	3	Pdgfb
Cldn5	2.1719e-197	2.18533	0.665	0.01	5.34505e-193	3	Cldn5
Robo4	2.42459e-197	0.927849	0.667	0.006	5.96691e-193	3	Robo4
Cracr2b	1.52922e-196	0.893791	0.666	0.019	3.7634e-192	3	Cracr2b
Vamp5	2.77232e-189	1.11445	0.809	0.204	6.82268e-185	3	Vamp5
Arpc3	9.38083e-189	0.934444	0.966	0.871	2.30862e-184	3	Arpc3
Col4a1	1.62003e-187	1.35963	0.972	0.79	3.9869e-183	3	Col4a1
Tspan13	1.19786e-186	1.11847	0.693	0.028	2.94793e-182	3	Tspan13
Ece1	8.29499e-186	1.12734	0.892	0.488	2.0414e-181	3	Ece1
Gimap1	3.02502e-185	0.833591	0.638	0.006	7.44457e-181	3	Gimap1
H2-D1	3.23865e-185	1.01142	0.996	0.955	7.97031e-181	3	H2-D1
Trp53i11	4.17693e-183	1.94624	0.653	0.035	1.02794e-178	3	Trp53i11
Sox17	2.89094e-181	1.15233	0.621	0.007	7.11461e-177	3	Sox17
Tmem88	1.12297e-180	0.919824	0.704	0.081	2.76363e-176	3	Tmem88
Sparcl1	1.30256e-180	1.09563	0.931	0.26	3.2056e-176	3	Sparcl1
Cav2	9.76244e-180	1.02977	0.747	0.164	2.40254e-175	3	Cav2
Rapgef5	1.72111e-179	0.924307	0.631	0.013	4.23564e-175	3	Rapgef5
Smagp	8.20007e-179	0.829521	0.635	0.023	2.01804e-174	3	Smagp
Msn	1.29889e-178	1.04829	0.945	0.777	3.19656e-174	3	Msn
Efna1	7.47078e-178	0.965242	0.643	0.044	1.83856e-173	3	Efna1
Igfbp71	1.45531e-175	1.07427	0.988	0.922	3.58151e-171	3	Igfbp7
Cav1	4.76205e-175	1.31298	0.893	0.466	1.17194e-170	3	Cav1
H2-Q7	1.27111e-174	1.43314	0.832	0.307	3.12821e-170	3	H2-Q7
H2-K1	6.02835e-173	1.09357	0.991	0.945	1.48358e-168	3	H2-K1
Fli1	2.29635e-171	0.842394	0.636	0.049	5.65132e-167	3	Fli1
Mfng	1.35409e-170	0.773275	0.597	0.007	3.33242e-166	3	Mfng
Pcdh17	5.0602e-170	0.930471	0.571	0.008	1.24532e-165	3	Pcdh17
Mest	8.00524e-168	1.4007	0.61	0.036	1.97009e-163	3	Mest
N4bp3	9.38487e-168	0.954022	0.611	0.022	2.30962e-163	3	N4bp3
Cdh13	6.95638e-167	1.06217	0.748	0.173	1.71196e-162	3	Cdh13
Aplp2	2.16738e-166	0.937026	0.935	0.699	5.33393e-162	3	Aplp2
Vwf	1.13467e-164	1.43339	0.595	0.013	2.79243e-160	3	Vwf
Elk3	1.27495e-164	0.900505	0.838	0.412	3.13764e-160	3	Elk3
Dll4	2.06994e-163	1.01264	0.559	0.007	5.09413e-159	3	Dll4
Cd38	4.90388e-163	0.77341	0.595	0.032	1.20685e-158	3	Cd38
Arap3	4.33554e-161	0.733526	0.596	0.024	1.06698e-156	3	Arap3
Stab1	3.16738e-160	0.799371	0.584	0.023	7.79492e-156	3	Stab1
Ppia	5.06209e-160	0.66884	0.994	0.962	1.24578e-155	3	Ppia
Kank3	1.63204e-158	0.789389	0.585	0.027	4.01646e-154	3	Kank3
Pcdh1	1.93754e-158	0.874099	0.658	0.085	4.76829e-154	3	Pcdh1
Aplnr	5.86738e-157	1.59236	0.58	0.018	1.44396e-152	3	Aplnr
Adcy4	1.08522e-156	0.791521	0.611	0.063	2.67074e-152	3	Adcy4
Clec1a	2.7934e-156	0.798667	0.565	0.027	6.87455e-152	3	Clec1a
Afap1l1	2.7743e-155	0.735001	0.546	0.007	6.82755e-151	3	Afap1l1
Plk2	4.7968e-155	1.16941	0.68	0.148	1.18049e-150	3	Plk2
Clic1	1.90513e-154	0.755684	0.967	0.886	4.68851e-150	3	Clic1
Tpm3	2.75015e-154	0.816383	0.941	0.794	6.76811e-150	3	Tpm3
Adgrg1	7.20036e-154	0.764903	0.549	0.008	1.77201e-149	3	Adgrg1
2810025M15Rik	1.43411e-151	0.905879	0.732	0.234	3.52935e-147	3	2810025M15Rik
Cd151	2.06138e-150	0.884557	0.855	0.464	5.07305e-146	3	Cd151
Scarb1	3.89909e-150	1.08374	0.661	0.109	9.59565e-146	3	Scarb1
Epas1	3.16172e-149	0.944479	0.833	0.248	7.78099e-145	3	Epas1
Nos3	3.52987e-149	0.740111	0.538	0.01	8.68702e-145	3	Nos3
2200002D01Rik	3.53293e-149	1.14009	0.742	0.198	8.69454e-145	3	2200002D01Rik
Gng111	7.34346e-149	1.06353	0.979	0.674	1.80723e-144	3	Gng11
Arhgef15	8.62155e-149	0.686398	0.535	0.01	2.12176e-144	3	Arhgef15
Id1	9.9541e-149	1.43413	0.705	0.174	2.4497e-144	3	Id1
Slc9a3r2	1.77352e-147	1.2383	0.715	0.142	4.36463e-143	3	Slc9a3r2
Col18a1	4.2298e-147	1.07951	0.89	0.435	1.04095e-142	3	Col18a1
Notch4	5.50634e-146	0.784181	0.549	0.014	1.35511e-141	3	Notch4
St8sia4	1.1599e-145	0.795315	0.558	0.016	2.85451e-141	3	St8sia4
Entpd1	1.28515e-145	0.818735	0.674	0.103	3.16274e-141	3	Entpd1
Apold1	2.02001e-145	1.08455	0.697	0.093	4.97124e-141	3	Apold1
Cd300lg	4.12413e-145	1.09698	0.526	0.007	1.01495e-140	3	Cd300lg
Lmo2	8.41528e-145	0.808194	0.582	0.072	2.071e-140	3	Lmo2
Rasgrp3	3.00265e-144	0.776796	0.559	0.008	7.38951e-140	3	Rasgrp3
Cd36	2.78766e-141	1.33414	0.529	0.017	6.86043e-137	3	Cd36
Myo10	4.57357e-141	0.952251	0.709	0.211	1.12555e-136	3	Myo10
Spns2	9.0246e-141	0.676814	0.53	0.015	2.22095e-136	3	Spns2
Sox7	5.21303e-140	0.75887	0.516	0.013	1.28293e-135	3	Sox7
Cfl1	9.45373e-140	0.682219	0.981	0.938	2.32656e-135	3	Cfl1
Itm2c	1.21413e-139	0.830693	0.927	0.825	2.98797e-135	3	Itm2c
Tcf4	1.24093e-139	0.842847	0.968	0.826	3.05394e-135	3	Tcf4
H2-Q6	3.60647e-139	1.01118	0.652	0.127	8.87552e-135	3	H2-Q6
Fgd5	5.0294e-138	0.674687	0.58	0.058	1.23774e-133	3	Fgd5
BC028528	7.18806e-138	1.16871	0.805	0.352	1.76898e-133	3	BC028528
AA467197	3.05288e-135	1.21623	0.652	0.133	7.51315e-131	3	AA467197
Ushbp1	2.01852e-134	0.645076	0.485	0.006	4.96758e-130	3	Ushbp1
Palmd	2.44527e-134	0.7245	0.535	0.015	6.01781e-130	3	Palmd
Erg	7.44701e-134	0.64376	0.494	0.006	1.83271e-129	3	Erg
Fam43a	9.2407e-133	0.929977	0.7	0.184	2.27414e-128	3	Fam43a
Grap	2.03611e-132	0.63895	0.511	0.02	5.01086e-128	3	Grap
Bvht	5.16094e-132	0.715655	0.611	0.114	1.27011e-127	3	Bvht
Ms4a6d	6.45503e-131	1.00166	0.545	0.032	1.58858e-126	3	Ms4a6d
Orai1	2.5905e-130	0.68586	0.678	0.219	6.37523e-126	3	Orai1
Dusp2	1.12858e-129	1.18853	0.609	0.067	2.77744e-125	3	Dusp2
Prkch	4.80129e-129	0.584919	0.486	0.02	1.1816e-124	3	Prkch
Lpar6	2.48655e-128	0.775297	0.546	0.064	6.11941e-124	3	Lpar6
Stap2	1.18371e-127	0.568932	0.483	0.006	2.91312e-123	3	Stap2
Plekho1	1.25925e-126	0.756325	0.687	0.216	3.09902e-122	3	Plekho1
Hsp90ab1	2.98518e-126	0.578244	0.995	0.96	7.34652e-122	3	Hsp90ab1
Endod1	5.96957e-126	0.783622	0.641	0.171	1.46911e-121	3	Endod1
8430408G22Rik	4.11626e-125	1.53801	0.472	0.007	1.01301e-120	3	8430408G22Rik
Ptma	6.18936e-123	0.635888	0.995	0.966	1.5232e-118	3	Ptma
Pomp	8.37982e-123	0.714868	0.91	0.812	2.06227e-118	3	Pomp
Gimap5	9.15842e-123	0.523995	0.449	0.005	2.25389e-118	3	Gimap5
Cavin31	2.41982e-122	0.727501	0.942	0.806	5.95518e-118	3	Cavin3
4931406P16Rik	1.51654e-121	0.814659	0.745	0.277	3.73221e-117	3	4931406P16Rik
Tspan15	2.24425e-120	0.672618	0.572	0.06	5.52311e-116	3	Tspan15
Gngt2	5.27918e-120	0.769094	0.848	0.492	1.29921e-115	3	Gngt2
Clec14a	4.55012e-119	0.852947	0.504	0.034	1.11979e-114	3	Clec14a
Kit	1.42322e-118	0.729294	0.462	0.009	3.50254e-114	3	Kit
Shank3	3.89257e-118	0.601161	0.485	0.03	9.57962e-114	3	Shank3
C130074G19Rik	4.00559e-117	0.602781	0.443	0.009	9.85775e-113	3	C130074G19Rik
B2m	7.58799e-117	0.663498	0.996	0.981	1.8674e-112	3	B2m
Dysf	3.49264e-116	0.650454	0.499	0.037	8.59539e-112	3	Dysf
Bik	1.08679e-115	0.633287	0.455	0.012	2.67458e-111	3	Bik
St3gal6	2.46181e-115	0.560771	0.488	0.025	6.05851e-111	3	St3gal6
Ly6e	6.69355e-115	0.825221	0.967	0.86	1.64728e-110	3	Ly6e
Mgat4b	1.18506e-114	0.701821	0.718	0.318	2.91643e-110	3	Mgat4b
Ypel2	3.33677e-114	0.748256	0.533	0.081	8.21178e-110	3	Ypel2
Spint2	1.09015e-113	0.741582	0.456	0.019	2.68287e-109	3	Spint2
Arhgap31	2.75786e-112	0.77245	0.724	0.27	6.7871e-108	3	Arhgap31
Sdcbp	8.17811e-111	0.575273	0.935	0.849	2.01263e-106	3	Sdcbp
Rbp11	1.01354e-110	1.23234	0.828	0.567	2.49432e-106	3	Rbp1
Mmp15	5.21725e-110	0.526547	0.424	0.012	1.28397e-105	3	Mmp15
Prex21	7.92118e-110	0.72341	0.577	0.115	1.9494e-105	3	Prex2
Gng5	8.42272e-110	0.541526	0.982	0.957	2.07283e-105	3	Gng5
Mecom	2.03757e-109	0.58295	0.449	0.021	5.01447e-105	3	Mecom
Lama5	8.90003e-109	0.592095	0.456	0.026	2.1903e-104	3	Lama5
Scarf1	1.97793e-108	0.520562	0.464	0.03	4.8677e-104	3	Scarf1
Hoxd9	2.11284e-108	0.546331	0.429	0.026	5.19969e-104	3	Hoxd9
Lrrc8c	3.13227e-108	0.691099	0.618	0.147	7.70852e-104	3	Lrrc8c
Tjp1	6.16033e-108	0.711097	0.681	0.271	1.51606e-103	3	Tjp1
Itga6	6.60371e-108	0.609987	0.505	0.039	1.62517e-103	3	Itga6
Mpzl1	7.81739e-108	0.759946	0.654	0.21	1.92386e-103	3	Mpzl1
Ppp1r13b	2.19761e-107	0.606226	0.502	0.062	5.40831e-103	3	Ppp1r13b
Meox1	3.33201e-107	0.706601	0.537	0.092	8.20007e-103	3	Meox1
Cdc42ep3	1.66719e-106	0.768599	0.596	0.154	4.10296e-102	3	Cdc42ep3
Parvb	2.23931e-106	0.501835	0.441	0.036	5.51094e-102	3	Parvb
Bcl6b	3.03204e-106	0.698291	0.471	0.03	7.46184e-102	3	Bcl6b
Nid2	2.05068e-105	1.02231	0.649	0.219	5.04671e-101	3	Nid2
Dock9	5.08292e-105	0.613201	0.513	0.068	1.25091e-100	3	Dock9
Notch1	7.86403e-105	0.718641	0.643	0.175	1.93534e-100	3	Notch1
Tnfaip8l1	1.68202e-104	0.487093	0.397	0.009	4.13946e-100	3	Tnfaip8l1
Ctnnb1	4.5168e-104	0.649804	0.938	0.825	1.11159e-99	3	Ctnnb1
Sem1	1.50175e-103	0.470785	0.969	0.949	3.69582e-99	3	Sem1
Rab11a	2.28236e-103	0.65277	0.868	0.665	5.61688e-99	3	Rab11a
Hspg21	2.85819e-103	0.748542	0.933	0.822	7.034e-99	3	Hspg2
Chst7	4.90532e-103	0.512713	0.442	0.043	1.2072e-98	3	Chst7
Jam2	1.55964e-102	0.903424	0.596	0.161	3.83828e-98	3	Jam2
Chd7	1.6285e-102	0.495179	0.497	0.05	4.00773e-98	3	Chd7
Adam10	4.3935e-101	0.716856	0.781	0.463	1.08124e-96	3	Adam10
Myzap	4.43306e-101	0.525867	0.429	0.014	1.09098e-96	3	Myzap
Tspan9	5.3619e-101	0.610549	0.587	0.165	1.31956e-96	3	Tspan9
Ets2	8.91794e-101	0.643352	0.753	0.296	2.19471e-96	3	Ets2
Tspo	6.89777e-100	0.59251	0.958	0.868	1.69754e-95	3	Tspo
Tinagl1	6.9575e-100	0.927836	0.521	0.072	1.71224e-95	3	Tinagl1
Marcksl1	8.38867e-100	0.677808	0.775	0.421	2.06445e-95	3	Marcksl1
Bambi	2.19028e-99	0.728964	0.563	0.147	5.39028e-95	3	Bambi
Tnfaip1	2.21676e-99	0.658262	0.74	0.407	5.45543e-95	3	Tnfaip1
Tagln2	6.41881e-99	0.588756	0.976	0.886	1.57967e-94	3	Tagln2
Csf2rb2	3.85356e-98	0.58769	0.422	0.033	9.48362e-94	3	Csf2rb2
Actn4	5.89506e-98	0.666448	0.88	0.686	1.45077e-93	3	Actn4
Hspa8	8.98503e-98	0.599976	0.984	0.944	2.21122e-93	3	Hspa8
Cda	1.20079e-97	0.606459	0.48	0.057	2.95515e-93	3	Cda
Plxna2	1.20551e-97	0.54761	0.46	0.055	2.96676e-93	3	Plxna2
Sorbs2	5.20464e-97	0.486725	0.398	0.019	1.28086e-92	3	Sorbs2
Gbp4	1.85586e-96	0.821102	0.461	0.059	4.56728e-92	3	Gbp4
Mall	3.01045e-96	0.508166	0.369	0.004	7.40872e-92	3	Mall
Ctnnbip1	3.3423e-96	0.687869	0.684	0.338	8.2254e-92	3	Ctnnbip1
She	4.24233e-96	0.468405	0.384	0.005	1.04404e-91	3	She
Pde4b	4.40341e-96	0.637877	0.638	0.201	1.08368e-91	3	Pde4b
Galnt18	2.68643e-95	0.511686	0.414	0.04	6.6113e-91	3	Galnt18
Sh3bgrl31	6.13706e-95	0.542153	0.959	0.874	1.51033e-90	3	Sh3bgrl3
Serinc3	7.77567e-95	0.688961	0.93	0.797	1.91359e-90	3	Serinc3
Tspan12	1.54185e-94	0.556677	0.525	0.1	3.7945e-90	3	Tspan12
Ipo11	3.84128e-94	0.544776	0.499	0.095	9.45339e-90	3	Ipo11
Sema7a	6.02575e-94	0.76666	0.574	0.179	1.48294e-89	3	Sema7a
Vim	8.3068e-94	0.623246	0.995	0.965	2.0443e-89	3	Vim
Ralb	1.05237e-93	0.701044	0.731	0.384	2.58989e-89	3	Ralb
Ttc9	1.10142e-93	0.473462	0.345	0.005	2.71059e-89	3	Ttc9
1810011O10Rik1	1.77551e-93	0.741206	0.833	0.417	4.36952e-89	3	1810011O10Rik
Ptpre	3.08879e-93	0.51	0.473	0.058	7.60151e-89	3	Ptpre
Cavin2	4.53771e-93	0.903415	0.561	0.147	1.11673e-88	3	Cavin2
Nova2	6.88976e-93	0.432127	0.369	0.009	1.69557e-88	3	Nova2
Hlx	9.49543e-93	0.565395	0.429	0.023	2.33683e-88	3	Hlx
Mast4	1.15166e-92	0.756049	0.752	0.412	2.83422e-88	3	Mast4
Pkn3	1.80495e-92	0.433867	0.361	0.013	4.44199e-88	3	Pkn3
Nt5e	2.29262e-92	0.599634	0.447	0.057	5.64215e-88	3	Nt5e
Rell1	2.46459e-92	0.707824	0.642	0.241	6.06535e-88	3	Rell1
Ccm2l	1.53676e-91	0.433535	0.362	0.005	3.78198e-87	3	Ccm2l
Myl12b	2.18623e-91	0.603492	0.9	0.748	5.38032e-87	3	Myl12b
Fscn1	2.256e-91	0.851224	0.728	0.423	5.55201e-87	3	Fscn1
Abhd17a	2.41192e-91	0.680475	0.789	0.536	5.93575e-87	3	Abhd17a
Snrk	8.12851e-91	0.713997	0.687	0.264	2.00043e-86	3	Snrk
Mef2c	2.04863e-90	0.714316	0.774	0.396	5.04167e-86	3	Mef2c
Ywhah	4.778e-90	0.591642	0.882	0.722	1.17587e-85	3	Ywhah
Hey1	1.6627e-89	0.627892	0.354	0.017	4.09191e-85	3	Hey1
Prcp	1.68312e-89	0.880816	0.616	0.255	4.14217e-85	3	Prcp
Abcg2	2.37286e-89	0.726657	0.608	0.217	5.83961e-85	3	Abcg2
Sema6b	2.97829e-89	0.470133	0.438	0.071	7.32958e-85	3	Sema6b
Sh2d3c	1.01582e-88	0.424111	0.381	0.029	2.49995e-84	3	Sh2d3c
Rnd1	1.34597e-88	0.979507	0.474	0.086	3.31242e-84	3	Rnd1
Gimap8	3.02683e-88	0.385911	0.332	0.004	7.44902e-84	3	Gimap8
Snn	3.40916e-88	0.554713	0.473	0.072	8.38995e-84	3	Snn
Bst21	6.59061e-88	0.662226	0.946	0.783	1.62195e-83	3	Bst2
B3gnt3	1.48046e-87	0.568088	0.527	0.12	3.6434e-83	3	B3gnt3
2900026A02Rik	1.95477e-87	0.588604	0.549	0.166	4.81068e-83	3	2900026A02Rik
Arrb1	2.06603e-87	0.571767	0.532	0.121	5.0845e-83	3	Arrb1
Ndufa8	2.37627e-87	0.650075	0.86	0.711	5.848e-83	3	Ndufa8
Col15a1	2.5259e-87	0.926266	0.8	0.477	6.21624e-83	3	Col15a1
Angpt2	6.1981e-87	0.970056	0.457	0.061	1.52535e-82	3	Angpt2
Crim1	1.33368e-86	0.740532	0.621	0.225	3.28219e-82	3	Crim1
Pald1	1.49548e-86	0.476694	0.403	0.042	3.68037e-82	3	Pald1
Smad1	9.83178e-86	0.826173	0.731	0.393	2.4196e-81	3	Smad1
Nus1	1.29424e-85	0.623352	0.75	0.491	3.18513e-81	3	Nus1
Slc7a7	6.23709e-85	0.521331	0.48	0.104	1.53495e-80	3	Slc7a7
Cxx1a	7.16105e-85	0.813984	0.709	0.349	1.76233e-80	3	Cxx1a
Rgcc	7.54467e-85	1.01026	0.738	0.345	1.85674e-80	3	Rgcc
Nrarp	1.38917e-84	0.577507	0.472	0.058	3.41876e-80	3	Nrarp
Pim3	2.19874e-84	0.954893	0.64	0.264	5.41111e-80	3	Pim3
Raet1e	2.7749e-84	0.31642	0.3	0.009	6.82904e-80	3	Raet1e
Atp1b3	5.79079e-84	0.655854	0.822	0.569	1.42511e-79	3	Atp1b3
Pon2	6.13529e-84	0.621086	0.734	0.429	1.50989e-79	3	Pon2
Uaca	1.44998e-83	0.631322	0.624	0.272	3.5684e-79	3	Uaca
Arhgef5	2.72805e-83	0.456501	0.402	0.052	6.71373e-79	3	Arhgef5
Macf1	1.61722e-82	0.664368	0.802	0.544	3.97999e-78	3	Macf1
Ppp1r16b	2.25144e-82	0.441038	0.348	0.005	5.54079e-78	3	Ppp1r16b
Csf2rb	2.26858e-82	0.460828	0.46	0.047	5.58296e-78	3	Csf2rb
Gimap9	4.56836e-82	0.401763	0.342	0.021	1.12427e-77	3	Gimap9
Nedd9	2.0045e-81	0.529401	0.481	0.121	4.93308e-77	3	Nedd9
Flt4	3.26293e-81	0.454682	0.326	0.007	8.03007e-77	3	Flt4
Hhex	4.52739e-81	0.449388	0.34	0.012	1.11419e-76	3	Hhex
Rab5c	6.46861e-81	0.627862	0.825	0.645	1.59192e-76	3	Rab5c
Cd81	6.57028e-81	0.579479	0.978	0.925	1.61695e-76	3	Cd81
Cxx1b	7.31805e-81	0.597028	0.569	0.21	1.80097e-76	3	Cxx1b
Ywhaq	1.39531e-80	0.620939	0.901	0.805	3.43387e-76	3	Ywhaq
Abcb1a	1.50899e-80	0.398694	0.315	0.014	3.71362e-76	3	Abcb1a
Rnf125	1.77269e-80	0.513537	0.428	0.066	4.36259e-76	3	Rnf125
Lmo1	2.20232e-80	0.469971	0.403	0.057	5.41991e-76	3	Lmo1
Calcrl	2.29142e-80	0.628096	0.573	0.166	5.63919e-76	3	Calcrl
Hip1	2.89771e-80	0.584673	0.573	0.167	7.13126e-76	3	Hip1
Exoc3l	3.47103e-80	0.354073	0.303	0.005	8.5422e-76	3	Exoc3l
Ptprm	4.09009e-80	0.558391	0.502	0.123	1.00657e-75	3	Ptprm
Esm1	5.39543e-80	1.18266	0.301	0.015	1.32781e-75	3	Esm1
Tnfsf10	7.38363e-80	0.445554	0.315	0.007	1.81711e-75	3	Tnfsf10
Adam15	1.58286e-79	0.734312	0.722	0.397	3.89542e-75	3	Adam15
Jag2	2.08624e-79	0.487864	0.34	0.004	5.13424e-75	3	Jag2
Sigirr	3.33177e-79	0.374646	0.325	0.006	8.1995e-75	3	Sigirr
Exoc3l2	3.77969e-79	0.408663	0.324	0.004	9.30182e-75	3	Exoc3l2
Cd342	6.01385e-79	0.591988	0.948	0.528	1.48001e-74	3	Cd34
Gja11	6.62686e-78	0.656992	0.835	0.59	1.63087e-73	3	Gja1
Nrros	1.16108e-77	0.362679	0.337	0.016	2.85741e-73	3	Nrros
Tmem204	1.31619e-77	0.518586	0.483	0.088	3.23915e-73	3	Tmem204
Ctnna1	2.12429e-77	0.573706	0.821	0.621	5.22787e-73	3	Ctnna1
Bnip2	2.37326e-77	0.579864	0.836	0.635	5.8406e-73	3	Bnip2
Pitpna	2.40509e-77	0.521147	0.807	0.641	5.91892e-73	3	Pitpna
Ica1	8.55523e-77	0.322034	0.301	0.007	2.10544e-72	3	Ica1
Wwtr1	9.05491e-77	0.610076	0.817	0.598	2.22841e-72	3	Wwtr1
Tacr1	1.25324e-76	0.505612	0.311	0.003	3.08422e-72	3	Tacr1
Sema6a	2.44256e-76	0.527804	0.462	0.104	6.01113e-72	3	Sema6a
Psmb8	2.8762e-76	0.66489	0.849	0.647	7.07834e-72	3	Psmb8
Sh2d5	2.25673e-75	0.432641	0.299	0.006	5.55381e-71	3	Sh2d5
Ldb21	6.03979e-75	0.594313	0.562	0.154	1.48639e-70	3	Ldb2
Psmb9	7.95483e-75	0.660395	0.688	0.344	1.95768e-70	3	Psmb9
C1qtnf9	8.35845e-75	0.58656	0.287	0.003	2.05701e-70	3	C1qtnf9
Ehd3	1.14002e-74	0.723501	0.399	0.076	2.8056e-70	3	Ehd3
Abi3	1.65325e-74	0.410108	0.381	0.046	4.06864e-70	3	Abi3
Gng2	2.64086e-74	0.495573	0.513	0.169	6.49915e-70	3	Gng2
Rhoc	2.96904e-74	0.720129	0.926	0.857	7.30681e-70	3	Rhoc
Marc2	6.45116e-74	0.581953	0.784	0.568	1.58763e-69	3	Marc2
Exoc3l4	7.06434e-74	0.533145	0.535	0.194	1.73853e-69	3	Exoc3l4
Tm6sf1	7.75219e-74	0.361706	0.313	0.017	1.90781e-69	3	Tm6sf1
Eogt	1.33131e-73	0.532416	0.453	0.118	3.27635e-69	3	Eogt
Arhgap27	1.51356e-73	0.338649	0.302	0.013	3.72487e-69	3	Arhgap27
Klhl6	3.03382e-73	0.34837	0.319	0.009	7.46624e-69	3	Klhl6
Pfn1	6.192e-73	0.496717	0.976	0.963	1.52385e-68	3	Pfn1
Magi1	9.74467e-73	0.419548	0.365	0.038	2.39816e-68	3	Magi1
Il2rg	1.14199e-72	0.458699	0.459	0.079	2.81045e-68	3	Il2rg
Lmo7	1.36951e-72	0.420894	0.35	0.031	3.37036e-68	3	Lmo7
Gm14207	1.68798e-72	0.382259	0.287	0.002	4.15411e-68	3	Gm14207
Lgals91	2.15284e-71	0.576032	0.771	0.52	5.29814e-67	3	Lgals9
Sat1	2.31949e-71	1.10966	0.906	0.794	5.70827e-67	3	Sat1
Fxyd5	2.44773e-71	0.514535	0.936	0.775	6.02386e-67	3	Fxyd5
Ptp4a3	3.38746e-71	0.783256	0.651	0.287	8.33654e-67	3	Ptp4a3
Sema6d	3.7052e-71	0.661072	0.539	0.156	9.11849e-67	3	Sema6d
Pglyrp1	4.26481e-71	0.318471	0.314	0.022	1.04957e-66	3	Pglyrp1
Myo18a	7.4214e-71	0.381948	0.369	0.06	1.82641e-66	3	Myo18a
Cxcr4	1.02497e-70	0.635394	0.391	0.055	2.52246e-66	3	Cxcr4
Bace2	1.33203e-70	0.472357	0.462	0.123	3.27812e-66	3	Bace2
Mbd2	2.48428e-70	0.542561	0.817	0.653	6.11382e-66	3	Mbd2
Pkig	3.18967e-70	0.555089	0.773	0.549	7.84977e-66	3	Pkig
Cmtm8	3.3169e-70	0.383948	0.311	0.006	8.16289e-66	3	Cmtm8
AU021092	3.69922e-70	0.373916	0.253	0.002	9.10377e-66	3	AU021092
Apobec3	3.70737e-70	0.507719	0.503	0.153	9.12384e-66	3	Apobec3
Hcls1	6.46762e-70	0.306137	0.355	0.024	1.59168e-65	3	Hcls1
Adgrl2	6.4871e-70	0.576535	0.582	0.234	1.59647e-65	3	Adgrl2
Nxpe2	1.02761e-69	0.332246	0.279	0.003	2.52895e-65	3	Nxpe2
Tmem47	1.04991e-69	0.488074	0.559	0.243	2.58383e-65	3	Tmem47
Gm38197	1.06451e-69	0.373091	0.291	0.002	2.61976e-65	3	Gm38197
Kif26a	2.96641e-69	0.318221	0.271	0.005	7.30033e-65	3	Kif26a
Hoxd10	3.25021e-69	0.391609	0.285	0.003	7.99876e-65	3	Hoxd10
Degs1	3.63016e-69	0.603676	0.816	0.669	8.93383e-65	3	Degs1
Gmpr	4.9459e-69	0.338987	0.317	0.03	1.21718e-64	3	Gmpr
Litaf	5.98889e-69	0.485506	0.884	0.786	1.47387e-64	3	Litaf
Afdn	9.5484e-69	0.557657	0.557	0.181	2.34986e-64	3	Afdn
Psmc4	1.20636e-68	0.625963	0.77	0.533	2.96885e-64	3	Psmc4
Ehd2	2.56418e-68	0.568335	0.829	0.649	6.31046e-64	3	Ehd2
Ppp1r2	4.22378e-68	0.587234	0.875	0.733	1.03947e-63	3	Ppp1r2
Rapgef3	5.34308e-68	0.381333	0.318	0.018	1.31493e-63	3	Rapgef3
Tshz21	1.8624e-67	0.651472	0.778	0.456	4.58338e-63	3	Tshz2
Nrp2	2.44534e-67	0.569094	0.593	0.251	6.01798e-63	3	Nrp2
Kcne3	1.75088e-66	0.728168	0.267	0.002	4.30893e-62	3	Kcne3
Gpr4	1.77816e-66	0.362557	0.326	0.023	4.37606e-62	3	Gpr4
Map3k11	4.24816e-66	0.369601	0.363	0.06	1.04547e-61	3	Map3k11
Lyn	1.69023e-65	0.390501	0.473	0.126	4.15966e-61	3	Lyn
Syt15	3.51533e-65	0.420676	0.275	0.003	8.65123e-61	3	Syt15
Selp	1.03439e-64	1.20202	0.26	0.008	2.54564e-60	3	Selp
Bst1	1.19809e-64	0.340726	0.313	0.019	2.9485e-60	3	Bst1
Sft2d2	1.47452e-64	0.402549	0.434	0.077	3.62878e-60	3	Sft2d2
Ubd	2.32397e-64	1.79862	0.3	0.012	5.7193e-60	3	Ubd
Ephb4	3.28918e-64	0.541642	0.499	0.136	8.09468e-60	3	Ephb4
Ifitm3	4.25051e-64	0.421179	0.996	0.972	1.04605e-59	3	Ifitm3
Apbb2	7.36183e-64	0.574121	0.708	0.453	1.81175e-59	3	Apbb2
Lxn	1.76467e-63	0.574182	0.678	0.395	4.34286e-59	3	Lxn
Stc1	2.10517e-63	0.949619	0.462	0.096	5.18083e-59	3	Stc1
Gchfr	4.71286e-63	0.254548	0.238	0.006	1.15984e-58	3	Gchfr
Sncg	5.88657e-63	0.475667	0.381	0.057	1.44868e-58	3	Sncg
Igfbp3	6.99299e-63	2.1249	0.694	0.477	1.72097e-58	3	Igfbp3
Gm8995	1.14515e-62	0.512365	0.356	0.031	2.8182e-58	3	Gm8995
Arhgap291	1.89055e-62	0.530062	0.746	0.451	4.65264e-58	3	Arhgap29
Slc31a2	2.86096e-62	0.368785	0.479	0.205	7.04083e-58	3	Slc31a2
Hyal2	3.48621e-62	0.457969	0.464	0.159	8.57955e-58	3	Hyal2
Unc45b	3.58844e-62	0.455508	0.449	0.111	8.83114e-58	3	Unc45b
Tgm2	7.02481e-62	0.453443	0.608	0.24	1.72881e-57	3	Tgm2
Cd9	7.90401e-62	0.480355	0.959	0.832	1.94518e-57	3	Cd9
Sub1	1.78807e-61	0.387343	0.897	0.83	4.40043e-57	3	Sub1
Kctd12b	1.84129e-61	0.59394	0.416	0.075	4.53142e-57	3	Kctd12b
Plscr2	2.69343e-61	0.511243	0.426	0.126	6.62853e-57	3	Plscr2
Cd82	3.76563e-61	0.449207	0.446	0.133	9.26721e-57	3	Cd82
Nck1	3.79373e-61	0.540983	0.656	0.371	9.33636e-57	3	Nck1
AW1120101	4.5279e-61	0.917925	0.603	0.247	1.11432e-56	3	AW112010
Pcdh12	4.64379e-61	0.341887	0.287	0.014	1.14284e-56	3	Pcdh12
Uqcrb	8.53034e-61	0.355739	0.938	0.877	2.09932e-56	3	Uqcrb
Chst2	1.76705e-60	0.563709	0.468	0.152	4.34871e-56	3	Chst2
Adamts9	2.36987e-60	0.509826	0.455	0.124	5.83224e-56	3	Adamts9
Gm11716	3.43645e-60	0.271074	0.243	0.006	8.4571e-56	3	Gm11716
Sept4	3.74677e-60	0.44722	0.574	0.218	9.2208e-56	3	Sept4
Rgs3	6.20025e-60	0.574749	0.582	0.287	1.52588e-55	3	Rgs3
Zfp366	9.38179e-60	0.322967	0.282	0.003	2.30886e-55	3	Zfp366
Prkd2	1.756e-59	0.388896	0.374	0.07	4.32152e-55	3	Prkd2
Lgmn1	3.96341e-59	0.502806	0.855	0.704	9.75394e-55	3	Lgmn
Irf8	9.11758e-59	0.527028	0.393	0.064	2.24384e-54	3	Irf8
Zfp979	1.00441e-58	0.292437	0.261	0.016	2.47185e-54	3	Zfp979
Snx3	1.15626e-58	0.4829	0.885	0.793	2.84555e-54	3	Snx3
Cenpt	1.22996e-58	0.353647	0.358	0.082	3.02692e-54	3	Cenpt
Mgll1	2.78935e-58	0.622005	0.6	0.285	6.86458e-54	3	Mgll
Dock6	3.12526e-58	0.432467	0.432	0.121	7.69128e-54	3	Dock6
Slc12a2	6.68123e-58	0.499827	0.499	0.168	1.64425e-53	3	Slc12a2
Wasf2	8.97583e-58	0.483412	0.802	0.634	2.20895e-53	3	Wasf2
Atp1a1	1.69226e-57	0.549731	0.8	0.598	4.16466e-53	3	Atp1a1
Casp8	1.7853e-57	0.501297	0.604	0.276	4.39363e-53	3	Casp8
Tpm4	2.24422e-57	0.432716	0.948	0.866	5.52303e-53	3	Tpm4
C530043K16Rik	3.18409e-57	0.454407	0.397	0.11	7.83605e-53	3	C530043K16Rik
mt-Rnr1	3.97892e-57	0.511865	0.978	0.93	9.79212e-53	3	mt-Rnr1
Tmem255a	4.02809e-57	0.45548	0.23	0.005	9.91312e-53	3	Tmem255a
Anp32a	6.61035e-57	0.482267	0.784	0.608	1.62681e-52	3	Anp32a
Itga3	1.06032e-56	0.327593	0.253	0.006	2.60944e-52	3	Itga3
Rbpms	1.19506e-56	0.500546	0.762	0.535	2.94105e-52	3	Rbpms
Caskin2	1.64488e-56	0.380257	0.343	0.054	4.04804e-52	3	Caskin2
Sh3tc1	1.8204e-56	0.297246	0.257	0.007	4.48e-52	3	Sh3tc1
Lrrfip1	3.76915e-56	0.426995	0.636	0.364	9.27587e-52	3	Lrrfip1
Dapk2	3.92269e-56	0.315388	0.22	0.008	9.65373e-52	3	Dapk2
Znrf1	5.38887e-56	0.486507	0.642	0.361	1.3262e-51	3	Znrf1
Actg1	5.94711e-56	0.387859	0.992	0.981	1.46358e-51	3	Actg1
Hoxb8	6.46524e-56	0.338336	0.289	0.028	1.59109e-51	3	Hoxb8
Socs2	6.72795e-56	0.587958	0.528	0.236	1.65575e-51	3	Socs2
Fmnl3	8.67781e-56	0.374888	0.412	0.138	2.13561e-51	3	Fmnl3
Insr	8.87221e-56	0.737419	0.552	0.215	2.18345e-51	3	Insr
Col13a1	2.80237e-55	0.525586	0.247	0.009	6.89664e-51	3	Col13a1
Ggta1	2.86782e-55	0.462258	0.503	0.203	7.05769e-51	3	Ggta1
Atp5j	3.66204e-55	0.375832	0.94	0.876	9.01229e-51	3	Atp5j
Gnb1	5.69361e-55	0.393769	0.93	0.867	1.4012e-50	3	Gnb1
Sh3bp5	5.71683e-55	0.52728	0.6	0.314	1.40691e-50	3	Sh3bp5
Gm37474	6.0209e-55	0.347858	0.282	0.015	1.48174e-50	3	Gm37474
Slc12a7	6.59975e-55	0.364095	0.321	0.043	1.6242e-50	3	Slc12a7
Gpr146	1.02009e-54	0.387302	0.347	0.066	2.51044e-50	3	Gpr146
Plcb1	1.10357e-54	0.433641	0.373	0.097	2.71588e-50	3	Plcb1
Actb	1.41546e-54	0.381776	0.997	0.994	3.48346e-50	3	Actb
Dusp3	2.19184e-54	0.55265	0.602	0.325	5.39411e-50	3	Dusp3
Ccdc88c	2.42924e-54	0.297343	0.236	0.007	5.97835e-50	3	Ccdc88c
Kcnq1	2.51565e-54	0.309105	0.227	0.002	6.19101e-50	3	Kcnq1
2010111I01Rik	2.98958e-54	0.455936	0.564	0.277	7.35734e-50	3	2010111I01Rik
Tmem176b	4.42347e-54	0.430059	0.865	0.608	1.08862e-49	3	Tmem176b
Bok	5.01576e-54	0.532024	0.555	0.238	1.23438e-49	3	Bok
Sh3bgrl	5.1452e-54	0.496651	0.841	0.686	1.26623e-49	3	Sh3bgrl
Procr	7.48214e-54	0.361373	0.555	0.246	1.84135e-49	3	Procr
Clca2	1.46696e-53	0.261783	0.203	0.003	3.61019e-49	3	Clca2
Psme1	1.67859e-53	0.502094	0.839	0.712	4.131e-49	3	Psme1
Btbd3	1.98258e-53	0.497458	0.432	0.15	4.87912e-49	3	Btbd3
Arl6ip5	2.71199e-53	0.502492	0.803	0.638	6.67422e-49	3	Arl6ip5
Hras	2.79811e-53	0.474619	0.733	0.539	6.88616e-49	3	Hras
Cds2	4.26792e-53	0.481884	0.568	0.253	1.05033e-48	3	Cds2
Ostf1	8.883e-53	0.42386	0.893	0.797	2.18611e-48	3	Ostf1
Adamts7	1.67527e-52	0.414091	0.37	0.124	4.12283e-48	3	Adamts7
Tmsb101	1.9366e-52	0.436421	0.98	0.952	4.76598e-48	3	Tmsb10
Sipa1	3.16144e-52	0.458426	0.518	0.232	7.78032e-48	3	Sipa1
Kitl	3.24156e-52	0.632685	0.614	0.312	7.97747e-48	3	Kitl
Tmem173	5.27826e-52	0.500062	0.607	0.36	1.29898e-47	3	Tmem173
Vasp	5.7642e-52	0.412579	0.765	0.528	1.41857e-47	3	Vasp
Eva1a	7.6217e-52	0.420775	0.398	0.092	1.8757e-47	3	Eva1a
Spata13	1.02832e-51	0.349419	0.316	0.049	2.5307e-47	3	Spata13
Zfand51	1.06247e-51	0.507956	0.84	0.704	2.61473e-47	3	Zfand5
H2-Q41	2.22706e-51	0.543978	0.633	0.324	5.4808e-47	3	H2-Q4
C430049B03Rik	3.02638e-51	0.377555	0.295	0.043	7.44792e-47	3	C430049B03Rik
Lrp10	4.36593e-51	0.509162	0.745	0.545	1.07445e-46	3	Lrp10
Thsd1	1.42618e-50	0.273906	0.262	0.025	3.50983e-46	3	Thsd1
Wscd1	2.563e-50	0.308502	0.22	0.002	6.30753e-46	3	Wscd1
Abca3	3.99258e-50	0.3496	0.345	0.079	9.82573e-46	3	Abca3
Ifi44	4.80916e-50	0.463199	0.393	0.087	1.18353e-45	3	Ifi44
St3gal4	4.94344e-50	0.518776	0.577	0.318	1.21658e-45	3	St3gal4
Sypl	5.28549e-50	0.438343	0.824	0.664	1.30076e-45	3	Sypl
Myl12a1	5.99586e-50	0.377052	0.966	0.915	1.47558e-45	3	Myl12a
Tek1	9.32621e-50	0.359264	0.491	0.197	2.29518e-45	3	Tek
Mapk3	9.74351e-50	0.497693	0.752	0.543	2.39788e-45	3	Mapk3
Hoxd8	1.03023e-49	0.465791	0.498	0.196	2.53539e-45	3	Hoxd8
Rapgef4	1.22441e-49	0.272545	0.238	0.013	3.01326e-45	3	Rapgef4
Tmem51	1.79919e-49	0.299972	0.31	0.049	4.42781e-45	3	Tmem51
B4galt3	1.82523e-49	0.382527	0.43	0.173	4.49189e-45	3	B4galt3
Nrp1	2.72801e-49	0.529178	0.736	0.52	6.71364e-45	3	Nrp1
5730508B09Rik	2.76561e-49	0.354472	0.398	0.101	6.80616e-45	3	5730508B09Rik
Filip1	3.44209e-49	0.348349	0.353	0.066	8.47099e-45	3	Filip1
Fnbp1l	4.34027e-49	0.427531	0.413	0.12	1.06814e-44	3	Fnbp1l
Edn1	6.00204e-49	0.747551	0.332	0.09	1.4771e-44	3	Edn1
Elmo1	7.50004e-49	0.296311	0.343	0.079	1.84576e-44	3	Elmo1
Ptbp3	7.80989e-49	0.460835	0.839	0.671	1.92201e-44	3	Ptbp3
Pgm1	8.30622e-49	0.444982	0.516	0.22	2.04416e-44	3	Pgm1
Plekhg5	2.788e-48	0.325362	0.303	0.046	6.86128e-44	3	Plekhg5
Rassf3	2.97834e-48	0.326273	0.358	0.097	7.32969e-44	3	Rassf3
Tspan8	6.88607e-48	0.328556	0.213	0.008	1.69466e-43	3	Tspan8
Ccnd1	7.33074e-48	0.617725	0.479	0.204	1.8041e-43	3	Ccnd1
Jcad	8.94242e-48	0.468706	0.526	0.248	2.20073e-43	3	Jcad
Ssbp4	1.93953e-47	0.445393	0.711	0.516	4.77319e-43	3	Ssbp4
Cox5a	2.22567e-47	0.360168	0.9	0.817	5.47737e-43	3	Cox5a
Tax1bp3	2.38181e-47	0.431336	0.744	0.584	5.86164e-43	3	Tax1bp3
Sh3glb1	2.49924e-47	0.371662	0.926	0.871	6.15062e-43	3	Sh3glb1
Pkp4	2.63419e-47	0.370565	0.331	0.077	6.48274e-43	3	Pkp4
Tpst2	2.6827e-47	0.410814	0.611	0.372	6.60212e-43	3	Tpst2
Meox2	3.02879e-47	0.495569	0.432	0.133	7.45385e-43	3	Meox2
Chchd2	4.27643e-47	0.264062	0.981	0.957	1.05243e-42	3	Chchd2
Ninj1	5.41693e-47	0.322774	0.662	0.408	1.33311e-42	3	Ninj1
Stard4	6.66558e-47	0.329824	0.383	0.139	1.6404e-42	3	Stard4
Nfib1	6.95873e-47	0.454215	0.824	0.523	1.71254e-42	3	Nfib
Car4	8.68271e-47	0.698668	0.261	0.032	2.13681e-42	3	Car4
Grasp	1.96691e-46	0.435887	0.527	0.248	4.84057e-42	3	Grasp
Pitpnm2	2.12813e-46	0.265114	0.267	0.051	5.23734e-42	3	Pitpnm2
Ubald2	3.09893e-46	0.455803	0.762	0.568	7.62646e-42	3	Ubald2
Fry	3.56691e-46	0.265252	0.234	0.024	8.77816e-42	3	Fry
H2afz	3.99005e-46	0.461629	0.932	0.875	9.81952e-42	3	H2afz
Slc25a3	6.64787e-46	0.309161	0.948	0.926	1.63604e-41	3	Slc25a3
Knop1	8.85094e-46	0.448127	0.577	0.349	2.17822e-41	3	Knop1
Nes	9.4432e-46	0.504488	0.39	0.119	2.32397e-41	3	Nes
Hspb11	1.1685e-45	0.90007	0.819	0.629	2.87568e-41	3	Hspb1
Tspan18	1.23649e-45	0.257127	0.267	0.063	3.04301e-41	3	Tspan18
Swap70	1.43641e-45	0.410934	0.511	0.229	3.53499e-41	3	Swap70
Bcr	1.54853e-45	0.43331	0.477	0.212	3.81094e-41	3	Bcr
Rhob	2.00586e-45	0.535367	0.857	0.74	4.93643e-41	3	Rhob
Efnb2	2.48452e-45	0.643533	0.423	0.167	6.1144e-41	3	Efnb2
B4galt4	5.76939e-45	0.341556	0.344	0.096	1.41985e-40	3	B4galt4
Ppm1f	5.90081e-45	0.337877	0.379	0.109	1.45219e-40	3	Ppm1f
Rgl2	6.63056e-45	0.369921	0.428	0.142	1.63178e-40	3	Rgl2
Btnl9	8.89506e-45	0.324778	0.174	0.002	2.18908e-40	3	Btnl9
Ptprk	8.97311e-45	0.312841	0.354	0.102	2.20828e-40	3	Ptprk
Tspan2	1.31945e-44	0.271498	0.213	0.022	3.24715e-40	3	Tspan2
Mctp1	1.57286e-44	0.303018	0.193	0.006	3.87081e-40	3	Mctp1
Tes	2.2042e-44	0.33057	0.522	0.236	5.42455e-40	3	Tes
Mgat4a	2.34511e-44	0.322833	0.339	0.065	5.77132e-40	3	Mgat4a
mt-Rnr2	2.34914e-44	0.471762	0.994	0.988	5.78123e-40	3	mt-Rnr2
Top1	2.63307e-44	0.453656	0.824	0.692	6.47998e-40	3	Top1
Ppm1j	2.77954e-44	0.268791	0.216	0.015	6.84044e-40	3	Ppm1j
Taldo1	2.79085e-44	0.34404	0.772	0.614	6.86828e-40	3	Taldo1
Timm10b	3.36285e-44	0.408537	0.783	0.675	8.27598e-40	3	Timm10b
Sdc3	3.74061e-44	0.376953	0.441	0.159	9.20565e-40	3	Sdc3
Hoxb7	4.58459e-44	0.344981	0.344	0.076	1.12827e-39	3	Hoxb7
Itpkb	4.65463e-44	0.387133	0.398	0.125	1.14551e-39	3	Itpkb
App	7.30918e-44	0.419931	0.941	0.88	1.79879e-39	3	App
Ppic	7.75235e-44	0.405625	0.93	0.871	1.90785e-39	3	Ppic
Tspan14	8.98938e-44	0.361025	0.429	0.149	2.21229e-39	3	Tspan14
Prdm1	9.79957e-44	0.436277	0.391	0.127	2.41167e-39	3	Prdm1
Ccdc85b	1.353e-43	0.311929	0.362	0.12	3.32972e-39	3	Ccdc85b
Pkm1	1.42003e-43	0.431535	0.942	0.872	3.4947e-39	3	Pkm
Dusp6	1.49944e-43	0.412541	0.468	0.208	3.69011e-39	3	Dusp6
Klf7	1.71269e-43	0.430719	0.73	0.521	4.21493e-39	3	Klf7
Gbp9	2.2666e-43	0.344444	0.306	0.069	5.5781e-39	3	Gbp9
Cdk17	3.48571e-43	0.361854	0.427	0.165	8.57834e-39	3	Cdk17
Flnb	4.05168e-43	0.422858	0.656	0.428	9.97118e-39	3	Flnb
Qk	6.77041e-43	0.449661	0.809	0.675	1.6662e-38	3	Qk
Psma7	6.94625e-43	0.367233	0.899	0.831	1.70947e-38	3	Psma7
Fzd4	7.3089e-43	0.395279	0.56	0.25	1.79872e-38	3	Fzd4
Adipor1	7.60558e-43	0.377822	0.702	0.519	1.87173e-38	3	Adipor1
Spry1	7.89549e-43	0.541471	0.546	0.281	1.94308e-38	3	Spry1
Ppp1r11	9.39237e-43	0.442139	0.682	0.485	2.31146e-38	3	Ppp1r11
Olfml2a	1.11858e-42	0.287038	0.271	0.047	2.75282e-38	3	Olfml2a
Tmem128	1.3447e-42	0.379891	0.668	0.472	3.3093e-38	3	Tmem128
Neurl3	2.0889e-42	0.280318	0.272	0.035	5.14077e-38	3	Neurl3
Psma6	2.26697e-42	0.370127	0.756	0.641	5.57901e-38	3	Psma6
Arpc4	2.51939e-42	0.394776	0.773	0.638	6.20021e-38	3	Arpc4
Ptpn14	2.58273e-42	0.276178	0.283	0.085	6.3561e-38	3	Ptpn14
Plpp2	3.27079e-42	0.335884	0.369	0.121	8.04941e-38	3	Plpp2
mt-Co1	3.75858e-42	0.353913	0.967	0.903	9.24987e-38	3	mt-Co1
Eml1	6.2525e-42	0.487942	0.473	0.209	1.53874e-37	3	Eml1
Gabarapl2	8.32334e-42	0.391433	0.792	0.673	2.04837e-37	3	Gabarapl2
Sele	1.40588e-41	0.556715	0.168	0.005	3.45986e-37	3	Sele
Kif5b	1.57869e-41	0.418771	0.823	0.713	3.88517e-37	3	Kif5b
Card19	1.62862e-41	0.321665	0.663	0.422	4.00803e-37	3	Card19
Hbegf	2.79003e-41	0.370828	0.378	0.148	6.86626e-37	3	Hbegf
Hoxd4	3.03e-41	0.278931	0.255	0.031	7.45683e-37	3	Hoxd4
Tgfb11	3.74837e-41	0.362017	0.765	0.499	9.22474e-37	3	Tgfb1
[truncated: 3,614 more rows]
