# Supplementary material for: LRRC15+ myofibroblasts dictate the stromal setpoint to suppress tumour immunity
Source: Nature. 2022 Sep 28;611(7934):148–54. doi: 10.1038/s41586-022-05272-1 (PMC9630141; doi:10.1038/s41586-022-05272-1)
Supplement: Supplementary file 6 — Markers for fibroblasts for the Lrrc15DTR kinetic scRNA-seq experiment. [file 41586_2022_5272_MOESM6_ESM.xlsx]

## Sheet: Sheet1
ST5: Markers for fibroblasts from LRRC15 DTR kinetic scRNAseq experiment
	p_val	avg_logFC	pct.1	pct.2	p_val_adj	cluster	gene
Gng11	1.57085e-262	1.77062	0.98	0.516	3.86586e-258	0	Gng11
Col7a1	8.86956e-260	1.82482	0.865	0.088	2.1828e-255	0	Col7a1
Sdc1	1.78245e-248	1.44151	0.954	0.308	4.38661e-244	0	Sdc1
Inhba	2.02806e-247	1.67649	0.9	0.18	4.99107e-243	0	Inhba
Spp1	1.36546e-233	1.96418	0.979	0.431	3.36039e-229	0	Spp1
Spon1	3.64568e-232	1.47808	0.941	0.381	8.97201e-228	0	Spon1
Pmepa1	2.01949e-223	1.12389	0.997	0.872	4.96997e-219	0	Pmepa1
Ctsc	2.51625e-213	1.24241	0.823	0.139	6.1925e-209	0	Ctsc
Serpine2	8.04557e-209	1.85826	0.934	0.431	1.98002e-204	0	Serpine2
Lrrc15	1.10144e-207	1.30698	0.835	0.212	2.71064e-203	0	Lrrc15
Csrp1	1.3815e-205	1.23445	0.916	0.383	3.39987e-201	0	Csrp1
Crabp1	2.95254e-204	1.43111	0.878	0.184	7.26619e-200	0	Crabp1
Tnc	4.47931e-204	1.39062	0.974	0.378	1.10236e-199	0	Tnc
Col12a1	8.35176e-203	1.33632	0.977	0.567	2.05537e-198	0	Col12a1
Fau	4.7549e-202	0.712605	0.999	0.99	1.17018e-197	0	Fau
Bpgm	2.9233e-199	1.30851	0.816	0.203	7.19423e-195	0	Bpgm
Col6a1	5.45934e-199	1.13417	0.989	0.949	1.34354e-194	0	Col6a1
Postn	3.72454e-196	1.32832	0.99	0.646	9.1661e-192	0	Postn
Stra6	1.45115e-193	0.839151	0.71	0.062	3.57129e-189	0	Stra6
Tgfb1	5.6302e-192	1.0191	0.868	0.277	1.38559e-187	0	Tgfb1
Ptk7	7.11109e-188	0.872693	0.803	0.169	1.75004e-183	0	Ptk7
Cdh11	7.139e-185	1.2207	0.946	0.522	1.75691e-180	0	Cdh11
Rps16	1.58563e-184	0.596646	0.999	0.989	3.90225e-180	0	Rps16
Rpl28	1.85664e-181	0.581279	0.999	0.99	4.56918e-177	0	Rpl28
Igfbp7	1.41995e-177	1.31923	0.996	0.934	3.4945e-173	0	Igfbp7
Rps2	4.18747e-170	0.549288	0.999	0.99	1.03054e-165	0	Rps2
Cald1	5.40355e-170	0.806774	0.996	0.916	1.32981e-165	0	Cald1
Eva1b	9.89004e-169	0.937095	0.942	0.634	2.43394e-164	0	Eva1b
Gapdh	1.10858e-164	0.815774	0.996	0.922	2.72821e-160	0	Gapdh
Tpm1	9.75011e-162	1.0618	0.961	0.694	2.3995e-157	0	Tpm1
Tagln	2.17364e-161	1.8591	0.746	0.175	5.34933e-157	0	Tagln
Wisp1	9.7652e-161	0.836773	0.828	0.265	2.40322e-156	0	Wisp1
Mdk	1.90658e-160	1.10782	0.784	0.206	4.6921e-156	0	Mdk
Rpl19	4.84786e-159	0.499716	0.999	0.991	1.19306e-154	0	Rpl19
Aldoa	7.4505e-159	0.85484	0.988	0.877	1.83357e-154	0	Aldoa
Rpsa	5.60932e-158	0.517223	1	0.996	1.38045e-153	0	Rpsa
Rpl6	7.37477e-156	0.548299	0.998	0.98	1.81493e-151	0	Rpl6
Rpl23	4.59059e-155	0.551981	1	0.997	1.12975e-150	0	Rpl23
Rps3	5.33871e-152	0.54578	0.999	0.988	1.31386e-147	0	Rps3
Rpl18a	1.38097e-151	0.571478	0.999	0.99	3.39856e-147	0	Rpl18a
Rps8	1.45309e-147	0.422075	1	0.997	3.57607e-143	0	Rps8
Col6a2	3.40203e-147	0.943987	0.968	0.897	8.3724e-143	0	Col6a2
Olfml3	4.09258e-147	0.927246	0.96	0.714	1.00718e-142	0	Olfml3
Mif	4.93772e-147	0.91413	0.984	0.759	1.21517e-142	0	Mif
Rpl8	3.26001e-146	0.452572	0.999	0.99	8.02288e-142	0	Rpl8
Tpm2	2.57236e-145	1.06198	0.842	0.317	6.33057e-141	0	Tpm2
Pkm	1.9475e-142	0.73794	0.988	0.813	4.7928e-138	0	Pkm
Rps11	2.3331e-142	0.473244	0.999	0.987	5.74177e-138	0	Rps11
Rpl29	3.25844e-142	0.527732	0.998	0.971	8.01902e-138	0	Rpl29
Rack1	1.34969e-140	0.512475	0.999	0.987	3.32159e-136	0	Rack1
Tbx3	1.45931e-139	0.679908	0.589	0.06	3.59135e-135	0	Tbx3
Lgals1	8.91754e-139	0.695176	0.999	0.983	2.19461e-134	0	Lgals1
Rpl9	4.64424e-138	0.474254	0.999	0.993	1.14295e-133	0	Rpl9
Ybx3	1.5981e-137	0.705349	0.981	0.853	3.93292e-133	0	Ybx3
Rplp0	3.15833e-136	0.478727	0.999	0.989	7.77264e-132	0	Rplp0
Pgk1	5.87234e-136	0.905357	0.954	0.669	1.44518e-131	0	Pgk1
Rpl37	5.43436e-135	0.511422	0.999	0.992	1.3374e-130	0	Rpl37
Rpl32	2.87917e-134	0.491671	0.999	0.99	7.08564e-130	0	Rpl32
Oaf	2.95938e-134	0.804871	0.956	0.727	7.28303e-130	0	Oaf
Rps5	5.69178e-134	0.538677	0.999	0.991	1.40075e-129	0	Rps5
Rpl14	1.33475e-133	0.45022	0.998	0.981	3.28482e-129	0	Rpl14
Cox8a	1.53335e-131	0.531883	0.994	0.949	3.77357e-127	0	Cox8a
Rps19	9.33243e-131	0.50279	0.998	0.985	2.29671e-126	0	Rps19
Cox7c	2.64172e-130	0.53116	0.991	0.932	6.50127e-126	0	Cox7c
Rps18	3.81172e-130	0.470549	0.999	0.989	9.38063e-126	0	Rps18
Brinp3	2.99977e-129	0.640684	0.548	0.065	7.38244e-125	0	Brinp3
Pla2g7	1.0172e-128	0.795268	0.521	0.036	2.50333e-124	0	Pla2g7
Bgn	1.30872e-128	0.679836	0.999	0.873	3.22077e-124	0	Bgn
Tpt1	5.57071e-128	0.466922	1	0.999	1.37095e-123	0	Tpt1
Acta2	7.47201e-128	1.6362	0.731	0.238	1.83886e-123	0	Acta2
Rpl11	9.01371e-128	0.419793	0.999	0.986	2.21827e-123	0	Rpl11
Piezo2	2.36385e-127	0.530516	0.529	0.055	5.81744e-123	0	Piezo2
Rpl3	2.43547e-126	0.455277	0.997	0.978	5.99368e-122	0	Rpl3
1810011O10Rik	6.20296e-126	1.10141	0.708	0.219	1.52655e-121	0	1810011O10Rik
Fermt2	8.69553e-126	0.753587	0.93	0.674	2.13997e-121	0	Fermt2
Rps27a	6.47727e-125	0.38049	0.999	0.994	1.59406e-120	0	Rps27a
Rps13	1.00967e-124	0.417479	0.997	0.985	2.4848e-120	0	Rps13
Ass1	4.6212e-122	0.817339	0.68	0.16	1.13728e-117	0	Ass1
Wnt5a	9.36548e-122	0.762917	0.749	0.297	2.30485e-117	0	Wnt5a
Uck2	1.74192e-121	0.598271	0.675	0.199	4.28686e-117	0	Uck2
Rpl7a	3.04328e-121	0.434596	0.997	0.98	7.48951e-117	0	Rpl7a
Kif26b	1.22699e-120	0.542499	0.588	0.118	3.01961e-116	0	Kif26b
Rps15a	1.69423e-120	0.440454	0.998	0.99	4.16951e-116	0	Rps15a
Grem1	1.22107e-119	1.0544	0.546	0.062	3.00505e-115	0	Grem1
Eif2s2	1.76166e-119	0.659033	0.976	0.839	4.33543e-115	0	Eif2s2
Uqcrh	4.57691e-118	0.453684	0.992	0.958	1.12638e-113	0	Uqcrh
Rbp1	5.3405e-118	0.737385	0.919	0.521	1.3143e-113	0	Rbp1
Rpl34	9.7639e-118	0.438588	0.998	0.984	2.4029e-113	0	Rpl34
Rps7	1.89019e-117	0.462684	0.997	0.977	4.65177e-113	0	Rps7
Myl12a	2.48641e-117	0.571324	0.988	0.912	6.11906e-113	0	Myl12a
Rps3a1	1.16122e-116	0.423076	1	0.996	2.85777e-112	0	Rps3a1
Prkar1a	3.6908e-116	0.600428	0.962	0.797	9.08305e-112	0	Prkar1a
Rplp2	2.01579e-115	0.383616	0.999	0.996	4.96086e-111	0	Rplp2
Rps10	1.57888e-114	0.407995	0.999	0.992	3.88562e-110	0	Rps10
Runx1	7.16597e-114	0.633248	0.93	0.52	1.76355e-109	0	Runx1
Rpl10a	7.8515e-114	0.438769	0.997	0.977	1.93225e-109	0	Rpl10a
Eef1a1	2.05996e-113	0.349318	1	0.999	5.06955e-109	0	Eef1a1
a	1.27198e-112	0.704998	0.63	0.145	3.13035e-108	0	a
Hsp90ab1	2.15846e-112	0.437178	0.999	0.984	5.31198e-108	0	Hsp90ab1
Pebp1	4.18113e-112	0.54398	0.981	0.856	1.02898e-107	0	Pebp1
Pfdn5	2.45764e-111	0.468174	0.99	0.934	6.04826e-107	0	Pfdn5
Ociad2	1.06687e-110	0.664249	0.637	0.164	2.62556e-106	0	Ociad2
Hspa1a	3.7516e-110	1.15158	0.899	0.589	9.23268e-106	0	Hspa1a
Rpl12	1.11905e-109	0.423374	0.997	0.981	2.75398e-105	0	Rpl12
Rps24	1.14611e-108	0.384276	1	0.997	2.82058e-104	0	Rps24
Rpl7	2.29865e-108	0.439733	0.994	0.964	5.65698e-104	0	Rpl7
Rpl41	2.49404e-107	0.318168	1	0.999	6.13783e-103	0	Rpl41
Rpl22	1.18872e-106	0.428157	0.998	0.988	2.92545e-102	0	Rpl22
Cd63	1.30372e-106	0.450359	0.997	0.981	3.20847e-102	0	Cd63
Fzd1	6.64888e-106	0.685155	0.854	0.514	1.63629e-101	0	Fzd1
Pdgfrb	1.77128e-105	0.62314	0.89	0.625	4.35912e-101	0	Pdgfrb
Crlf1	3.63102e-105	0.808725	0.563	0.129	8.93595e-101	0	Crlf1
Eif3h	1.11526e-104	0.509135	0.975	0.849	2.74465e-100	0	Eif3h
Gpc1	1.30283e-103	0.590256	0.823	0.412	3.20626e-99	0	Gpc1
Rps14	1.82347e-103	0.380077	0.999	0.995	4.48755e-99	0	Rps14
Ppia	2.5553e-103	0.468593	0.998	0.977	6.28859e-99	0	Ppia
Unc5b	2.56989e-103	0.4488	0.484	0.07	6.3245e-99	0	Unc5b
Rpl13	2.88558e-103	0.425582	0.999	0.992	7.10141e-99	0	Rpl13
Rpl36	1.38086e-102	0.425282	0.997	0.985	3.39829e-98	0	Rpl36
H2afj	3.78472e-102	0.533624	0.967	0.764	9.3142e-98	0	H2afj
Arhgdib	5.70604e-102	0.64716	0.72	0.27	1.40426e-97	0	Arhgdib
Ednra	1.05406e-101	0.423646	0.462	0.083	2.59405e-97	0	Ednra
Rpl18	3.25413e-99	0.40203	0.998	0.982	8.00841e-95	0	Rpl18
Sh3bgrl3	1.01949e-98	0.537598	0.981	0.841	2.50896e-94	0	Sh3bgrl3
Rpl39	1.15396e-96	0.36765	0.999	0.994	2.8399e-92	0	Rpl39
Naca	1.52168e-96	0.434266	0.996	0.971	3.74484e-92	0	Naca
Crispld2	1.84405e-96	0.65049	0.709	0.357	4.5382e-92	0	Crispld2
Ncam1	1.87712e-96	0.677501	0.671	0.226	4.6196e-92	0	Ncam1
Rps9	1.94169e-96	0.343679	0.999	0.995	4.77851e-92	0	Rps9
Cyp51	1.95931e-96	0.687197	0.666	0.247	4.82186e-92	0	Cyp51
Vdac2	7.89519e-96	0.503612	0.934	0.703	1.94301e-91	0	Vdac2
Cd9	9.87987e-96	0.638371	0.969	0.758	2.43144e-91	0	Cd9
Cnn2	5.62185e-95	0.75552	0.771	0.364	1.38354e-90	0	Cnn2
Cpxm2	1.23891e-94	0.610213	0.58	0.151	3.04895e-90	0	Cpxm2
Eif3k	1.80646e-94	0.415664	0.973	0.864	4.44571e-90	0	Eif3k
Ptma	2.83507e-94	0.44255	0.999	0.989	6.9771e-90	0	Ptma
1110038B12Rik	3.8254e-94	0.608761	0.895	0.572	9.41431e-90	0	1110038B12Rik
Pla2g16	5.99675e-93	0.494299	0.706	0.325	1.4758e-88	0	Pla2g16
Tfpi2	8.32765e-92	0.772805	0.759	0.369	2.04943e-87	0	Tfpi2
Rps21	4.66015e-91	0.37191	0.999	0.996	1.14686e-86	0	Rps21
Rpl17	1.06036e-90	0.37226	0.997	0.985	2.60955e-86	0	Rpl17
Tpm4	3.44997e-90	0.521686	0.983	0.833	8.49039e-86	0	Tpm4
Eif3f	6.74803e-90	0.472422	0.989	0.922	1.66069e-85	0	Eif3f
Pdlim2	1.54195e-89	0.589478	0.848	0.535	3.79474e-85	0	Pdlim2
Rpl36a	1.79258e-89	0.391784	0.997	0.98	4.41154e-85	0	Rpl36a
Eef1b2	8.79467e-89	0.360808	0.997	0.979	2.16437e-84	0	Eef1b2
Pold4	2.15404e-88	0.524716	0.85	0.539	5.30109e-84	0	Pold4
Snhg18	1.2366e-87	0.55343	0.951	0.768	3.04328e-83	0	Snhg18
Gsto1	1.24397e-87	0.488552	0.712	0.351	3.06142e-83	0	Gsto1
Mical2	2.61386e-87	0.43956	0.592	0.2	6.43272e-83	0	Mical2
Colec12	5.97708e-87	0.500526	0.879	0.615	1.47096e-82	0	Colec12
Bex3	2.65563e-86	0.535488	0.692	0.287	6.5355e-82	0	Bex3
Rpl10	5.44709e-86	0.396531	0.997	0.977	1.34053e-81	0	Rpl10
Rps4x	4.82317e-85	0.354883	1	0.994	1.18698e-80	0	Rps4x
Stk26	6.78508e-84	0.325402	0.345	0.021	1.66981e-79	0	Stk26
Hspa1b	1.82304e-83	0.750967	0.862	0.532	4.4865e-79	0	Hspa1b
Lin7a	2.31699e-82	0.345867	0.375	0.05	5.70212e-78	0	Lin7a
Igfbp3	4.37154e-82	0.896818	0.79	0.411	1.07584e-77	0	Igfbp3
Dkk3	6.24682e-82	0.459724	0.618	0.243	1.53734e-77	0	Dkk3
Tns3	1.28585e-81	0.344721	0.478	0.13	3.16448e-77	0	Tns3
Siva1	3.18544e-81	0.475957	0.851	0.512	7.83936e-77	0	Siva1
Pcsk5	4.48301e-81	0.664152	0.857	0.577	1.10327e-76	0	Pcsk5
F2r	5.94396e-81	0.468278	0.526	0.169	1.46281e-76	0	F2r
Rflnb	3.01005e-80	0.390395	0.471	0.122	7.40774e-76	0	Rflnb
Vmp1	4.36875e-80	0.497415	0.972	0.781	1.07515e-75	0	Vmp1
Palld	7.25389e-80	0.596458	0.805	0.539	1.78518e-75	0	Palld
Tsc22d1	1.12874e-79	0.529916	0.818	0.532	2.77784e-75	0	Tsc22d1
Ldha	1.16799e-79	0.480602	0.979	0.85	2.87443e-75	0	Ldha
1810058I24Rik	1.19657e-79	0.427972	0.947	0.777	2.94477e-75	0	1810058I24Rik
Mfap4	1.74767e-79	0.544283	0.73	0.324	4.30102e-75	0	Mfap4
Rps23	2.9032e-79	0.340814	0.998	0.989	7.14478e-75	0	Rps23
Eno1	2.94907e-79	0.59756	0.814	0.481	7.25765e-75	0	Eno1
Gng2	3.15554e-79	0.323152	0.383	0.035	7.76578e-75	0	Gng2
Hspb1	9.60448e-79	1.13536	0.831	0.53	2.36366e-74	0	Hspb1
Rpl26	1.44009e-78	0.344019	0.997	0.986	3.54406e-74	0	Rpl26
Tpi1	7.70045e-78	0.545741	0.913	0.685	1.89508e-73	0	Tpi1
Pgam1	7.25436e-77	0.538681	0.969	0.811	1.7853e-72	0	Pgam1
Nrep	9.11132e-77	0.530645	0.545	0.148	2.2423e-72	0	Nrep
Atp5h	1.31873e-76	0.33574	0.984	0.925	3.2454e-72	0	Atp5h
Twist2	4.10456e-76	0.613439	0.792	0.506	1.01013e-71	0	Twist2
Mfge8	2.04132e-75	0.466618	0.906	0.752	5.02368e-71	0	Mfge8
Rpl21	3.82093e-75	0.327062	0.998	0.986	9.40332e-71	0	Rpl21
Rpl30	1.13655e-74	0.374953	0.998	0.983	2.79705e-70	0	Rpl30
Cpe	4.05112e-74	0.666773	0.535	0.176	9.96982e-70	0	Cpe
Myh9	1.4103e-73	0.482582	0.897	0.649	3.47074e-69	0	Myh9
Rpl24	2.7941e-73	0.398355	0.991	0.941	6.87628e-69	0	Rpl24
Capg	7.49015e-73	0.550424	0.922	0.714	1.84333e-68	0	Capg
Rpl37a	2.48487e-72	0.267654	0.999	0.998	6.11525e-68	0	Rpl37a
Rps29	2.85738e-72	0.285738	0.999	0.997	7.03201e-68	0	Rps29
Myl6	2.94776e-72	0.463329	0.995	0.98	7.25443e-68	0	Myl6
Inhbb	1.34183e-71	0.430254	0.652	0.304	3.30225e-67	0	Inhbb
Tmsb10	1.45714e-71	0.503257	0.998	0.987	3.58603e-67	0	Tmsb10
Hspe1	2.16456e-71	0.49313	0.982	0.888	5.32697e-67	0	Hspe1
Nradd	2.50451e-71	0.446765	0.666	0.282	6.16359e-67	0	Nradd
2410006H16Rik	3.03493e-71	0.593142	0.949	0.775	7.46896e-67	0	2410006H16Rik
Prdm1	1.19845e-70	0.321729	0.291	0.02	2.94938e-66	0	Prdm1
Tmem59	1.24294e-70	0.390652	0.974	0.906	3.05887e-66	0	Tmem59
Col23a1	2.0125e-70	0.406644	0.415	0.077	4.95275e-66	0	Col23a1
Rps27	1.96778e-69	0.327636	0.999	0.994	4.8427e-65	0	Rps27
St8sia2	3.40859e-69	0.31597	0.311	0.024	8.38853e-65	0	St8sia2
Slc16a3	4.96623e-69	0.458854	0.558	0.159	1.22219e-64	0	Slc16a3
Rps20	2.40235e-68	0.288954	0.999	0.996	5.91218e-64	0	Rps20
Gpi1	2.48912e-68	0.570482	0.906	0.722	6.12572e-64	0	Gpi1
Adgre5	2.67821e-68	0.33531	0.461	0.119	6.59109e-64	0	Adgre5
Mafb	4.08216e-68	0.725599	0.655	0.267	1.00462e-63	0	Mafb
Ptprn	1.07025e-67	0.342239	0.374	0.056	2.63389e-63	0	Ptprn
Serpina3g	1.09535e-67	0.561864	0.497	0.168	2.69565e-63	0	Serpina3g
Rpl27	1.34384e-67	0.331588	0.988	0.929	3.30718e-63	0	Rpl27
Moxd1	1.46356e-67	0.478333	0.328	0.024	3.60182e-63	0	Moxd1
Sbspon	2.1087e-67	0.337061	0.299	0.023	5.1895e-63	0	Sbspon
Amn	3.31467e-67	0.308369	0.322	0.04	8.15741e-63	0	Amn
Akr1b8	6.25908e-67	0.562663	0.808	0.514	1.54036e-62	0	Akr1b8
Ybx1	3.24702e-66	0.354073	0.993	0.951	7.99092e-62	0	Ybx1
Snai1	7.16656e-66	0.562108	0.635	0.271	1.76369e-61	0	Snai1
Btf3	7.79091e-66	0.319934	0.994	0.964	1.91734e-61	0	Btf3
Atp5c1	2.74474e-65	0.367144	0.955	0.819	6.75481e-61	0	Atp5c1
Aqp5	3.78664e-65	0.42018	0.278	0.021	9.31892e-61	0	Aqp5
Rgcc	9.63394e-65	0.686719	0.598	0.238	2.37091e-60	0	Rgcc
Col5a2	9.79536e-65	0.448222	0.99	0.967	2.41064e-60	0	Col5a2
Hmgn1	1.80677e-64	0.345773	0.98	0.894	4.44646e-60	0	Hmgn1
Npm1	4.21502e-64	0.298881	0.993	0.947	1.03732e-59	0	Npm1
Cspg4	5.48809e-64	0.332565	0.345	0.04	1.35062e-59	0	Cspg4
Thy1	1.01714e-63	0.465879	0.98	0.9	2.50318e-59	0	Thy1
Cox7a2	1.02837e-63	0.357705	0.976	0.87	2.53082e-59	0	Cox7a2
Itgb1	1.84596e-63	0.339444	0.98	0.905	4.54291e-59	0	Itgb1
Actn1	2.67232e-63	0.396357	0.771	0.388	6.57658e-59	0	Actn1
Rpl35	5.33153e-63	0.325547	0.995	0.974	1.31209e-58	0	Rpl35
Gas5	5.64073e-63	0.49711	0.989	0.939	1.38818e-58	0	Gas5
Gng8	9.44086e-63	0.367471	0.351	0.065	2.3234e-58	0	Gng8
Fcgr2b	1.12937e-62	0.612665	0.307	0.035	2.77937e-58	0	Fcgr2b
2700060E02Rik	1.82094e-62	0.362195	0.952	0.816	4.48133e-58	0	2700060E02Rik
Mmp11	1.99217e-62	0.804454	0.526	0.214	4.90273e-58	0	Mmp11
Rps26	3.57929e-62	0.288063	0.999	0.994	8.80863e-58	0	Rps26
Dap	5.40379e-62	0.417855	0.913	0.742	1.32987e-57	0	Dap
Ftl1	5.92747e-62	0.510414	0.998	0.988	1.45875e-57	0	Ftl1
Rps28	7.09216e-62	0.286072	0.996	0.989	1.74538e-57	0	Rps28
Dad1	7.99326e-62	0.341776	0.979	0.911	1.96714e-57	0	Dad1
Runx2	9.41256e-62	0.340281	0.525	0.202	2.31643e-57	0	Runx2
Psmb1	9.5494e-62	0.332172	0.97	0.872	2.35011e-57	0	Psmb1
mt-Cytb	1.17696e-61	0.380342	0.997	0.986	2.89651e-57	0	mt-Cytb
2010107E04Rik	1.67664e-61	0.31727	0.967	0.867	4.12622e-57	0	2010107E04Rik
Rpl35a	3.7465e-61	0.289641	0.998	0.993	9.22013e-57	0	Rpl35a
Nkd2	4.04827e-61	0.369658	0.451	0.137	9.9628e-57	0	Nkd2
Rnf149	4.43145e-61	0.310774	0.46	0.162	1.09058e-56	0	Rnf149
Slc20a1	7.64302e-61	0.502606	0.492	0.189	1.88095e-56	0	Slc20a1
Itgb5	1.20797e-60	0.467611	0.91	0.759	2.97282e-56	0	Itgb5
Eif3i	1.50279e-60	0.35884	0.945	0.788	3.69836e-56	0	Eif3i
H3f3a	1.83544e-60	0.281024	0.994	0.974	4.51701e-56	0	H3f3a
Pkig	3.22477e-60	0.365988	0.731	0.448	7.93616e-56	0	Pkig
Mmd	6.90331e-60	0.476277	0.499	0.182	1.6989e-55	0	Mmd
Fhl2	7.82361e-60	0.363623	0.482	0.154	1.92539e-55	0	Fhl2
B4galnt1	1.28725e-59	0.282852	0.412	0.12	3.16792e-55	0	B4galnt1
Rpl15	2.99131e-59	0.344615	0.975	0.878	7.36162e-55	0	Rpl15
Col6a3	3.21493e-59	0.59874	0.976	0.943	7.91193e-55	0	Col6a3
Gm9843	2.87129e-58	0.369336	0.666	0.382	7.06623e-54	0	Gm9843
Rbpms2	6.58997e-58	0.274132	0.344	0.056	1.62179e-53	0	Rbpms2
Atpif1	8.56676e-58	0.387363	0.97	0.851	2.10828e-53	0	Atpif1
Usmg5	1.40382e-57	0.37696	0.931	0.775	3.45479e-53	0	Usmg5
Nsa2	1.76984e-57	0.390811	0.958	0.843	4.35558e-53	0	Nsa2
Spats2l	2.60953e-57	0.445293	0.609	0.291	6.42205e-53	0	Spats2l
Nxn	2.69624e-57	0.421729	0.746	0.427	6.63544e-53	0	Nxn
Eif4ebp1	3.27956e-57	0.391044	0.892	0.655	8.07099e-53	0	Eif4ebp1
Rpl38	5.64068e-57	0.308717	0.998	0.994	1.38817e-52	0	Rpl38
Atp6v1g1	1.02852e-56	0.40114	0.946	0.779	2.53119e-52	0	Atp6v1g1
Dusp4	1.35868e-56	0.338079	0.266	0.026	3.34371e-52	0	Dusp4
Fdps	2.79725e-56	0.517961	0.53	0.217	6.88402e-52	0	Fdps
Kdelr3	3.03142e-56	0.395861	0.832	0.584	7.46033e-52	0	Kdelr3
Atp5d	5.26557e-56	0.356099	0.975	0.874	1.29586e-51	0	Atp5d
Hs3st1	1.34318e-55	0.399552	0.512	0.208	3.30556e-51	0	Hs3st1
Rbm3	4.31332e-55	0.317887	0.991	0.93	1.06151e-50	0	Rbm3
Clta	1.19493e-54	0.319585	0.972	0.877	2.94071e-50	0	Clta
Fstl3	1.62234e-54	0.329301	0.481	0.176	3.99259e-50	0	Fstl3
Eef2	2.15757e-53	0.307304	0.996	0.971	5.30977e-49	0	Eef2
Vegfa	3.87919e-53	0.506238	0.75	0.466	9.5467e-49	0	Vegfa
Tceal9	4.97382e-53	0.351592	0.949	0.813	1.22406e-48	0	Tceal9
Abracl	5.73027e-53	0.422038	0.922	0.752	1.41022e-48	0	Abracl
Ltbp2	8.21823e-53	0.376356	0.469	0.156	2.02251e-48	0	Ltbp2
Sept4	9.56896e-53	0.297602	0.318	0.065	2.35492e-48	0	Sept4
Mdh2	1.07245e-52	0.346273	0.905	0.706	2.63931e-48	0	Mdh2
Aprt	1.23947e-52	0.354785	0.927	0.75	3.05033e-48	0	Aprt
Sox4	1.78346e-52	0.391466	0.827	0.555	4.38909e-48	0	Sox4
Grem2	3.09656e-52	0.379685	0.669	0.36	7.62063e-48	0	Grem2
Tnfrsf26	2.89032e-51	0.260723	0.326	0.066	7.11307e-47	0	Tnfrsf26
2010111I01Rik	6.1347e-51	0.272771	0.416	0.15	1.50975e-46	0	2010111I01Rik
Ninj1	6.26176e-51	0.350635	0.575	0.289	1.54102e-46	0	Ninj1
Slc2a1	3.26267e-49	0.532029	0.546	0.243	8.02942e-45	0	Slc2a1
Psma7	3.52373e-49	0.33784	0.947	0.818	8.6719e-45	0	Psma7
Rpl5	5.05207e-49	0.271431	0.991	0.954	1.24331e-44	0	Rpl5
2200002D01Rik	1.05777e-48	0.292111	0.364	0.113	2.60317e-44	0	2200002D01Rik
Rps25	1.62281e-48	0.293687	0.99	0.951	3.99375e-44	0	Rps25
Imp3	7.817e-48	0.335359	0.801	0.575	1.92376e-43	0	Imp3
Plaur	9.79594e-48	0.438291	0.682	0.364	2.41078e-43	0	Plaur
P4ha1	1.2651e-47	0.455782	0.844	0.677	3.11342e-43	0	P4ha1
Rab34	1.33044e-47	0.321503	0.773	0.527	3.27422e-43	0	Rab34
Tgfb3	1.36957e-47	0.261996	0.391	0.151	3.37051e-43	0	Tgfb3
Mrpl52	2.9926e-47	0.285349	0.975	0.883	7.36479e-43	0	Mrpl52
Lxn	4.22108e-47	0.269144	0.605	0.337	1.03881e-42	0	Lxn
Pfkl	4.42427e-47	0.34455	0.521	0.225	1.08881e-42	0	Pfkl
Prelid1	4.5193e-47	0.313934	0.912	0.727	1.1122e-42	0	Prelid1
Itga1	4.6984e-47	0.466523	0.457	0.168	1.15628e-42	0	Itga1
Rpl31	5.23293e-47	0.270589	0.987	0.933	1.28783e-42	0	Rpl31
Rsrp1	9.38008e-47	0.340749	0.935	0.807	2.30844e-42	0	Rsrp1
Tusc3	1.09462e-46	0.333438	0.786	0.54	2.69387e-42	0	Tusc3
Selenok	1.36011e-46	0.286098	0.986	0.936	3.34723e-42	0	Selenok
Med10	4.90442e-46	0.328839	0.744	0.481	1.20698e-41	0	Med10
Gm38340	5.33181e-46	0.303085	0.445	0.196	1.31216e-41	0	Gm38340
Bhlhe41	1.05752e-45	0.337334	0.338	0.07	2.60255e-41	0	Bhlhe41
Ddit4	1.24602e-45	0.514711	0.482	0.195	3.06646e-41	0	Ddit4
Ptch1	1.69672e-45	0.352058	0.348	0.101	4.17562e-41	0	Ptch1
Fam162a	2.60668e-45	0.338823	0.843	0.626	6.41503e-41	0	Fam162a
Col8a1	3.90612e-45	0.781953	0.491	0.223	9.61297e-41	0	Col8a1
Myl9	5.52828e-45	0.648736	0.521	0.271	1.36051e-40	0	Myl9
Skil	7.81397e-45	0.310275	0.718	0.46	1.92302e-40	0	Skil
Csnk1g2	1.08454e-44	0.284045	0.694	0.471	2.66905e-40	0	Csnk1g2
Smim3	1.47039e-44	0.281448	0.552	0.259	3.61863e-40	0	Smim3
Eef1d	2.68251e-44	0.259006	0.979	0.902	6.60167e-40	0	Eef1d
Prdx2	3.22717e-44	0.320315	0.958	0.875	7.94206e-40	0	Prdx2
Arpc3	3.29039e-44	0.31821	0.955	0.834	8.09765e-40	0	Arpc3
Crlf2	3.7141e-44	0.282109	0.564	0.305	9.14039e-40	0	Crlf2
Etv4	4.32312e-44	0.288016	0.367	0.085	1.06392e-39	0	Etv4
Heyl	4.80269e-44	0.309545	0.253	0.027	1.18194e-39	0	Heyl
Phlda3	1.48167e-43	0.458623	0.714	0.41	3.64638e-39	0	Phlda3
Soat1	4.78032e-43	0.342445	0.724	0.459	1.17644e-38	0	Soat1
Pofut2	5.20223e-43	0.324177	0.839	0.65	1.28027e-38	0	Pofut2
Eid1	6.00514e-43	0.345976	0.916	0.786	1.47787e-38	0	Eid1
Spcs1	8.53053e-43	0.356372	0.958	0.851	2.09936e-38	0	Spcs1
Smco4	1.19716e-42	0.296084	0.637	0.399	2.94622e-38	0	Smco4
Rpl4	1.68862e-42	0.250412	0.991	0.957	4.15569e-38	0	Rpl4
Cdc42ep5	1.89163e-42	0.314065	0.719	0.473	4.65531e-38	0	Cdc42ep5
Bmp7	1.89366e-42	0.354602	0.321	0.093	4.66029e-38	0	Bmp7
Ecscr	1.92297e-42	0.339152	0.636	0.327	4.73242e-38	0	Ecscr
Arl4c	2.74787e-42	0.300457	0.552	0.268	6.76251e-38	0	Arl4c
Dcakd	5.86846e-42	0.330208	0.607	0.336	1.44423e-37	0	Dcakd
Ccdc3	7.45916e-42	0.407919	0.363	0.084	1.8357e-37	0	Ccdc3
Pafah1b3	7.51689e-42	0.294908	0.573	0.302	1.84991e-37	0	Pafah1b3
Hmga2	8.74811e-42	0.446245	0.311	0.051	2.15291e-37	0	Hmga2
Ssr2	2.00244e-41	0.292288	0.94	0.781	4.928e-37	0	Ssr2
Tmem119	2.06505e-41	0.419893	0.669	0.399	5.0821e-37	0	Tmem119
Ndufa4l2	2.44881e-41	0.459716	0.51	0.189	6.02651e-37	0	Ndufa4l2
Hcfc1r1	3.82418e-41	0.403393	0.89	0.725	9.41131e-37	0	Hcfc1r1
Selenof	1.9271e-40	0.262374	0.989	0.95	4.74259e-36	0	Selenof
0610012G03Rik	2.05587e-40	0.292813	0.813	0.594	5.0595e-36	0	0610012G03Rik
Sema7a	2.52848e-40	0.327029	0.365	0.1	6.22259e-36	0	Sema7a
Igsf3	4.8969e-40	0.289332	0.459	0.173	1.20513e-35	0	Igsf3
Pdrg1	4.93044e-40	0.281195	0.62	0.366	1.21338e-35	0	Pdrg1
Cox5a	7.4677e-40	0.281201	0.942	0.796	1.8378e-35	0	Cox5a
Tmed10	1.42288e-39	0.252993	0.965	0.852	3.5017e-35	0	Tmed10
Tnfrsf19	1.82201e-39	0.279765	0.242	0.034	4.48396e-35	0	Tnfrsf19
Esd	1.84149e-39	0.541987	0.943	0.821	4.53191e-35	0	Esd
Msmo1	2.32475e-39	0.391898	0.44	0.181	5.7212e-35	0	Msmo1
Gm37452	4.00882e-39	0.314304	0.459	0.195	9.86571e-35	0	Gm37452
Col27a1	7.63841e-39	0.264395	0.474	0.219	1.87981e-34	0	Col27a1
Atp5g1	1.21062e-38	0.320229	0.944	0.801	2.97933e-34	0	Atp5g1
Sorcs2	1.96657e-38	0.267551	0.414	0.153	4.83973e-34	0	Sorcs2
Slc25a4	2.05025e-38	0.268872	0.976	0.907	5.04566e-34	0	Slc25a4
Nedd8	3.06847e-38	0.274519	0.953	0.842	7.5515e-34	0	Nedd8
Gm9794	3.76874e-38	0.353247	0.795	0.572	9.27486e-34	0	Gm9794
Chchd10	6.87653e-38	0.414075	0.267	0.062	1.69231e-33	0	Chchd10
Lhfpl2	1.45513e-37	0.265875	0.573	0.336	3.58108e-33	0	Lhfpl2
Lgalsl	1.71899e-37	0.292233	0.608	0.395	4.23044e-33	0	Lgalsl
Ndufb5	2.42769e-37	0.26476	0.921	0.789	5.97455e-33	0	Ndufb5
Rpl37rt	2.68425e-37	0.294721	0.804	0.595	6.60593e-33	0	Rpl37rt
Bnip3	2.74201e-37	0.385153	0.563	0.327	6.74809e-33	0	Bnip3
Cd53	3.73114e-37	0.39329	0.205	0.029	9.18234e-33	0	Cd53
Ostf1	5.91203e-37	0.349708	0.904	0.767	1.45495e-32	0	Ostf1
Tln2	7.35951e-37	0.305183	0.564	0.304	1.81118e-32	0	Tln2
Sept9	8.90329e-37	0.305706	0.677	0.435	2.1911e-32	0	Sept9
Snhg6	1.20842e-36	0.33582	0.812	0.603	2.97392e-32	0	Snhg6
Ddah1	1.99802e-36	0.293211	0.728	0.437	4.91713e-32	0	Ddah1
Vdac1	2.73145e-36	0.305969	0.864	0.654	6.72209e-32	0	Vdac1
Actg1	3.77699e-36	0.322591	0.996	0.979	9.29517e-32	0	Actg1
1500015O10Rik	6.05481e-36	0.973405	0.512	0.273	1.49009e-31	0	1500015O10Rik
Polr2g	8.30634e-36	0.277318	0.714	0.48	2.04419e-31	0	Polr2g
Arl2	9.82783e-36	0.283171	0.541	0.273	2.41863e-31	0	Arl2
Tmem86a	5.24537e-35	0.276292	0.356	0.12	1.29088e-30	0	Tmem86a
Ube2m	5.49871e-35	0.322132	0.876	0.671	1.35323e-30	0	Ube2m
Sema5a	5.73226e-35	0.331414	0.446	0.222	1.41071e-30	0	Sema5a
Mgp	6.17649e-35	1.10035	0.552	0.3	1.52003e-30	0	Mgp
Cope	6.63231e-35	0.303991	0.883	0.721	1.63221e-30	0	Cope
Rgs2	1.05397e-34	0.468978	0.327	0.109	2.59381e-30	0	Rgs2
Tagln2	3.84712e-34	0.307891	0.98	0.874	9.46777e-30	0	Tagln2
Tmsb4x	4.78682e-34	0.40879	0.999	0.993	1.17804e-29	0	Tmsb4x
Pten	5.98318e-34	0.271905	0.824	0.695	1.47246e-29	0	Pten
Timm8b	1.24008e-33	0.320219	0.831	0.61	3.05184e-29	0	Timm8b
Ank	1.28617e-33	0.255719	0.359	0.139	3.16527e-29	0	Ank
Epb41l4aos	1.70113e-33	0.25447	0.555	0.319	4.18648e-29	0	Epb41l4aos
Ctsk	2.77811e-33	0.271909	0.975	0.907	6.83694e-29	0	Ctsk
Ankrd37	4.85427e-33	0.308611	0.262	0.048	1.19464e-28	0	Ankrd37
1110065P20Rik	5.84772e-33	0.294219	0.684	0.447	1.43912e-28	0	1110065P20Rik
Svbp	8.29553e-33	0.349326	0.821	0.66	2.04153e-28	0	Svbp
Rasa1	8.53604e-33	0.334905	0.636	0.435	2.10072e-28	0	Rasa1
Cstb	2.09885e-32	0.327484	0.965	0.837	5.16528e-28	0	Cstb
Card19	2.13855e-32	0.308865	0.557	0.32	5.26296e-28	0	Card19
Hsd17b10	3.10424e-32	0.25478	0.75	0.558	7.63954e-28	0	Hsd17b10
Trappc4	3.22801e-32	0.254738	0.802	0.603	7.94414e-28	0	Trappc4
Hilpda	4.70678e-32	0.469448	0.479	0.258	1.15834e-27	0	Hilpda
Rcn1	6.90085e-32	0.319005	0.908	0.78	1.6983e-27	0	Rcn1
Kctd11	7.81255e-32	0.298267	0.577	0.397	1.92267e-27	0	Kctd11
Slit2	8.25967e-32	0.254429	0.466	0.213	2.0327e-27	0	Slit2
Hmgcs1	9.67208e-32	0.402903	0.56	0.369	2.3803e-27	0	Hmgcs1
Hmgcr	1.38631e-31	0.279818	0.443	0.243	3.4117e-27	0	Hmgcr
Arl1	2.24375e-31	0.251684	0.926	0.794	5.52187e-27	0	Arl1
Serf1	2.48638e-31	0.266866	0.706	0.489	6.11899e-27	0	Serf1
Rcn3	4.8302e-31	0.290867	0.936	0.882	1.18871e-26	0	Rcn3
Gnb4	5.44018e-31	0.252649	0.566	0.32	1.33883e-26	0	Gnb4
Cox5b	5.65979e-31	0.295374	0.964	0.864	1.39287e-26	0	Cox5b
Cox7a2l	1.6926e-30	0.26407	0.945	0.871	4.1655e-26	0	Cox7a2l
Fam20a	2.17077e-30	0.264055	0.502	0.296	5.34226e-26	0	Fam20a
Ube2i	2.23746e-30	0.258803	0.885	0.716	5.5064e-26	0	Ube2i
Pgls	2.75567e-30	0.269911	0.925	0.805	6.78171e-26	0	Pgls
Slc6a8	4.01321e-30	0.265159	0.564	0.391	9.8765e-26	0	Slc6a8
Tceal8	5.06348e-30	0.257367	0.892	0.749	1.24612e-25	0	Tceal8
Ak1	7.45946e-30	0.265776	0.631	0.429	1.83577e-25	0	Ak1
Malat1	7.62893e-30	0.329581	0.998	0.985	1.87748e-25	0	Malat1
Ero1l	1.04206e-29	0.394806	0.514	0.331	2.56451e-25	0	Ero1l
Cck	1.14229e-29	1.01606	0.149	0.01	2.81117e-25	0	Cck
Gm45716	2.1936e-29	0.250505	0.211	0.056	5.39846e-25	0	Gm45716
Ppp1ca	2.24128e-29	0.256601	0.929	0.804	5.51579e-25	0	Ppp1ca
Actb	2.39907e-29	0.363186	0.999	0.996	5.9041e-25	0	Actb
Eif3m	2.90683e-29	0.265985	0.855	0.674	7.1537e-25	0	Eif3m
Kremen1	5.96495e-29	0.289322	0.615	0.378	1.46797e-24	0	Kremen1
Gm15427	1.23498e-28	0.302138	0.673	0.438	3.03928e-24	0	Gm15427
Dusp6	2.07263e-28	0.264054	0.356	0.146	5.10075e-24	0	Dusp6
Rpl39l	2.12876e-28	0.316258	0.478	0.242	5.23888e-24	0	Rpl39l
Scand1	2.24701e-28	0.264277	0.945	0.826	5.5299e-24	0	Scand1
Asah1	3.17077e-27	0.322787	0.821	0.649	7.80326e-23	0	Asah1
Efnb1	3.64611e-27	0.259511	0.473	0.259	8.97308e-23	0	Efnb1
Plod1	1.67857e-26	0.279401	0.65	0.485	4.13096e-22	0	Plod1
Tnfrsf9	2.71927e-26	0.303442	0.129	0.012	6.69211e-22	0	Tnfrsf9
Mid1ip1	3.39391e-26	0.2721	0.462	0.23	8.35241e-22	0	Mid1ip1
Mrpl30	7.39532e-26	0.269878	0.863	0.7	1.81999e-21	0	Mrpl30
Tnn	8.20843e-26	0.33825	0.178	0.053	2.02009e-21	0	Tnn
Mtch1	8.93667e-26	0.345727	0.914	0.89	2.19931e-21	0	Mtch1
Vim	5.3708e-25	0.25113	0.999	0.994	1.32175e-20	0	Vim
Actg2	1.52073e-24	0.390843	0.16	0.026	3.74252e-20	0	Actg2
Ccnd2	1.60379e-24	0.25803	0.648	0.457	3.94692e-20	0	Ccnd2
Vapa	4.94189e-24	0.250588	0.911	0.774	1.2162e-19	0	Vapa
Cyp26b1	5.25693e-24	0.320652	0.403	0.186	1.29373e-19	0	Cyp26b1
Rps4l	9.32626e-24	0.25973	0.635	0.489	2.29519e-19	0	Rps4l
Hspd1	1.09849e-23	0.279553	0.871	0.707	2.70338e-19	0	Hspd1
H2-T22	1.44186e-23	0.294386	0.704	0.568	3.54843e-19	0	H2-T22
Igf1	2.71129e-23	0.348027	0.732	0.583	6.67248e-19	0	Igf1
Rps27rt	3.91471e-23	0.264224	0.892	0.775	9.63411e-19	0	Rps27rt
Ier5l	4.7858e-23	0.285182	0.479	0.249	1.17779e-18	0	Ier5l
Mbnl1	1.79417e-21	0.318063	0.864	0.798	4.41544e-17	0	Mbnl1
Spry1	2.87442e-21	0.254327	0.372	0.196	7.07395e-17	0	Spry1
Spred1	1.01407e-20	0.309047	0.763	0.597	2.49564e-16	0	Spred1
AY036118	5.62411e-20	0.265145	0.616	0.467	1.38409e-15	0	AY036118
Plin2	1.44156e-19	0.420798	0.617	0.46	3.54767e-15	0	Plin2
Mmp9	8.7205e-19	0.33553	0.149	0.035	2.14612e-14	0	Mmp9
Mmp10	3.95608e-18	0.436833	0.106	0.016	9.73591e-14	0	Mmp10
Higd1a	8.28685e-17	0.258444	0.783	0.621	2.03939e-12	0	Higd1a
Pltp	1.17412e-16	0.274486	0.487	0.305	2.8895e-12	0	Pltp
Cxcl9	6.6598e-16	0.95202	0.208	0.079	1.63898e-11	0	Cxcl9
Hsd11b1	1.16219e-14	0.395366	0.516	0.343	2.86015e-10	0	Hsd11b1
Hmox1	7.64401e-14	0.299621	0.503	0.327	1.88119e-09	0	Hmox1
Ndrg1	4.11948e-13	0.299915	0.573	0.491	1.01381e-08	0	Ndrg1
Id1	1.71721e-10	0.266839	0.221	0.123	4.22605e-06	0	Id1
Col15a1	2.16251e-08	0.351809	0.532	0.429	0.000532194	0	Col15a1
Hist1h2bc	9.65498e-08	0.292452	0.695	0.608	0.00237609	0	Hist1h2bc
Fibin	4.65396e-07	0.334884	0.523	0.44	0.0114534	0	Fibin
Penk	0.000266348	0.283714	0.198	0.133	1	0	Penk
Col14a1	9.16247e-240	1.35418	0.975	0.656	2.25488e-235	1	Col14a1
Heg1	1.44878e-209	1.24842	0.953	0.545	3.56544e-205	1	Heg1
Fstl1	9.97349e-209	0.877465	0.997	0.993	2.45448e-204	1	Fstl1
Pi16	1.3905e-201	1.54909	0.985	0.547	3.42201e-197	1	Pi16
Tnxb	6.64166e-201	1.28025	0.974	0.496	1.63451e-196	1	Tnxb
Prg4	8.4878e-192	1.5316	0.921	0.291	2.08885e-187	1	Prg4
Loxl1	8.8894e-192	0.878095	0.982	0.895	2.18768e-187	1	Loxl1
Htra3	6.50819e-191	1.2911	0.975	0.739	1.60167e-186	1	Htra3
Fn1	1.65912e-187	1.16415	0.993	0.971	4.0831e-183	1	Fn1
Fbn1	5.68781e-186	0.964985	0.986	0.949	1.39977e-181	1	Fbn1
Efemp1	1.45e-182	1.17183	0.973	0.49	3.56844e-178	1	Efemp1
Tgfbr2	7.16821e-182	0.986386	0.978	0.886	1.7641e-177	1	Tgfbr2
Lbp	1.09665e-181	1.46566	0.942	0.544	2.69885e-177	1	Lbp
Prelp	2.37189e-179	1.10446	0.946	0.488	5.83723e-175	1	Prelp
Prss23	9.19505e-172	1.05228	0.972	0.752	2.2629e-167	1	Prss23
C4b	3.53257e-171	1.1852	0.977	0.578	8.69366e-167	1	C4b
Gda	8.01473e-170	1.08635	0.919	0.455	1.97242e-165	1	Gda
Col3a1	3.04323e-163	0.920135	0.999	0.994	7.48938e-159	1	Col3a1
Serpina3n	1.24406e-161	1.21568	0.929	0.404	3.06163e-157	1	Serpina3n
Pam	4.17413e-161	1.05059	0.95	0.603	1.02725e-156	1	Pam
Cmah	4.42227e-159	0.900397	0.796	0.249	1.08832e-154	1	Cmah
Scara3	3.11929e-156	0.92034	0.921	0.535	7.67657e-152	1	Scara3
C3	4.74797e-155	1.24329	0.981	0.601	1.16848e-150	1	C3
Nid1	1.31779e-154	0.825712	0.98	0.924	3.24308e-150	1	Nid1
Dpt	1.54395e-153	0.979613	0.993	0.666	3.79966e-149	1	Dpt
Emilin2	5.70619e-153	0.832756	0.924	0.665	1.40429e-148	1	Emilin2
Ly6c1	1.24539e-152	0.953759	0.984	0.556	3.0649e-148	1	Ly6c1
Adamts5	3.87165e-149	1.06085	0.962	0.57	9.52813e-145	1	Adamts5
Bmp1	4.34654e-148	0.779101	0.948	0.806	1.06968e-143	1	Bmp1
C1s1	7.05215e-148	0.846034	0.981	0.884	1.73553e-143	1	C1s1
Cd248	1.07612e-147	0.943558	0.95	0.763	2.64834e-143	1	Cd248
Galnt16	8.20401e-146	0.793699	0.802	0.292	2.01901e-141	1	Galnt16
Scn7a	1.35234e-145	0.883715	0.868	0.386	3.3281e-141	1	Scn7a
Ly6a	3.97778e-144	0.875885	0.995	0.823	9.78932e-140	1	Ly6a
S100a16	8.24868e-141	0.85117	0.961	0.842	2.03e-136	1	S100a16
Adgrd1	1.83882e-140	0.855631	0.9	0.429	4.52533e-136	1	Adgrd1
Adamts15	7.55692e-140	1.00795	0.765	0.24	1.85976e-135	1	Adamts15
Vegfd	3.73259e-137	0.987419	0.865	0.396	9.18589e-133	1	Vegfd
Sel1l3	2.83148e-133	0.617086	0.547	0.057	6.96827e-129	1	Sel1l3
Dmkn	9.2129e-133	1.44172	0.61	0.09	2.26729e-128	1	Dmkn
Ackr3	1.21973e-130	0.900571	0.929	0.53	3.00176e-126	1	Ackr3
Sned1	4.28411e-130	0.989044	0.863	0.46	1.05432e-125	1	Sned1
Sfrp4	6.54373e-130	0.969365	0.883	0.356	1.61041e-125	1	Sfrp4
Vgll3	9.77133e-130	0.894685	0.834	0.4	2.40472e-125	1	Vgll3
Slfn5	6.7666e-129	0.852849	0.944	0.552	1.66526e-124	1	Slfn5
Ltbp1	1.55835e-128	0.721294	0.781	0.339	3.83511e-124	1	Ltbp1
Thbs3	8.37111e-126	0.752901	0.866	0.589	2.06013e-121	1	Thbs3
Anxa3	1.17449e-123	0.757245	0.951	0.537	2.89043e-119	1	Anxa3
Pdpn	8.9873e-122	0.724251	0.958	0.828	2.21177e-117	1	Pdpn
Sfrp2	2.54443e-120	1.05223	0.903	0.525	6.26183e-116	1	Sfrp2
Rras2	2.92749e-120	0.84051	0.769	0.352	7.20456e-116	1	Rras2
Tgfbr3	5.05676e-120	0.767664	0.928	0.711	1.24447e-115	1	Tgfbr3
Cd34	6.92765e-119	0.838275	0.974	0.55	1.70489e-114	1	Cd34
Gas7	3.52481e-118	0.888355	0.838	0.445	8.67456e-114	1	Gas7
Il11ra1	2.73597e-116	0.669177	0.975	0.898	6.73323e-112	1	Il11ra1
Dpp4	5.91638e-114	0.650939	0.89	0.371	1.45602e-109	1	Dpp4
Axl	1.98928e-113	0.624455	0.947	0.853	4.89563e-109	1	Axl
Steap4	1.01326e-112	0.891928	0.771	0.274	2.49364e-108	1	Steap4
Sema3c	7.10488e-111	0.865261	0.851	0.338	1.74851e-106	1	Sema3c
Clip4	7.54638e-108	0.649827	0.676	0.208	1.85717e-103	1	Clip4
Ifi27l2a	3.52357e-107	0.636101	0.952	0.499	8.67151e-103	1	Ifi27l2a
Mmp2	4.89701e-107	0.602446	0.981	0.955	1.20516e-102	1	Mmp2
Sbsn	5.98726e-106	0.736777	0.647	0.2	1.47346e-101	1	Sbsn
Il33	8.81094e-106	0.663205	0.81	0.344	2.16837e-101	1	Il33
Nov	2.16758e-104	0.952274	0.72	0.271	5.33441e-100	1	Nov
Svep1	6.4995e-104	0.843799	0.903	0.66	1.59953e-99	1	Svep1
Lrp1	1.58068e-103	0.510917	0.978	0.971	3.89006e-99	1	Lrp1
C1ra	1.71309e-103	0.672813	0.915	0.702	4.21591e-99	1	C1ra
Man2a1	5.37158e-103	0.699651	0.943	0.759	1.32195e-98	1	Man2a1
Cavin1	1.64994e-101	0.741063	0.957	0.758	4.06051e-97	1	Cavin1
Arsi	6.07367e-101	0.637043	0.749	0.354	1.49473e-96	1	Arsi
Cd55	3.13879e-99	0.780919	0.801	0.352	7.72456e-95	1	Cd55
Lgmn	6.74945e-99	0.633367	0.914	0.719	1.66104e-94	1	Lgmn
Lrrn4cl	3.08218e-98	0.666864	0.828	0.367	7.58524e-94	1	Lrrn4cl
Ly6e	5.17362e-98	0.570951	0.958	0.896	1.27323e-93	1	Ly6e
Marcks	2.54889e-97	0.720387	0.976	0.955	6.27281e-93	1	Marcks
Chl1	1.36123e-93	0.75	0.675	0.225	3.34999e-89	1	Chl1
Sulf1	3.14428e-93	0.810054	0.866	0.649	7.73807e-89	1	Sulf1
Jak1	4.42693e-93	0.529168	0.92	0.799	1.08947e-88	1	Jak1
Sod3	1.20645e-92	0.529508	0.942	0.756	2.96906e-88	1	Sod3
Lamc1	2.10206e-92	0.588614	0.943	0.854	5.17317e-88	1	Lamc1
Rnase4	1.14478e-89	0.529565	0.98	0.966	2.81731e-85	1	Rnase4
Ifi205	2.32752e-88	0.599224	0.939	0.547	5.72803e-84	1	Ifi205
Calu	1.07337e-86	0.47293	0.961	0.921	2.64157e-82	1	Calu
Uap1	1.89925e-85	0.823072	0.861	0.615	4.67406e-81	1	Uap1
S100a13	4.34695e-83	0.516513	0.951	0.894	1.06978e-78	1	S100a13
Creb5	1.77087e-82	0.61866	0.771	0.318	4.35811e-78	1	Creb5
Cadm3	2.12515e-82	0.524351	0.723	0.282	5.22998e-78	1	Cadm3
Serpinb6a	2.20265e-82	0.451764	0.975	0.964	5.42072e-78	1	Serpinb6a
Flrt2	2.90696e-82	0.602001	0.857	0.585	7.15402e-78	1	Flrt2
Ext1	3.96062e-82	0.615141	0.836	0.649	9.74709e-78	1	Ext1
Itih5	5.50123e-82	0.612902	0.832	0.376	1.35385e-77	1	Itih5
Ddr2	1.15152e-81	0.591187	0.897	0.659	2.8339e-77	1	Ddr2
Ugp2	1.17031e-81	0.602553	0.842	0.679	2.88012e-77	1	Ugp2
Ahnak	1.53605e-80	0.556451	0.983	0.96	3.78023e-76	1	Ahnak
Bmp3	6.83729e-80	0.503742	0.483	0.111	1.68266e-75	1	Bmp3
Ggt5	2.09126e-79	0.668109	0.631	0.248	5.1466e-75	1	Ggt5
Lama4	9.07129e-79	0.533729	0.847	0.68	2.23244e-74	1	Lama4
Hspg2	1.38903e-78	0.511521	0.949	0.884	3.41841e-74	1	Hspg2
Slc4a4	4.75558e-78	0.545317	0.674	0.267	1.17035e-73	1	Slc4a4
Ifi204	3.36374e-77	0.538457	0.878	0.541	8.27817e-73	1	Ifi204
Prnp	4.07037e-77	0.545763	0.928	0.813	1.00172e-72	1	Prnp
Ssc5d	1.26182e-76	0.51386	0.681	0.299	3.10534e-72	1	Ssc5d
Fndc1	1.28119e-76	0.630045	0.874	0.578	3.15302e-72	1	Fndc1
Osr1	2.18026e-76	0.599139	0.685	0.304	5.36561e-72	1	Osr1
Cfb	8.14404e-76	0.468866	0.627	0.249	2.00425e-71	1	Cfb
Lgi2	3.60797e-75	0.645152	0.809	0.482	8.8792e-71	1	Lgi2
Pcsk6	7.91877e-74	0.53626	0.626	0.205	1.94881e-69	1	Pcsk6
Efemp2	2.07193e-73	0.474007	0.944	0.856	5.09902e-69	1	Efemp2
Egfr	4.61404e-73	0.559449	0.837	0.595	1.13551e-68	1	Egfr
Ackr1	2.63048e-72	0.50075	0.597	0.184	6.47361e-68	1	Ackr1
Aldh1a3	2.66518e-72	0.689572	0.486	0.119	6.55902e-68	1	Aldh1a3
1700019D03Rik	3.17536e-71	0.465464	0.491	0.127	7.81456e-67	1	1700019D03Rik
Adam9	3.5072e-71	0.458788	0.813	0.604	8.63122e-67	1	Adam9
Serping1	2.07769e-67	0.525679	0.979	0.968	5.11321e-63	1	Serping1
Slco3a1	1.4216e-66	0.508932	0.703	0.418	3.49856e-62	1	Slco3a1
Canx	1.60978e-66	0.379747	0.944	0.907	3.96166e-62	1	Canx
Gprc5b	2.96619e-65	0.414265	0.524	0.185	7.2998e-61	1	Gprc5b
Srgn	3.06441e-65	0.48982	0.531	0.187	7.54151e-61	1	Srgn
Mgll	5.38128e-65	0.500943	0.631	0.265	1.32433e-60	1	Mgll
Prr13	6.98722e-65	0.516823	0.872	0.734	1.71956e-60	1	Prr13
Idh1	7.61006e-65	0.488085	0.793	0.573	1.87284e-60	1	Idh1
Plac8	8.79141e-65	0.438282	0.968	0.822	2.16357e-60	1	Plac8
Islr	1.14712e-64	0.571513	0.891	0.677	2.82305e-60	1	Islr
Lsp1	2.65891e-64	0.527822	0.909	0.777	6.54358e-60	1	Lsp1
Mmp3	2.84378e-64	0.343174	0.864	0.505	6.99853e-60	1	Mmp3
Sirpa	5.68422e-64	0.478577	0.724	0.426	1.39889e-59	1	Sirpa
Man1a	6.07047e-64	0.494578	0.919	0.642	1.49394e-59	1	Man1a
Npr1	6.37911e-64	0.382443	0.564	0.194	1.5699e-59	1	Npr1
Lox	9.85474e-64	0.569572	0.93	0.775	2.42525e-59	1	Lox
Psap	1.45009e-63	0.34985	0.98	0.978	3.56867e-59	1	Psap
Pros1	6.03915e-63	0.42805	0.904	0.796	1.48624e-58	1	Pros1
C1galt1	3.08471e-62	0.522625	0.737	0.424	7.59148e-58	1	C1galt1
Tppp3	4.3542e-62	0.596707	0.738	0.374	1.07157e-57	1	Tppp3
Sptbn1	5.40128e-62	0.403234	0.949	0.916	1.32925e-57	1	Sptbn1
Ugcg	9.71524e-62	0.595727	0.82	0.568	2.39092e-57	1	Ugcg
Islr2	1.02962e-61	0.408879	0.368	0.07	2.53389e-57	1	Islr2
Hdac7	1.05647e-61	0.505465	0.751	0.458	2.59998e-57	1	Hdac7
Fbln1	2.07762e-61	0.54106	0.928	0.851	5.11303e-57	1	Fbln1
Nsg1	3.7127e-61	0.483433	0.766	0.481	9.13696e-57	1	Nsg1
Psd3	3.91611e-61	0.446894	0.569	0.244	9.63755e-57	1	Psd3
Clec3b	1.43211e-60	0.414036	0.97	0.406	3.52441e-56	1	Clec3b
Qpct	1.59153e-60	0.491523	0.739	0.426	3.91676e-56	1	Qpct
Lgals3bp	2.08005e-60	0.420329	0.874	0.753	5.119e-56	1	Lgals3bp
Ogn	8.23645e-60	0.276978	0.897	0.427	2.02699e-55	1	Ogn
Adm	8.98012e-60	0.796285	0.734	0.422	2.21001e-55	1	Adm
Gnpnat1	1.82311e-59	0.48322	0.756	0.562	4.48667e-55	1	Gnpnat1
Clec2d	2.43714e-59	0.489296	0.896	0.761	5.99779e-55	1	Clec2d
Mt2	6.81742e-59	0.64518	0.948	0.789	1.67777e-54	1	Mt2
Nfix	7.56562e-59	0.453555	0.946	0.831	1.8619e-54	1	Nfix
Pde8a	3.50299e-58	0.378737	0.58	0.261	8.62086e-54	1	Pde8a
Scara5	4.2688e-58	0.439199	0.823	0.329	1.05055e-53	1	Scara5
Megf9	5.44701e-58	0.371561	0.51	0.188	1.34051e-53	1	Megf9
Fgf2	6.05666e-58	0.535623	0.61	0.32	1.49055e-53	1	Fgf2
Tshz2	1.31255e-57	0.48618	0.748	0.44	3.23017e-53	1	Tshz2
Ndrg4	1.48811e-57	0.433916	0.544	0.244	3.66223e-53	1	Ndrg4
Chrdl1	1.58543e-57	0.486846	0.718	0.346	3.90175e-53	1	Chrdl1
Slc43a3	4.18321e-57	0.51466	0.827	0.542	1.02949e-52	1	Slc43a3
Arhgap29	1.64825e-56	0.496955	0.755	0.447	4.05634e-52	1	Arhgap29
Adora2b	1.79517e-56	0.415374	0.524	0.202	4.41792e-52	1	Adora2b
Ampd3	3.14299e-56	0.382563	0.52	0.212	7.73489e-52	1	Ampd3
Fam102b	4.70278e-56	0.522518	0.819	0.554	1.15735e-51	1	Fam102b
Syk	1.08723e-55	0.330712	0.339	0.049	2.67568e-51	1	Syk
Sulf2	1.40922e-55	0.47532	0.619	0.293	3.46809e-51	1	Sulf2
Zbtb20	2.1621e-55	0.433542	0.941	0.786	5.32093e-51	1	Zbtb20
Fndc3b	9.2836e-55	0.419799	0.907	0.841	2.28469e-50	1	Fndc3b
Ecm1	1.39959e-54	0.423261	0.917	0.857	3.44439e-50	1	Ecm1
AW551984	5.20432e-54	0.446784	0.644	0.349	1.28078e-49	1	AW551984
Ptx3	6.69064e-54	0.519277	0.754	0.417	1.64657e-49	1	Ptx3
Il1rl2	1.2655e-53	0.494468	0.71	0.429	3.1144e-49	1	Il1rl2
Cdc42ep2	5.22416e-53	0.384308	0.574	0.287	1.28566e-48	1	Cdc42ep2
Rab32	1.13205e-52	0.388664	0.537	0.249	2.78597e-48	1	Rab32
Gpx3	1.20567e-52	0.418195	0.992	0.9	2.96714e-48	1	Gpx3
Ccl11	1.35243e-52	0.455456	0.875	0.579	3.32833e-48	1	Ccl11
Pamr1	1.39941e-52	0.475001	0.594	0.251	3.44395e-48	1	Pamr1
Vcan	1.55146e-52	0.519007	0.871	0.719	3.81815e-48	1	Vcan
Mfap5	1.85804e-52	0.499069	0.964	0.927	4.57265e-48	1	Mfap5
Fhl1	3.33707e-52	0.437594	0.626	0.289	8.21254e-48	1	Fhl1
Irak3	3.84418e-52	0.371966	0.622	0.318	9.46052e-48	1	Irak3
Mia3	1.43049e-51	0.415239	0.799	0.619	3.52043e-47	1	Mia3
Timp2	2.96733e-51	0.335335	0.987	0.97	7.3026e-47	1	Timp2
Nfia	9.92908e-51	0.419484	0.845	0.528	2.44355e-46	1	Nfia
Ptgs1	1.49104e-49	0.450926	0.45	0.167	3.66944e-45	1	Ptgs1
Rpn1	1.9501e-49	0.454165	0.883	0.77	4.7992e-45	1	Rpn1
Mylip	2.5433e-49	0.455027	0.61	0.326	6.25905e-45	1	Mylip
Tek	3.18143e-49	0.304939	0.486	0.18	7.8295e-45	1	Tek
Ces2g	3.96537e-49	0.329656	0.467	0.166	9.75877e-45	1	Ces2g
Ugdh	5.18428e-49	0.444976	0.898	0.762	1.27585e-44	1	Ugdh
Celf2	9.81819e-49	0.411645	0.86	0.589	2.41626e-44	1	Celf2
Clu	1.38884e-48	0.508178	0.531	0.229	3.41793e-44	1	Clu
Lamp2	3.09e-48	0.336602	0.953	0.94	7.60449e-44	1	Lamp2
Nox4	3.30057e-48	0.365288	0.52	0.246	8.12269e-44	1	Nox4
Nova1	3.42078e-48	0.344031	0.631	0.339	8.41854e-44	1	Nova1
Galnt1	4.68795e-48	0.411561	0.787	0.608	1.15371e-43	1	Galnt1
Antxr2	5.00886e-48	0.392208	0.735	0.481	1.23268e-43	1	Antxr2
Hp	5.51306e-48	0.522369	0.485	0.184	1.35676e-43	1	Hp
Bmper	1.95312e-47	0.355246	0.443	0.165	4.80664e-43	1	Bmper
Cd164	2.55746e-47	0.396955	0.881	0.803	6.29392e-43	1	Cd164
Spon2	8.06302e-47	0.46569	0.714	0.359	1.98431e-42	1	Spon2
Ccdc80	1.58783e-46	0.422288	0.951	0.885	3.90766e-42	1	Ccdc80
Ap2a2	1.79269e-46	0.417233	0.799	0.606	4.4118e-42	1	Ap2a2
Ctps	2.13999e-46	0.42141	0.601	0.36	5.26653e-42	1	Ctps
Wnt16	2.5474e-46	0.307031	0.332	0.082	6.26915e-42	1	Wnt16
Naaa	2.65749e-46	0.326019	0.563	0.297	6.54009e-42	1	Naaa
Tmem43	2.73172e-46	0.376139	0.68	0.472	6.72276e-42	1	Tmem43
Ace	6.32417e-46	0.474183	0.785	0.567	1.55638e-41	1	Ace
Plat	8.32218e-46	0.469184	0.935	0.858	2.04809e-41	1	Plat
Kif21a	1.80264e-45	0.307875	0.397	0.148	4.43629e-41	1	Kif21a
Nisch	2.46938e-45	0.359843	0.89	0.833	6.07715e-41	1	Nisch
Clcn5	3.26707e-45	0.360136	0.505	0.26	8.04027e-41	1	Clcn5
Sqor	6.77692e-45	0.341652	0.585	0.292	1.6678e-40	1	Sqor
Grn	1.37795e-44	0.351912	0.907	0.845	3.39115e-40	1	Grn
Rhoj	1.99847e-44	0.438355	0.906	0.83	4.91823e-40	1	Rhoj
Gns	2.19588e-44	0.388497	0.81	0.647	5.40405e-40	1	Gns
Dram1	2.69302e-44	0.399569	0.777	0.594	6.62752e-40	1	Dram1
Ctdsp2	2.94335e-44	0.36987	0.871	0.794	7.24358e-40	1	Ctdsp2
Zfp385a	6.52681e-44	0.431766	0.628	0.325	1.60625e-39	1	Zfp385a
Tnfrsf11b	7.30946e-44	0.43509	0.429	0.182	1.79886e-39	1	Tnfrsf11b
Fyn	7.44488e-44	0.400969	0.765	0.492	1.83218e-39	1	Fyn
Trim30a	9.55611e-44	0.428014	0.616	0.329	2.35176e-39	1	Trim30a
Cd47	9.94627e-44	0.314404	0.955	0.948	2.44778e-39	1	Cd47
Rcan2	1.78997e-43	0.314777	0.461	0.2	4.40511e-39	1	Rcan2
Epdr1	3.71414e-43	0.361957	0.641	0.396	9.1405e-39	1	Epdr1
Efhd1	4.47366e-43	0.372038	0.468	0.163	1.10097e-38	1	Efhd1
Fzd4	6.29371e-43	0.323349	0.469	0.202	1.54888e-38	1	Fzd4
Pigt	9.96731e-43	0.303972	0.673	0.519	2.45295e-38	1	Pigt
Lgals9	1.01073e-42	0.355355	0.757	0.541	2.48741e-38	1	Lgals9
Samhd1	1.11168e-42	0.402703	0.709	0.446	2.73586e-38	1	Samhd1
Gabra3	1.35016e-42	0.341006	0.456	0.169	3.32276e-38	1	Gabra3
Gfpt2	1.51537e-42	0.386509	0.797	0.555	3.72933e-38	1	Gfpt2
Cast	1.55478e-42	0.349837	0.848	0.737	3.82632e-38	1	Cast
Ccl8	1.71522e-42	0.390044	0.747	0.492	4.22116e-38	1	Ccl8
Kdelc2	1.93691e-42	0.38379	0.701	0.482	4.76675e-38	1	Kdelc2
Fam102a	3.64739e-42	0.318047	0.441	0.18	8.97623e-38	1	Fam102a
Ergic1	8.47247e-42	0.390123	0.754	0.573	2.08507e-37	1	Ergic1
Pdgfra	1.18747e-41	0.39523	0.894	0.828	2.92236e-37	1	Pdgfra
Cyp4b1	1.64844e-41	0.374265	0.453	0.176	4.0568e-37	1	Cyp4b1
Csf1	1.7465e-41	0.319571	0.83	0.612	4.29814e-37	1	Csf1
Lgi4	1.93997e-41	0.274934	0.363	0.116	4.77428e-37	1	Lgi4
Thbd	2.00356e-41	0.425453	0.624	0.328	4.93077e-37	1	Thbd
Acadsb	2.39572e-41	0.347006	0.664	0.473	5.89586e-37	1	Acadsb
Epb41l2	2.44228e-41	0.408535	0.846	0.675	6.01045e-37	1	Epb41l2
St3gal2	3.72104e-41	0.352947	0.706	0.506	9.15747e-37	1	St3gal2
Klhl13	3.89674e-41	0.290033	0.471	0.202	9.58988e-37	1	Klhl13
Carhsp1	4.9699e-41	0.365363	0.765	0.572	1.22309e-36	1	Carhsp1
Pxn	6.51182e-41	0.315131	0.534	0.275	1.60256e-36	1	Pxn
Ptgis	1.02239e-40	0.36881	0.679	0.371	2.51611e-36	1	Ptgis
Vwa5a	3.01205e-40	0.394847	0.757	0.546	7.41265e-36	1	Vwa5a
Add3	3.73622e-40	0.391859	0.792	0.518	9.19483e-36	1	Add3
Apbb1ip	3.92024e-40	0.390738	0.72	0.496	9.64771e-36	1	Apbb1ip
Rhoq	6.05892e-40	0.372449	0.76	0.611	1.4911e-35	1	Rhoq
Spsb1	1.1986e-39	0.418337	0.572	0.317	2.94976e-35	1	Spsb1
Gstm2	1.40692e-39	0.350463	0.773	0.601	3.46243e-35	1	Gstm2
Fth1	2.03394e-39	0.33603	0.995	0.999	5.00553e-35	1	Fth1
Rps6ka3	3.35958e-39	0.393574	0.678	0.453	8.26793e-35	1	Rps6ka3
Slc10a6	3.46934e-39	0.341707	0.447	0.174	8.53804e-35	1	Slc10a6
Mgst1	3.7823e-39	0.338531	0.938	0.865	9.30824e-35	1	Mgst1
Fam129a	1.1052e-38	0.299642	0.491	0.243	2.7199e-34	1	Fam129a
Anpep	1.74897e-38	0.380095	0.751	0.531	4.30422e-34	1	Anpep
Slc39a14	2.14165e-38	0.444305	0.702	0.517	5.2706e-34	1	Slc39a14
Rpn2	4.50098e-38	0.290794	0.925	0.881	1.10769e-33	1	Rpn2
Plagl1	5.1463e-38	0.333278	0.369	0.144	1.2665e-33	1	Plagl1
Prrg3	7.88645e-38	0.278522	0.415	0.169	1.94086e-33	1	Prrg3
Cxcl12	8.54791e-38	0.339765	0.848	0.656	2.10364e-33	1	Cxcl12
Zfhx3	1.5052e-37	0.353293	0.646	0.39	3.70429e-33	1	Zfhx3
Sytl2	3.94552e-37	0.254714	0.3	0.077	9.70992e-33	1	Sytl2
Lamb1	6.23699e-37	0.335108	0.781	0.669	1.53492e-32	1	Lamb1
Crip1	7.37764e-37	0.424192	0.98	0.981	1.81564e-32	1	Crip1
Sdk1	7.88763e-37	0.282404	0.451	0.222	1.94115e-32	1	Sdk1
Pkdcc	1.37909e-36	0.335449	0.58	0.35	3.39395e-32	1	Pkdcc
Bicc1	1.46858e-36	0.349114	0.885	0.809	3.61417e-32	1	Bicc1
Twsg1	2.32793e-36	0.358648	0.775	0.609	5.72904e-32	1	Twsg1
Basp1	3.05091e-36	0.378535	0.876	0.788	7.50828e-32	1	Basp1
Dag1	3.23468e-36	0.329256	0.761	0.611	7.96054e-32	1	Dag1
Wbscr17	3.48604e-36	0.334663	0.459	0.212	8.57914e-32	1	Wbscr17
Entpd2	4.72461e-36	0.355816	0.678	0.343	1.16273e-31	1	Entpd2
Krtdap	5.64602e-36	0.274431	0.189	0.035	1.38949e-31	1	Krtdap
Dpysl2	9.18842e-36	0.367278	0.823	0.698	2.26127e-31	1	Dpysl2
Eif4g2	9.65445e-36	0.274328	0.947	0.934	2.37596e-31	1	Eif4g2
Adamts2	1.06117e-35	0.329854	0.93	0.884	2.61154e-31	1	Adamts2
Agtrap	1.10213e-35	0.297433	0.566	0.358	2.71235e-31	1	Agtrap
Zyx	1.14482e-35	0.369958	0.823	0.69	2.81741e-31	1	Zyx
Pdlim1	1.96426e-35	0.295945	0.588	0.344	4.83404e-31	1	Pdlim1
Amotl2	1.97987e-35	0.386804	0.715	0.489	4.87245e-31	1	Amotl2
Ebf1	2.48812e-35	0.341574	0.936	0.882	6.12327e-31	1	Ebf1
Selenon	3.3274e-35	0.316173	0.724	0.578	8.18873e-31	1	Selenon
Ablim1	4.54854e-35	0.25828	0.669	0.383	1.1194e-30	1	Ablim1
Aebp1	5.06428e-35	0.264898	0.987	0.987	1.24632e-30	1	Aebp1
Rian	9.09172e-35	0.451372	0.699	0.484	2.23747e-30	1	Rian
Sp100	1.03459e-34	0.325945	0.599	0.351	2.54612e-30	1	Sp100
Xdh	1.05529e-34	0.355552	0.736	0.495	2.59707e-30	1	Xdh
Col5a1	1.81712e-34	0.281618	0.968	0.935	4.47192e-30	1	Col5a1
Gfra2	2.03998e-34	0.285368	0.318	0.099	5.02038e-30	1	Gfra2
Copa	2.46689e-34	0.312739	0.798	0.699	6.07102e-30	1	Copa
Emb	2.52939e-34	0.451882	0.68	0.469	6.22482e-30	1	Emb
Slit3	2.53951e-34	0.321813	0.851	0.758	6.24974e-30	1	Slit3
Il6st	2.55218e-34	0.314687	0.845	0.678	6.28091e-30	1	Il6st
Olfml2b	2.99919e-34	0.418047	0.85	0.694	7.38102e-30	1	Olfml2b
Rhou	3.06077e-34	0.344521	0.602	0.383	7.53255e-30	1	Rhou
Fkbp9	4.17874e-34	0.255767	0.891	0.837	1.02839e-29	1	Fkbp9
Adam17	4.69332e-34	0.316772	0.604	0.413	1.15503e-29	1	Adam17
Ebf3	5.39806e-34	0.266581	0.379	0.151	1.32846e-29	1	Ebf3
Lcn2	6.17055e-34	0.414198	0.312	0.082	1.51857e-29	1	Lcn2
Cpd	1.12374e-33	0.360667	0.752	0.597	2.76552e-29	1	Cpd
Ndn	1.22217e-33	0.267729	0.732	0.58	3.00777e-29	1	Ndn
Zfp36l1	1.47967e-33	0.381241	0.929	0.843	3.64146e-29	1	Zfp36l1
Dcbld2	1.91299e-33	0.399386	0.633	0.401	4.70788e-29	1	Dcbld2
Irf7	2.00385e-33	0.282048	0.568	0.312	4.93147e-29	1	Irf7
Adam15	8.78808e-33	0.307919	0.6	0.4	2.16275e-28	1	Adam15
Sept8	1.08454e-32	0.345644	0.662	0.475	2.66905e-28	1	Sept8
Rarres2	1.30265e-32	0.316053	0.968	0.834	3.20582e-28	1	Rarres2
Lpgat1	1.81252e-32	0.380135	0.725	0.555	4.46061e-28	1	Lpgat1
Tmem100	2.13957e-32	0.432909	0.683	0.459	5.26548e-28	1	Tmem100
Sec31a	2.29352e-32	0.327939	0.823	0.724	5.64435e-28	1	Sec31a
Medag	2.92993e-32	0.414255	0.825	0.659	7.21055e-28	1	Medag
Tmeff2	3.72648e-32	0.268854	0.655	0.333	9.17087e-28	1	Tmeff2
Snx18	4.28412e-32	0.344306	0.659	0.457	1.05432e-27	1	Snx18
Comt	4.53516e-32	0.251981	0.809	0.703	1.1161e-27	1	Comt
Nav1	4.66559e-32	0.2791	0.764	0.664	1.1482e-27	1	Nav1
Steap3	5.00981e-32	0.271069	0.625	0.425	1.23291e-27	1	Steap3
Dst	5.06104e-32	0.343257	0.754	0.582	1.24552e-27	1	Dst
Lhfp	6.46983e-32	0.275924	0.901	0.84	1.59223e-27	1	Lhfp
Edn1	8.51153e-32	0.390497	0.279	0.064	2.09469e-27	1	Edn1
Nfib	9.7807e-32	0.289989	0.82	0.522	2.40703e-27	1	Nfib
Gstm1	1.04756e-31	0.371055	0.771	0.467	2.57804e-27	1	Gstm1
Clic4	1.18461e-31	0.37126	0.878	0.775	2.91533e-27	1	Clic4
Dsel	1.42351e-31	0.34309	0.67	0.506	3.50325e-27	1	Dsel
Myof	3.16976e-31	0.287864	0.736	0.616	7.80077e-27	1	Myof
Rassf5	1.08212e-30	0.272055	0.316	0.122	2.6631e-26	1	Rassf5
Abca1	1.42844e-30	0.309603	0.693	0.466	3.5154e-26	1	Abca1
Mcc	1.44244e-30	0.285807	0.459	0.249	3.54984e-26	1	Mcc
Rbms3	2.00109e-30	0.317799	0.822	0.724	4.92468e-26	1	Rbms3
Stxbp6	4.13178e-30	0.266953	0.392	0.145	1.01683e-25	1	Stxbp6
Hif1a	4.95345e-30	0.338945	0.815	0.643	1.21904e-25	1	Hif1a
Smad1	6.69388e-30	0.32417	0.579	0.386	1.64736e-25	1	Smad1
Gpc3	7.22865e-30	0.259925	0.856	0.652	1.77897e-25	1	Gpc3
Ifi211	8.7642e-30	0.326189	0.753	0.523	2.15687e-25	1	Ifi211
Stk38	9.8337e-30	0.31229	0.655	0.49	2.42007e-25	1	Stk38
Tnfrsf1a	1.07185e-29	0.291449	0.827	0.784	2.63784e-25	1	Tnfrsf1a
Ttyh2	1.15297e-29	0.313214	0.508	0.305	2.83745e-25	1	Ttyh2
Adamtsl1	1.18775e-29	0.348931	0.721	0.46	2.92305e-25	1	Adamtsl1
Fap	1.5931e-29	0.268891	0.595	0.384	3.92063e-25	1	Fap
Cpq	2.98317e-29	0.320091	0.787	0.623	7.34158e-25	1	Cpq
Akr1c18	3.92483e-29	0.27364	0.404	0.169	9.659e-25	1	Akr1c18
Gm15675	7.17478e-29	0.264231	0.275	0.077	1.76571e-24	1	Gm15675
Adgra2	9.48379e-29	0.326148	0.613	0.401	2.33396e-24	1	Adgra2
Pbxip1	2.08761e-28	0.316804	0.715	0.567	5.13762e-24	1	Pbxip1
Trio	3.14981e-28	0.302218	0.626	0.452	7.75167e-24	1	Trio
Dpysl3	3.1957e-28	0.372297	0.744	0.576	7.86461e-24	1	Dpysl3
Dpy19l1	3.76888e-28	0.294293	0.593	0.421	9.27522e-24	1	Dpy19l1
Clmp	4.03013e-28	0.327188	0.785	0.677	9.91816e-24	1	Clmp
Igf2r	4.54441e-28	0.300204	0.606	0.435	1.11838e-23	1	Igf2r
Glipr2	5.54765e-28	0.333986	0.759	0.607	1.36528e-23	1	Glipr2
Aida	6.08885e-28	0.300838	0.69	0.53	1.49847e-23	1	Aida
Lasp1	7.40971e-28	0.357605	0.794	0.674	1.82353e-23	1	Lasp1
Klf3	8.27886e-28	0.353204	0.69	0.499	2.03743e-23	1	Klf3
Cltc	8.79556e-28	0.280202	0.833	0.76	2.16459e-23	1	Cltc
Lurap1l	8.79802e-28	0.253492	0.361	0.135	2.16519e-23	1	Lurap1l
Lima1	9.00228e-28	0.303804	0.876	0.788	2.21546e-23	1	Lima1
Grb10	1.12497e-27	0.342399	0.72	0.557	2.76854e-23	1	Grb10
Cxcl13	1.17825e-27	0.291853	0.433	0.204	2.89967e-23	1	Cxcl13
2900097C17Rik	1.57949e-27	0.272141	0.794	0.706	3.88713e-23	1	2900097C17Rik
Arsb	2.03262e-27	0.294668	0.567	0.385	5.00229e-23	1	Arsb
Ddb1	2.6304e-27	0.256721	0.834	0.764	6.4734e-23	1	Ddb1
Pcdh19	5.92487e-27	0.349058	0.641	0.439	1.45811e-22	1	Pcdh19
Ptp4a2	7.58933e-27	0.288707	0.904	0.866	1.86773e-22	1	Ptp4a2
Fxyd1	8.5211e-27	0.311471	0.875	0.73	2.09704e-22	1	Fxyd1
Il13ra1	1.09596e-26	0.309763	0.76	0.629	2.69716e-22	1	Il13ra1
Slc44a1	1.21977e-26	0.281749	0.67	0.513	3.00185e-22	1	Slc44a1
Sppl2a	2.38921e-26	0.306973	0.711	0.553	5.87984e-22	1	Sppl2a
Il17ra	4.6524e-26	0.264067	0.625	0.399	1.14496e-21	1	Il17ra
Tmem106b	4.74409e-26	0.25648	0.652	0.529	1.16752e-21	1	Tmem106b
Oasl2	6.34956e-26	0.257929	0.501	0.317	1.56263e-21	1	Oasl2
Fam171a1	7.45698e-26	0.256058	0.454	0.272	1.83516e-21	1	Fam171a1
Abl1	8.95254e-26	0.291259	0.557	0.361	2.20322e-21	1	Abl1
Nckap1	9.80993e-26	0.283041	0.732	0.634	2.41422e-21	1	Nckap1
2610507B11Rik	1.16641e-25	0.25551	0.582	0.441	2.87054e-21	1	2610507B11Rik
Cygb	1.25716e-25	0.28417	0.884	0.696	3.09387e-21	1	Cygb
Mmp23	1.43342e-25	0.265038	0.843	0.758	3.52766e-21	1	Mmp23
Smurf2	1.92118e-25	0.337545	0.56	0.356	4.72802e-21	1	Smurf2
Meg3	2.29552e-25	0.426873	0.832	0.705	5.64927e-21	1	Meg3
Ebf2	2.29557e-25	0.329775	0.48	0.239	5.6494e-21	1	Ebf2
Prdx5	4.52939e-25	0.270543	0.917	0.917	1.11468e-20	1	Prdx5
Ptpn5	5.70947e-25	0.265353	0.216	0.071	1.4051e-20	1	Ptpn5
Lpar1	7.76697e-25	0.282545	0.767	0.653	1.91145e-20	1	Lpar1
Col4a1	1.06161e-24	0.285046	0.867	0.81	2.61262e-20	1	Col4a1
Ntn4	1.08947e-24	0.291772	0.374	0.181	2.68118e-20	1	Ntn4
Plxdc2	1.19196e-24	0.258617	0.633	0.421	2.93342e-20	1	Plxdc2
Lrrc17	1.33422e-24	0.409505	0.667	0.455	3.28351e-20	1	Lrrc17
Acly	3.11384e-24	0.308988	0.63	0.467	7.66317e-20	1	Acly
Mxd4	5.48259e-24	0.281611	0.758	0.633	1.34927e-19	1	Mxd4
Nmt2	6.50436e-24	0.293773	0.593	0.421	1.60072e-19	1	Nmt2
Gpc6	8.43062e-24	0.361617	0.539	0.358	2.07477e-19	1	Gpc6
Dync1h1	1.12421e-23	0.265962	0.791	0.716	2.76669e-19	1	Dync1h1
Ehd2	2.85979e-23	0.272353	0.756	0.657	7.03794e-19	1	Ehd2
Snhg11	3.45622e-23	0.254968	0.367	0.155	8.50575e-19	1	Snhg11
Spry2	3.58865e-23	0.263438	0.533	0.334	8.83168e-19	1	Spry2
Zbp1	4.44378e-23	0.268468	0.656	0.468	1.09362e-18	1	Zbp1
Ifi207	4.67672e-23	0.257072	0.717	0.491	1.15094e-18	1	Ifi207
Irgm2	5.28534e-23	0.265407	0.416	0.209	1.30072e-18	1	Irgm2
Adamts1	5.37005e-23	0.290177	0.817	0.632	1.32157e-18	1	Adamts1
Ece1	5.70411e-23	0.292283	0.655	0.478	1.40378e-18	1	Ece1
Foxp1	9.65726e-23	0.324758	0.777	0.638	2.37665e-18	1	Foxp1
Cpxm1	1.23983e-22	0.433918	0.927	0.861	3.05122e-18	1	Cpxm1
Dapk1	1.27439e-22	0.259177	0.7	0.411	3.13628e-18	1	Dapk1
Ano6	1.30819e-22	0.269595	0.647	0.51	3.21946e-18	1	Ano6
Lamb2	1.72448e-22	0.292803	0.809	0.731	4.24396e-18	1	Lamb2
Saa1	2.17308e-22	0.302963	0.176	0.042	5.34796e-18	1	Saa1
Npdc1	2.27141e-22	0.250991	0.803	0.709	5.58995e-18	1	Npdc1
Dock7	2.35171e-22	0.255993	0.574	0.424	5.78756e-18	1	Dock7
Slc39a1	2.82607e-22	0.312847	0.819	0.703	6.95495e-18	1	Slc39a1
Gm28438	4.87899e-22	0.277728	0.492	0.336	1.20072e-17	1	Gm28438
Shisa5	5.27993e-22	0.256572	0.849	0.808	1.29939e-17	1	Shisa5
Ms4a4d	2.60003e-21	0.263011	0.797	0.726	6.39867e-17	1	Ms4a4d
Mindy1	3.59332e-21	0.269438	0.463	0.281	8.84316e-17	1	Mindy1
Agfg1	4.22285e-21	0.266898	0.708	0.584	1.03924e-16	1	Agfg1
Gm43289	4.22869e-21	0.483804	0.488	0.24	1.04068e-16	1	Gm43289
Antxr1	4.30753e-21	0.276091	0.858	0.778	1.06008e-16	1	Antxr1
Gngt2	5.92514e-21	0.259254	0.648	0.486	1.45818e-16	1	Gngt2
Capn2	7.65123e-21	0.258974	0.699	0.567	1.88297e-16	1	Capn2
Wnt2	8.10878e-21	0.342717	0.391	0.217	1.99557e-16	1	Wnt2
Atp8b1	1.02087e-20	0.265061	0.545	0.388	2.51235e-16	1	Atp8b1
Slc16a1	1.10725e-20	0.266169	0.524	0.339	2.72493e-16	1	Slc16a1
Col28a1	2.68425e-20	0.278051	0.227	0.079	6.60595e-16	1	Col28a1
Igfbp5	7.32249e-20	0.397398	0.599	0.391	1.80207e-15	1	Igfbp5
Dazap2	7.42784e-20	0.253962	0.701	0.616	1.82799e-15	1	Dazap2
BC005537	7.56219e-20	0.303061	0.819	0.713	1.86105e-15	1	BC005537
Srpx	1.24268e-19	0.269143	0.752	0.625	3.05825e-15	1	Srpx
Tram1	2.14749e-19	0.258127	0.798	0.717	5.28498e-15	1	Tram1
Prcp	2.2103e-19	0.269872	0.409	0.246	5.43954e-15	1	Prcp
Zcchc24	3.47959e-19	0.258937	0.775	0.69	8.56326e-15	1	Zcchc24
Ltbp3	8.54154e-19	0.260473	0.646	0.501	2.10207e-14	1	Ltbp3
Dact1	1.91725e-18	0.347449	0.508	0.383	4.71835e-14	1	Dact1
H6pd	3.09379e-18	0.257192	0.555	0.406	7.61382e-14	1	H6pd
B4galt1	5.25656e-18	0.286569	0.867	0.8	1.29364e-13	1	B4galt1
Cnot6	8.44241e-18	0.253928	0.626	0.51	2.07768e-13	1	Cnot6
Fxyd5	1.05487e-17	0.272431	0.836	0.754	2.59603e-13	1	Fxyd5
mt-Nd1	1.43587e-17	0.251312	0.983	0.987	3.53369e-13	1	mt-Nd1
Tor1aip1	1.62931e-17	0.26519	0.731	0.603	4.00973e-13	1	Tor1aip1
Chp1	2.545e-17	0.285065	0.654	0.515	6.26324e-13	1	Chp1
Atp8b2	2.5729e-17	0.25062	0.494	0.348	6.33192e-13	1	Atp8b2
Gm26917	8.345e-17	0.378822	0.612	0.484	2.0537e-12	1	Gm26917
Plod2	2.59977e-16	0.357796	0.641	0.521	6.39803e-12	1	Plod2
Gja1	3.73167e-16	0.267095	0.776	0.686	9.18365e-12	1	Gja1
Glul	7.12e-16	0.339857	0.726	0.594	1.75223e-11	1	Glul
S100a10	3.96076e-15	0.316748	0.953	0.959	9.74742e-11	1	S100a10
Cyp7b1	9.33114e-15	0.426819	0.454	0.333	2.29639e-10	1	Cyp7b1
Vasn	1.35765e-14	0.28217	0.758	0.646	3.34119e-10	1	Vasn
Trf	1.81367e-14	0.26329	0.37	0.264	4.46345e-10	1	Trf
Adam10	2.06218e-14	0.252963	0.598	0.463	5.07502e-10	1	Adam10
Lpl	7.25842e-14	0.316101	0.676	0.547	1.7863e-09	1	Lpl
Ddx17	1.41453e-11	0.263081	0.796	0.73	3.48115e-07	1	Ddx17
Cemip	7.90979e-06	0.315849	0.174	0.107	0.19466	1	Cemip
Ctla2a	8.23993e-06	0.599821	0.271	0.211	0.202785	1	Ctla2a
Fxyd6	0.000229316	0.32658	0.479	0.492	1	1	Fxyd6
Angptl4	2.81226e-143	1.03346	0.89	0.397	6.92098e-139	2	Angptl4
Wisp2	8.9464e-127	1.04783	0.846	0.346	2.20171e-122	2	Wisp2
Cxcl121	2.12128e-126	1.43234	0.959	0.64	5.22048e-122	2	Cxcl12
Serpina3n1	1.13625e-125	0.958858	0.933	0.423	2.79632e-121	2	Serpina3n
Saa3	1.1099e-122	2.32734	0.726	0.221	2.73145e-118	2	Saa3
Tmem176b	2.05561e-117	0.880433	0.911	0.536	5.05886e-113	2	Tmem176b
Chl11	5.1167e-111	0.797501	0.736	0.23	1.25922e-106	2	Chl1
Prg41	1.15972e-110	0.816273	0.864	0.325	2.85408e-106	2	Prg4
Timp1	4.87015e-110	1.0662	0.99	0.784	1.19854e-105	2	Timp1
Vcam1	5.11276e-109	0.808056	0.806	0.345	1.25825e-104	2	Vcam1
Abi3bp	1.08471e-104	0.994948	0.957	0.704	2.66948e-100	2	Abi3bp
Mmp31	3.94773e-103	1.36024	0.902	0.51	9.71537e-99	2	Mmp3
Il331	2.88528e-100	0.950857	0.842	0.354	7.10068e-96	2	Il33
Fxyd51	1.58326e-99	0.749985	0.954	0.734	3.89641e-95	2	Fxyd5
Tmem176a	3.45653e-95	0.824578	0.859	0.468	8.50653e-91	2	Tmem176a
Cpxm11	1.85197e-93	1.09927	0.977	0.853	4.5577e-89	2	Cpxm1
Emb1	2.04163e-90	0.808319	0.856	0.441	5.02445e-86	2	Emb
Lgi21	6.73911e-90	0.69492	0.866	0.482	1.6585e-85	2	Lgi2
Cxcl14	1.78112e-87	1.62554	0.805	0.455	4.38335e-83	2	Cxcl14
Serpine1	3.53089e-86	1.24514	0.764	0.407	8.68953e-82	2	Serpine1
Lox1	1.2726e-85	0.697465	0.969	0.773	3.13186e-81	2	Lox
Hif1a1	8.55265e-84	0.574954	0.919	0.629	2.10481e-79	2	Hif1a
Sdc4	8.15053e-81	0.648064	0.909	0.626	2.00585e-76	2	Sdc4
Rasl11a	1.60424e-80	0.940382	0.58	0.18	3.94803e-76	2	Rasl11a
Hp1	3.58483e-80	1.64301	0.598	0.172	8.82228e-76	2	Hp
Cyp1b1	7.4538e-80	0.702967	0.587	0.17	1.83438e-75	2	Cyp1b1
Cxcl5	2.45966e-79	1.73302	0.46	0.101	6.05321e-75	2	Cxcl5
Cfb1	3.30254e-78	0.493125	0.685	0.251	8.12755e-74	2	Cfb
Gm12840	5.86067e-77	0.773795	0.781	0.424	1.44231e-72	2	Gm12840
Ugcg1	1.12329e-76	0.578358	0.893	0.563	2.76442e-72	2	Ugcg
Slc39a141	6.55813e-76	0.569433	0.861	0.492	1.61396e-71	2	Slc39a14
Ccl2	2.26006e-74	1.42957	0.791	0.448	5.56201e-70	2	Ccl2
Tspan4	5.30826e-74	0.533712	0.908	0.663	1.30636e-69	2	Tspan4
Cyp7b11	1.70465e-73	0.62806	0.685	0.291	4.19513e-69	2	Cyp7b1
Il1r1	2.33327e-73	0.53054	0.871	0.562	5.74217e-69	2	Il1r1
Gpm6b	5.00883e-73	0.521745	0.848	0.567	1.23267e-68	2	Gpm6b
Fgf7	1.94694e-70	0.592255	0.803	0.444	4.79141e-66	2	Fgf7
Sfrp21	4.75664e-70	0.832195	0.877	0.544	1.17061e-65	2	Sfrp2
Cp	4.8853e-69	0.693744	0.637	0.247	1.20227e-64	2	Cp
Csgalnact1	1.07103e-68	0.451946	0.788	0.43	2.63582e-64	2	Csgalnact1
Sod2	2.79178e-68	0.951438	0.855	0.629	6.87058e-64	2	Sod2
Sod31	3.83936e-68	0.549646	0.967	0.757	9.44868e-64	2	Sod3
Efemp21	7.17295e-66	0.490448	0.981	0.852	1.76526e-61	2	Efemp2
Rarres21	3.67837e-65	0.929311	0.952	0.842	9.05246e-61	2	Rarres2
Ptgis1	8.52803e-64	0.537458	0.711	0.376	2.09875e-59	2	Ptgis
F3	1.64758e-63	0.615776	0.667	0.276	4.05468e-59	2	F3
Bgn1	2.34303e-60	0.487747	0.999	0.898	5.76619e-56	2	Bgn
Fbln2	3.30012e-59	0.432934	0.994	0.943	8.12159e-55	2	Fbln2
Cxcl1	1.33713e-58	0.95872	0.77	0.455	3.29068e-54	2	Cxcl1
Plod21	2.96049e-58	0.43574	0.807	0.492	7.28577e-54	2	Plod2
Apln	1.11511e-56	0.460789	0.359	0.081	2.74428e-52	2	Apln
Steap1	5.62052e-56	0.306193	0.535	0.212	1.38321e-51	2	Steap1
Srgn1	6.81493e-56	0.625303	0.524	0.201	1.67715e-51	2	Srgn
Il6st1	4.95257e-55	0.540634	0.911	0.671	1.21883e-50	2	Il6st
Cstb1	1.28038e-54	0.43296	0.969	0.861	3.15101e-50	2	Cstb
Epas1	6.68831e-54	0.434259	0.415	0.131	1.64599e-49	2	Epas1
Clu1	1.78537e-53	0.750756	0.534	0.24	4.39381e-49	2	Clu
Rnf150	4.62279e-53	0.269106	0.48	0.155	1.13767e-48	2	Rnf150
Ifi27	5.6758e-53	0.438607	0.92	0.73	1.39681e-48	2	Ifi27
Osmr	1.51681e-52	0.408868	0.818	0.529	3.73287e-48	2	Osmr
Cemip1	2.58919e-50	0.701377	0.345	0.076	6.37199e-46	2	Cemip
Col3a11	1.67201e-49	0.498137	1	0.994	4.11481e-45	2	Col3a1
Glis3	2.65109e-49	0.250924	0.508	0.191	6.52433e-45	2	Glis3
Kng2	3.19728e-49	0.383886	0.339	0.065	7.86849e-45	2	Kng2
Lmcd1	5.40323e-49	0.431225	0.265	0.043	1.32974e-44	2	Lmcd1
Sgk1	1.02553e-48	0.57306	0.77	0.452	2.52382e-44	2	Sgk1
Slpi	1.69918e-48	0.557955	0.333	0.077	4.18168e-44	2	Slpi
Lrrc32	2.48342e-48	0.421817	0.733	0.431	6.1117e-44	2	Lrrc32
Adam12	2.60097e-48	0.366935	0.664	0.331	6.401e-44	2	Adam12
Prelp1	3.1393e-48	0.421857	0.877	0.518	7.72583e-44	2	Prelp
Cxcl16	2.2854e-47	0.304447	0.548	0.236	5.62436e-43	2	Cxcl16
Pkdcc1	2.73233e-47	0.296956	0.668	0.341	6.72427e-43	2	Pkdcc
Ccl7	1.57945e-46	0.813943	0.863	0.61	3.88702e-42	2	Ccl7
Ptx31	2.40366e-46	0.852891	0.766	0.427	5.91542e-42	2	Ptx3
Susd6	6.80194e-46	0.31892	0.77	0.508	1.67396e-41	2	Susd6
Dram11	1.29802e-45	0.373487	0.868	0.583	3.19443e-41	2	Dram1
Sfrp1	1.40015e-45	1.08811	0.738	0.513	3.44578e-41	2	Sfrp1
Serpinb2	3.94803e-45	1.43315	0.339	0.088	9.7161e-41	2	Serpinb2
Slc16a11	1.3546e-44	0.392061	0.661	0.318	3.33366e-40	2	Slc16a1
Cd44	1.53858e-44	0.506264	0.825	0.591	3.78644e-40	2	Cd44
Mt21	4.19884e-44	0.765693	0.948	0.795	1.03333e-39	2	Mt2
Mt1	2.13884e-43	0.97414	0.986	0.945	5.26368e-39	2	Mt1
Lgmn1	2.87224e-43	0.355886	0.939	0.721	7.06859e-39	2	Lgmn
Mark1	5.52496e-43	0.310052	0.57	0.265	1.35969e-38	2	Mark1
Adgra21	1.42007e-42	0.258682	0.697	0.391	3.4948e-38	2	Adgra2
Ndnf	2.33977e-42	0.320165	0.244	0.028	5.75818e-38	2	Ndnf
Man2a11	4.81038e-42	0.383662	0.962	0.762	1.18383e-37	2	Man2a1
Gdf10	9.27311e-42	0.483456	0.273	0.046	2.28211e-37	2	Gdf10
Slc16a2	1.56707e-41	0.266742	0.713	0.43	3.85656e-37	2	Slc16a2
Rgs3	1.81861e-41	0.273299	0.524	0.26	4.4756e-37	2	Rgs3
Prdx4	7.20303e-41	0.371194	0.884	0.672	1.77267e-36	2	Prdx4
Plpp1	8.72118e-41	0.292628	0.681	0.375	2.14628e-36	2	Plpp1
Kcne4	9.72623e-41	0.342078	0.304	0.063	2.39363e-36	2	Kcne4
Nsg11	9.85066e-41	0.340374	0.821	0.48	2.42425e-36	2	Nsg1
Steap41	1.48924e-40	0.389507	0.648	0.316	3.66502e-36	2	Steap4
Actn11	2.74529e-40	0.357395	0.783	0.462	6.75617e-36	2	Actn1
Mgst11	1.93786e-39	0.315874	0.961	0.863	4.76908e-35	2	Mgst1
Map4k4	3.09832e-39	0.358466	0.82	0.59	7.62497e-35	2	Map4k4
Cd631	1.14101e-38	0.289816	0.997	0.984	2.80802e-34	2	Cd63
Pdpn1	1.20874e-38	0.311315	0.965	0.831	2.97471e-34	2	Pdpn
Col28a11	4.93922e-38	0.274321	0.282	0.073	1.21554e-33	2	Col28a1
Npdc11	2.40736e-37	0.257671	0.904	0.692	5.92451e-33	2	Npdc1
Podn	2.43465e-37	0.410422	0.566	0.277	5.99166e-33	2	Podn
Tnfaip3	4.64304e-37	0.44561	0.547	0.272	1.14265e-32	2	Tnfaip3
Foxp11	4.8911e-37	0.286932	0.87	0.624	1.2037e-32	2	Foxp1
Icam1	6.93652e-37	0.461933	0.618	0.309	1.70708e-32	2	Icam1
Il15ra	7.63804e-37	0.2867	0.596	0.284	1.87972e-32	2	Il15ra
Lcn21	1.0132e-36	0.823656	0.314	0.09	2.49349e-32	2	Lcn2
Nectin2	1.2805e-36	0.266629	0.553	0.28	3.15131e-32	2	Nectin2
Sparc	4.87264e-36	0.408852	0.999	0.997	1.19916e-31	2	Sparc
Pros11	6.66134e-36	0.274523	0.95	0.791	1.63936e-31	2	Pros1
Nnmt	1.66456e-35	0.25262	0.859	0.673	4.09648e-31	2	Nnmt
Plod3	4.02948e-35	0.266117	0.809	0.568	9.91655e-31	2	Plod3
Lrg1	1.02304e-34	0.421632	0.202	0.028	2.51769e-30	2	Lrg1
Ier3	1.30194e-34	0.586826	0.851	0.64	3.20407e-30	2	Ier3
Mxra8	1.54319e-34	0.37877	0.945	0.813	3.79779e-30	2	Mxra8
Gfra1	6.11878e-34	0.292458	0.307	0.102	1.50583e-29	2	Gfra1
Ddah11	6.83836e-34	0.387538	0.743	0.492	1.68292e-29	2	Ddah1
Mycbp2	9.10845e-34	0.34343	0.852	0.672	2.24159e-29	2	Mycbp2
Lbp1	9.78946e-34	0.308155	0.87	0.572	2.40919e-29	2	Lbp
Stat3	2.12778e-33	0.252664	0.873	0.675	5.23647e-29	2	Stat3
Gadd45b	3.26652e-33	0.410714	0.806	0.56	8.0389e-29	2	Gadd45b
H6pd1	3.51858e-33	0.257586	0.675	0.387	8.65923e-29	2	H6pd
Bckdhb	6.31388e-33	0.346631	0.486	0.215	1.55385e-28	2	Bckdhb
Mmp21	1.60396e-32	0.368301	0.992	0.954	3.94734e-28	2	Mmp2
Bmp11	2.1009e-32	0.256933	0.965	0.808	5.17032e-28	2	Bmp1
Tspan11	4.63536e-32	0.257647	0.701	0.419	1.14076e-27	2	Tspan11
Runx11	6.18019e-32	0.299669	0.895	0.608	1.52094e-27	2	Runx1
Fam46a	8.49304e-32	0.394422	0.833	0.572	2.09014e-27	2	Fam46a
Thbs1	7.23446e-31	0.539309	0.789	0.571	1.7804e-26	2	Thbs1
Ecscr1	1.12709e-30	0.296069	0.635	0.389	2.77377e-26	2	Ecscr
Jak2	1.83393e-30	0.275133	0.641	0.365	4.51331e-26	2	Jak2
Ch25h	5.78704e-30	0.351128	0.201	0.036	1.42419e-25	2	Ch25h
Svep11	5.94277e-30	0.353156	0.885	0.673	1.46251e-25	2	Svep1
Fkbp10	1.12484e-29	0.265075	0.854	0.622	2.76823e-25	2	Fkbp10
Tm4sf1	1.22949e-29	0.548745	0.775	0.54	3.02577e-25	2	Tm4sf1
Nfkbia	2.02115e-29	0.330246	0.929	0.767	4.97405e-25	2	Nfkbia
Noct	3.05762e-29	0.28496	0.505	0.242	7.5248e-25	2	Noct
Lmna	3.73006e-29	0.329959	0.965	0.907	9.17967e-25	2	Lmna
Gm20186	7.41519e-29	0.259835	0.31	0.116	1.82488e-24	2	Gm20186
Bicc11	3.51514e-28	0.253048	0.939	0.801	8.65075e-24	2	Bicc1
Fabp4	5.27236e-27	0.444992	0.345	0.139	1.29753e-22	2	Fabp4
Il1rl1	5.75209e-27	0.617435	0.295	0.123	1.41559e-22	2	Il1rl1
Eif6	8.6432e-27	0.319216	0.839	0.678	2.12709e-22	2	Eif6
Rdh10	1.20674e-26	0.398304	0.626	0.384	2.9698e-22	2	Rdh10
Lif	1.79836e-26	0.305097	0.267	0.084	4.42576e-22	2	Lif
Tmed3	2.47552e-26	0.255852	0.978	0.917	6.09225e-22	2	Tmed3
Gpx7	3.55878e-26	0.28878	0.849	0.657	8.75816e-22	2	Gpx7
Depdc5	1.3119e-25	0.260147	0.268	0.088	3.22859e-21	2	Depdc5
Rnd1	2.05787e-25	0.370904	0.257	0.056	5.06441e-21	2	Rnd1
Pcolce	2.53654e-25	0.289156	0.979	0.946	6.24242e-21	2	Pcolce
Tnfsf8	3.33296e-25	0.269063	0.197	0.034	8.20241e-21	2	Tnfsf8
Gem	8.8897e-25	0.345573	0.705	0.491	2.18775e-20	2	Gem
Aqp1	1.27598e-24	0.336689	0.276	0.089	3.14018e-20	2	Aqp1
Il6	3.99051e-24	0.35755	0.596	0.323	9.82065e-20	2	Il6
Tnfsf13b	8.07364e-24	0.262576	0.251	0.098	1.98692e-19	2	Tnfsf13b
Comp	9.1641e-24	0.491306	0.129	0.004	2.25528e-19	2	Comp
Hspa9	1.30904e-23	0.415746	0.815	0.652	3.22156e-19	2	Hspa9
C2	1.83585e-22	0.335297	0.74	0.51	4.51802e-18	2	C2
Dclk1	5.00695e-22	0.271922	0.865	0.685	1.23221e-17	2	Dclk1
Rcn31	5.53549e-22	0.277276	0.964	0.887	1.36228e-17	2	Rcn3
Nbl1	6.59762e-22	0.379976	0.945	0.863	1.62368e-17	2	Nbl1
Rgs16	6.81527e-22	0.300627	0.341	0.167	1.67724e-17	2	Rgs16
Bsg	7.82477e-22	0.268522	0.99	0.963	1.92568e-17	2	Bsg
Cxcl2	4.08768e-21	0.806356	0.286	0.112	1.00598e-16	2	Cxcl2
Fkbp11	8.27681e-21	0.289329	0.763	0.537	2.03692e-16	2	Fkbp11
Crtap	9.20956e-21	0.258286	0.918	0.73	2.26647e-16	2	Crtap
Cthrc1	2.25558e-20	0.46491	0.801	0.636	5.55099e-16	2	Cthrc1
Il11ra11	2.45831e-20	0.285836	0.974	0.901	6.0499e-16	2	Il11ra1
Ccl81	3.3995e-20	0.404506	0.733	0.504	8.36617e-16	2	Ccl8
Fth11	3.82527e-20	0.386787	0.999	0.997	9.41398e-16	2	Fth1
Ckap4	5.08243e-20	0.275166	0.952	0.839	1.25079e-15	2	Ckap4
Clec11a	2.42385e-19	0.281906	0.426	0.226	5.96509e-15	2	Clec11a
Saa11	3.44268e-19	0.490636	0.172	0.048	8.47243e-15	2	Saa1
Reg3g	6.06604e-19	0.742925	0.119	0.013	1.49285e-14	2	Reg3g
Serpinb1a	1.02981e-18	0.267326	0.522	0.287	2.53435e-14	2	Serpinb1a
Il4ra	1.74918e-18	0.266456	0.725	0.483	4.30472e-14	2	Il4ra
Fxyd61	2.65089e-18	0.423266	0.641	0.459	6.52385e-14	2	Fxyd6
Reg1	2.88703e-18	0.818523	0.11	0.009	7.10497e-14	2	Reg1
S100a4	4.17658e-18	0.340716	0.657	0.479	1.02786e-13	2	S100a4
Nme1	5.33421e-18	0.266365	0.901	0.791	1.31275e-13	2	Nme1
Col1a1	9.62245e-18	0.325835	0.997	0.995	2.36808e-13	2	Col1a1
Col1a2	9.95845e-18	0.344421	1	0.997	2.45077e-13	2	Col1a2
Nr4a1	1.0685e-17	0.281603	0.708	0.534	2.62959e-13	2	Nr4a1
Ctsh	6.00247e-17	0.26464	0.918	0.786	1.47721e-12	2	Ctsh
Gas6	1.8817e-16	0.822633	0.655	0.48	4.63085e-12	2	Gas6
Serping11	1.88646e-14	0.353247	0.987	0.966	4.64258e-10	2	Serping1
Nop56	5.1069e-13	0.39937	0.481	0.313	1.25681e-08	2	Nop56
Cfh	7.08587e-13	0.473677	0.748	0.598	1.74383e-08	2	Cfh
Eif3a	7.54549e-13	0.285022	0.887	0.804	1.85694e-08	2	Eif3a
Prdx6	1.17579e-12	0.277146	0.938	0.878	2.89363e-08	2	Prdx6
Eif5a	2.22192e-12	0.274174	0.969	0.931	5.46813e-08	2	Eif5a
Igfbp4	2.39605e-12	0.788531	0.845	0.75	5.89669e-08	2	Igfbp4
Tnfrsf12a	3.15634e-12	0.401003	0.739	0.6	7.76774e-08	2	Tnfrsf12a
Rassf1	2.52267e-11	0.291574	0.659	0.535	6.20829e-07	2	Rassf1
H3f3b	1.05918e-10	0.265782	0.996	0.975	2.60665e-06	2	H3f3b
Apoe	1.70738e-10	0.552631	0.534	0.371	4.20185e-06	2	Apoe
Thbs2	2.29211e-10	0.499562	0.942	0.923	5.64088e-06	2	Thbs2
Ctgf	3.99486e-10	0.270641	0.353	0.231	9.83134e-06	2	Ctgf
Cst3	8.00639e-10	0.306481	0.984	0.965	1.97037e-05	2	Cst3
Ncl	1.84621e-09	0.27615	0.891	0.8	4.54352e-05	2	Ncl
Ltbp21	8.56318e-09	0.288748	0.37	0.238	0.00021074	2	Ltbp2
Dnajb1	2.22452e-08	0.304574	0.658	0.542	0.000547454	2	Dnajb1
Igf11	2.29186e-08	0.262139	0.736	0.612	0.000564027	2	Igf1
Ctla2a1	7.71975e-08	0.564051	0.326	0.202	0.00189983	2	Ctla2a
Snhg1	5.30789e-07	0.361596	0.752	0.645	0.0130627	2	Snhg1
Txnip	1.30768e-06	0.326431	0.652	0.568	0.0321821	2	Txnip
Hist1h1c	1.47302e-05	0.280131	0.503	0.403	0.362509	2	Hist1h1c
Zfas1	8.24282e-05	0.328085	0.675	0.592	1	2	Zfas1
Snhg12	8.84349e-05	0.28798	0.548	0.444	1	2	Snhg12
Fam162a1	9.63455e-05	0.350002	0.795	0.679	1	2	Fam162a
Col4a2	0.000129745	0.263174	0.769	0.716	1	2	Col4a2
Fst	0.000388261	0.253195	0.7	0.587	1	2	Fst
Cxcl131	0.00122352	0.395545	0.198	0.259	1	2	Cxcl13
Smpd3	1.75513e-293	1.91178	0.919	0.094	4.31938e-289	3	Smpd3
Gsn	8.70326e-261	1.57571	1	0.961	2.14187e-256	3	Gsn
Plpp3	1.75531e-260	1.52827	0.997	0.815	4.31981e-256	3	Plpp3
Clec3b1	9.61313e-258	1.50741	0.999	0.441	2.36579e-253	3	Clec3b
Ogn1	1.05344e-255	1.48302	0.994	0.445	2.59252e-251	3	Ogn
Igfbp6	2.89678e-245	1.5254	0.998	0.838	7.12899e-241	3	Igfbp6
Inmt	8.67094e-235	1.32333	0.805	0.053	2.13392e-230	3	Inmt
Timp21	7.78143e-233	1.18788	0.999	0.969	1.91501e-228	3	Timp2
Gpc31	1.37961e-232	1.23353	0.99	0.646	3.39522e-228	3	Gpc3
Anxa31	3.07666e-217	1.3997	0.986	0.561	7.57167e-213	3	Anxa3
Dpp41	4.55352e-210	1.16324	0.97	0.395	1.12062e-205	3	Dpp4
Pcolce2	5.42533e-203	1.22166	0.984	0.444	1.33517e-198	3	Pcolce2
Itih51	3.01409e-202	1.19122	0.971	0.386	7.41767e-198	3	Itih5
Scara51	7.00742e-195	1.24017	0.973	0.34	1.72453e-190	3	Scara5
Ifi27l2a1	4.93836e-193	1.37982	0.994	0.525	1.21533e-188	3	Ifi27l2a
Ramp2	9.5147e-193	1.10886	0.926	0.397	2.34157e-188	3	Ramp2
Osr2	2.96895e-181	1.3857	0.895	0.374	7.30658e-177	3	Osr2
Anxa1	2.14409e-177	1.11339	0.993	0.958	5.27662e-173	3	Anxa1
Ar	5.53095e-174	0.977606	0.942	0.546	1.36117e-169	3	Ar
Ifi2051	1.84173e-169	1.01361	0.973	0.569	4.5325e-165	3	Ifi205
Cxcl132	5.29564e-169	1.27858	0.787	0.164	1.30326e-164	3	Cxcl13
Zbtb201	2.71115e-168	0.946265	0.987	0.79	6.67213e-164	3	Zbtb20
Chrdl11	4.4507e-168	0.933661	0.906	0.343	1.09532e-163	3	Chrdl1
Dpep1	5.7332e-168	0.97152	0.958	0.56	1.41094e-163	3	Dpep1
Gstm11	5.11282e-167	0.93907	0.952	0.46	1.25826e-162	3	Gstm1
Opcml	1.49037e-164	0.833168	0.765	0.139	3.66779e-160	3	Opcml
Il1r2	6.6237e-164	0.997378	0.862	0.345	1.63009e-159	3	Il1r2
Metrnl	1.21079e-160	1.06203	0.937	0.683	2.97976e-156	3	Metrnl
Klf4	2.05421e-159	1.33091	0.978	0.604	5.0554e-155	3	Klf4
Akr1c14	3.40953e-158	1.0734	0.732	0.117	8.39085e-154	3	Akr1c14
Akr1c181	1.48419e-156	1.19799	0.697	0.14	3.65259e-152	3	Akr1c18
Itm2b	4.36316e-153	0.555404	0.998	0.99	1.07377e-148	3	Itm2b
Tmem158	1.57946e-150	1.02053	0.801	0.284	3.88704e-146	3	Tmem158
Selenop	4.03609e-150	0.958715	0.986	0.64	9.93282e-146	3	Selenop
Cd551	2.10242e-149	1.0064	0.908	0.367	5.17405e-145	3	Cd55
Dpt1	2.76937e-149	0.903373	0.999	0.689	6.81541e-145	3	Dpt
Timp3	7.30611e-149	0.90826	0.974	0.666	1.79803e-144	3	Timp3
Sema3c1	7.36429e-149	1.03203	0.917	0.364	1.81235e-144	3	Sema3c
Ebf11	1.04431e-147	0.763353	0.988	0.878	2.57005e-143	3	Ebf1
Spon21	5.39439e-145	0.826161	0.889	0.357	1.32756e-140	3	Spon2
Efhd11	9.63952e-145	0.86267	0.74	0.142	2.37229e-140	3	Efhd1
Pnp	2.69611e-144	1.17009	0.954	0.806	6.63512e-140	3	Pnp
Ifi2041	4.91535e-142	0.809599	0.936	0.555	1.20967e-137	3	Ifi204
Abca8a	4.86188e-141	0.825146	0.765	0.166	1.19651e-136	3	Abca8a
Fndc11	1.68343e-140	0.842198	0.941	0.589	4.14291e-136	3	Fndc1
Marcks1	4.4207e-140	0.723033	0.993	0.953	1.08793e-135	3	Marcks
Ntrk2	7.60593e-140	0.777498	0.834	0.33	1.87182e-135	3	Ntrk2
Mustn1	1.9079e-138	0.829828	0.696	0.138	4.69535e-134	3	Mustn1
Gpx31	5.49161e-138	0.750294	0.998	0.906	1.35149e-133	3	Gpx3
Errfi1	1.96699e-137	1.31661	0.924	0.684	4.84077e-133	3	Errfi1
Igfbp51	3.04578e-137	1.4643	0.867	0.363	7.49565e-133	3	Igfbp5
Cyb5a	4.89549e-136	0.63936	0.965	0.857	1.20478e-131	3	Cyb5a
Atf3	1.37268e-133	1.28373	0.879	0.495	3.37817e-129	3	Atf3
Arhgap20	1.14586e-131	0.704482	0.713	0.176	2.81996e-127	3	Arhgap20
Fgl2	7.05676e-130	1.13767	0.912	0.604	1.73667e-125	3	Fgl2
Fosb	1.04009e-129	1.2476	0.93	0.691	2.55966e-125	3	Fosb
Nfia1	2.10713e-127	0.75749	0.914	0.539	5.18564e-123	3	Nfia
Ddr21	2.46455e-127	0.776258	0.946	0.668	6.06525e-123	3	Ddr2
Htra1	4.77744e-127	0.747126	0.967	0.79	1.17573e-122	3	Htra1
Ly6c11	4.08235e-125	0.88311	0.994	0.585	1.00467e-120	3	Ly6c1
Thbd1	2.95329e-123	0.945972	0.817	0.319	7.26806e-119	3	Thbd
St3gal1	7.58194e-123	0.67269	0.815	0.418	1.86591e-118	3	St3gal1
Lrrn4cl1	1.69726e-122	0.737726	0.887	0.39	4.17695e-118	3	Lrrn4cl
Tek1	2.66379e-121	0.738425	0.701	0.168	6.55559e-117	3	Tek
Nova11	1.05565e-120	0.713751	0.798	0.334	2.59796e-116	3	Nova1
Flrt21	2.16422e-120	0.745491	0.928	0.593	5.32614e-116	3	Flrt2
Creb51	7.5593e-120	0.813318	0.851	0.337	1.86034e-115	3	Creb5
Klf2	3.19772e-119	1.21599	0.921	0.614	7.86959e-115	3	Klf2
Il18	6.39491e-119	0.643923	0.605	0.123	1.57379e-114	3	Il18
Jund	3.87127e-118	0.788167	0.992	0.968	9.52719e-114	3	Jund
Man1a1	5.89257e-118	0.735618	0.963	0.654	1.45016e-113	3	Man1a
Nid11	6.10941e-118	0.680982	0.99	0.926	1.50352e-113	3	Nid1
Serpinb6a1	3.12356e-113	0.551187	0.991	0.962	7.68708e-109	3	Serpinb6a
S100a131	1.37163e-112	0.602055	0.98	0.894	3.37557e-108	3	S100a13
Cd341	1.8989e-112	0.73721	0.992	0.577	4.6732e-108	3	Cd34
Dcn	3.98885e-110	0.491579	1	0.997	9.81655e-106	3	Dcn
Efemp11	4.00151e-110	0.719872	0.985	0.522	9.84771e-106	3	Efemp1
Cd2481	5.36637e-110	0.687984	0.98	0.772	1.32066e-105	3	Cd248
Adam23	1.10587e-108	0.705111	0.728	0.282	2.72153e-104	3	Adam23
Tmeff21	2.83519e-108	0.653052	0.807	0.332	6.9774e-104	3	Tmeff2
Zfp36l11	5.77709e-108	0.855009	0.97	0.843	1.42174e-103	3	Zfp36l1
Ly6a1	1.96095e-107	0.76797	0.998	0.835	4.82589e-103	3	Ly6a
Slfn51	8.48171e-107	0.752655	0.957	0.578	2.08735e-102	3	Slfn5
Axl1	7.2927e-105	0.593588	0.973	0.855	1.79473e-100	3	Axl
Cebpd	9.2343e-105	0.974599	0.93	0.758	2.27256e-100	3	Cebpd
Islr1	1.36474e-104	0.645236	0.939	0.685	3.35863e-100	3	Islr
Plac81	1.56137e-104	0.850333	0.985	0.83	3.84254e-100	3	Plac8
Triobp	9.10268e-104	0.650496	0.768	0.371	2.24017e-99	3	Triobp
Gstt1	9.37058e-103	0.581261	0.713	0.252	2.3061e-98	3	Gstt1
C31	6.75934e-102	0.677699	0.997	0.625	1.66347e-97	3	C3
Ltbp4	2.59389e-101	0.505748	0.739	0.236	6.38356e-97	3	Ltbp4
Gfpt21	3.17474e-101	0.925333	0.864	0.562	7.81303e-97	3	Gfpt2
Prex2	7.70843e-101	0.494342	0.513	0.077	1.89704e-96	3	Prex2
Apod	3.03568e-99	0.988409	0.948	0.661	7.4708e-95	3	Apod
Adamts11	3.85503e-99	0.978531	0.904	0.632	9.48722e-95	3	Adamts1
Zfp36	6.14578e-99	0.907491	0.907	0.721	1.51248e-94	3	Zfp36
Antxr21	6.49942e-99	0.618003	0.82	0.486	1.59951e-94	3	Antxr2
Ecm11	1.96975e-98	0.619122	0.962	0.855	4.84757e-94	3	Ecm1
Sntb2	2.13647e-98	0.545157	0.843	0.6	5.25784e-94	3	Sntb2
Galnt15	2.46327e-98	0.558036	0.604	0.131	6.06211e-94	3	Galnt15
Smpdl3a	3.59475e-98	0.607422	0.726	0.298	8.84668e-94	3	Smpdl3a
Gm44080	6.41497e-98	0.737631	0.539	0.1	1.57872e-93	3	Gm44080
Npr11	9.85374e-98	0.548017	0.656	0.206	2.42501e-93	3	Npr1
Egr1	2.69949e-96	0.866227	0.93	0.881	6.64344e-92	3	Egr1
Car8	1.34368e-95	0.53284	0.507	0.082	3.3068e-91	3	Car8
Aldh1a1	1.60014e-95	0.589265	0.68	0.216	3.93795e-91	3	Aldh1a1
Add31	2.48692e-95	0.531417	0.861	0.527	6.12031e-91	3	Add3
Ifi2111	4.43768e-95	0.628264	0.849	0.524	1.09211e-90	3	Ifi211
Fyn1	5.55631e-95	0.591446	0.852	0.497	1.36741e-90	3	Fyn
Esr1	1.22073e-94	0.506193	0.666	0.278	3.0042e-90	3	Esr1
Aldh2	7.03188e-94	0.545296	0.906	0.758	1.73055e-89	3	Aldh2
Ppp1r15a	3.81686e-93	0.76228	0.842	0.553	9.3933e-89	3	Ppp1r15a
Csf11	2.95495e-92	0.658894	0.894	0.618	7.27212e-88	3	Csf1
Ablim11	3.92766e-92	0.637585	0.828	0.379	9.66598e-88	3	Ablim1
Emilin21	7.24027e-92	0.554056	0.935	0.682	1.78183e-87	3	Emilin2
Ifi2071	1.22501e-91	0.645231	0.83	0.489	3.01476e-87	3	Ifi207
Adamts51	2.08018e-91	0.569992	0.978	0.595	5.11932e-87	3	Adamts5
Has1	1.92446e-90	1.22737	0.792	0.483	4.73611e-86	3	Has1
Ackr31	2.1072e-90	0.783221	0.906	0.562	5.18581e-86	3	Ackr3
Lama2	3.02172e-89	0.520659	0.801	0.488	7.43646e-85	3	Lama2
Adgrd11	4.31085e-88	0.487053	0.879	0.465	1.0609e-83	3	Adgrd1
Hacd4	1.57903e-87	0.578785	0.656	0.28	3.886e-83	3	Hacd4
Slc43a31	2.52767e-87	0.656434	0.894	0.551	6.22059e-83	3	Slc43a3
Socs3	4.04083e-87	1.01749	0.855	0.665	9.94448e-83	3	Socs3
Ugdh1	6.67518e-87	0.927585	0.916	0.769	1.64276e-82	3	Ugdh
Ddah2	9.99132e-87	0.540449	0.911	0.731	2.45886e-82	3	Ddah2
Lpl1	7.10729e-86	0.721435	0.869	0.525	1.7491e-81	3	Lpl
Ace1	1.17071e-85	0.590283	0.882	0.567	2.88112e-81	3	Ace
Cd1641	2.79753e-85	0.538128	0.927	0.801	6.88472e-81	3	Cd164
Steap31	3.03741e-85	0.571316	0.77	0.416	7.47506e-81	3	Steap3
Celf21	3.65973e-85	0.571993	0.911	0.601	9.00659e-81	3	Celf2
Plce1	2.88391e-84	0.490886	0.533	0.128	7.09731e-80	3	Plce1
Pi161	9.47139e-83	0.667329	0.97	0.581	2.33091e-78	3	Pi16
Prss231	1.85638e-82	0.546175	0.977	0.767	4.56854e-78	3	Prss23
Cavin11	5.66052e-82	0.455344	0.97	0.77	1.39305e-77	3	Cavin1
AC108802.1	3.22852e-81	0.475494	0.502	0.125	7.94539e-77	3	AC108802.1
Sfrp41	2.07199e-80	0.565735	0.86	0.397	5.09916e-76	3	Sfrp4
Dapk11	3.91308e-80	0.545164	0.813	0.414	9.6301e-76	3	Dapk1
Ubc	4.72412e-79	0.572738	0.981	0.952	1.16261e-74	3	Ubc
Bst2	5.80084e-79	0.691303	0.96	0.802	1.42759e-74	3	Bst2
Cited2	4.5705e-78	0.65453	0.609	0.246	1.1248e-73	3	Cited2
Antxr11	4.59633e-78	0.549067	0.937	0.772	1.13116e-73	3	Antxr1
Lpar4	5.06481e-78	0.511281	0.548	0.2	1.24645e-73	3	Lpar4
Mgll1	5.97918e-78	0.550232	0.702	0.28	1.47148e-73	3	Mgll
Pla1a	2.91192e-77	0.62519	0.91	0.751	7.16625e-73	3	Pla1a
Plxdc21	3.15015e-77	0.5867	0.78	0.413	7.75253e-73	3	Plxdc2
Reck	3.85586e-77	0.495493	0.718	0.348	9.48926e-73	3	Reck
Il6ra	4.12105e-77	0.585999	0.609	0.186	1.01419e-72	3	Il6ra
Klf6	5.60786e-77	0.786337	0.937	0.84	1.38009e-72	3	Klf6
Nfkbiz	7.67847e-77	0.859985	0.84	0.646	1.88967e-72	3	Nfkbiz
B2m	1.32717e-76	0.449323	0.999	0.991	3.26616e-72	3	B2m
Nfib1	2.06505e-76	0.539632	0.883	0.533	5.08208e-72	3	Nfib
Nfix1	2.52718e-76	0.45548	0.968	0.835	6.21938e-72	3	Nfix
H2-D1	3.02665e-75	0.470403	0.995	0.953	7.44858e-71	3	H2-D1
AW5519841	4.43155e-75	0.470973	0.691	0.362	1.0906e-70	3	AW551984
Plau	1.60041e-74	0.482443	0.539	0.182	3.9386e-70	3	Plau
Ebf21	2.04435e-74	0.525659	0.613	0.235	5.03115e-70	3	Ebf2
Ddx5	2.3907e-74	0.53207	0.977	0.964	5.88352e-70	3	Ddx5
Ccnl1	3.58869e-74	0.614236	0.859	0.687	8.83176e-70	3	Ccnl1
Ccl111	1.42004e-73	0.567352	0.917	0.593	3.49473e-69	3	Ccl11
Procr	3.82669e-73	0.645576	0.555	0.198	9.41748e-69	3	Procr
Akap12	3.95717e-73	0.5493	0.682	0.332	9.73859e-69	3	Akap12
Sult5a1	5.79278e-73	0.50794	0.489	0.118	1.4256e-68	3	Sult5a1
Ahnak1	1.0727e-72	0.463806	0.996	0.959	2.63991e-68	3	Ahnak
Trio1	1.12537e-72	0.605785	0.757	0.443	2.76953e-68	3	Trio
Pgr	2.30107e-72	0.476175	0.347	0.042	5.66294e-68	3	Pgr
Fos	3.09919e-72	0.766083	0.951	0.878	7.62711e-68	3	Fos
Nfkbia1	3.63924e-72	0.698885	0.894	0.778	8.95618e-68	3	Nfkbia
Ptgs2	5.25412e-72	1.09515	0.611	0.291	1.29304e-67	3	Ptgs2
Camk2n1	6.18288e-72	0.574944	0.823	0.569	1.52161e-67	3	Camk2n1
Id3	1.16895e-71	0.774402	0.913	0.713	2.87678e-67	3	Id3
Vegfd1	3.46981e-71	0.481846	0.823	0.436	8.5392e-67	3	Vegfd
Slc4a41	4.91295e-71	0.488704	0.687	0.294	1.20908e-66	3	Slc4a4
Pnrc1	1.38993e-68	0.572518	0.923	0.804	3.42063e-64	3	Pnrc1
Srgap1	3.91961e-68	0.449278	0.609	0.271	9.64615e-64	3	Srgap1
Pamr11	5.96023e-68	0.586053	0.675	0.263	1.46681e-63	3	Pamr1
Zfp385a1	2.39012e-67	0.511715	0.714	0.333	5.88209e-63	3	Zfp385a
Tnfaip6	2.46168e-67	0.897992	0.874	0.744	6.0582e-63	3	Tnfaip6
Junb	6.50725e-67	0.701476	0.93	0.913	1.60143e-62	3	Junb
Ldb2	2.19357e-66	0.461564	0.491	0.127	5.39838e-62	3	Ldb2
Cyr61	4.91787e-66	0.845411	0.899	0.784	1.21029e-61	3	Cyr61
Scara31	8.6925e-66	0.415726	0.912	0.564	2.13922e-61	3	Scara3
Etfa	9.21422e-66	0.459148	0.825	0.65	2.26762e-61	3	Etfa
Arid5a	3.19841e-65	0.458701	0.492	0.162	7.87128e-61	3	Arid5a
Itga11	3.90219e-65	0.380393	0.457	0.147	9.6033e-61	3	Itga11
Slc1a5	4.55203e-65	0.40311	0.696	0.426	1.12025e-60	3	Slc1a5
Smoc2	5.19845e-65	0.419718	0.639	0.279	1.27934e-60	3	Smoc2
Kcnq1ot1	5.35305e-65	0.655311	0.772	0.554	1.31739e-60	3	Kcnq1ot1
C4b1	8.41758e-65	0.529285	0.959	0.609	2.07157e-60	3	C4b
Ppl	1.00389e-64	0.369011	0.407	0.078	2.47058e-60	3	Ppl
Sp1001	1.44374e-64	0.513302	0.688	0.355	3.55305e-60	3	Sp100
Xdh1	3.25797e-64	0.475489	0.798	0.502	8.01786e-60	3	Xdh
Tmod1	7.51515e-64	0.317207	0.318	0.041	1.84948e-59	3	Tmod1
Myl12b	8.50509e-64	0.427197	0.903	0.774	2.0931e-59	3	Myl12b
Igsf10	4.82011e-63	0.490749	0.785	0.568	1.18623e-58	3	Igsf10
Gm432891	5.12334e-63	0.654705	0.597	0.241	1.26085e-58	3	Gm43289
Abca9	7.82127e-63	0.393463	0.457	0.107	1.92482e-58	3	Abca9
Blvrb	1.09753e-62	0.452857	0.855	0.684	2.70103e-58	3	Blvrb
Ifitm3	1.13912e-62	0.376467	0.998	0.995	2.80338e-58	3	Ifitm3
Socs1	4.9809e-62	0.881398	0.643	0.378	1.2258e-57	3	Socs1
Ifi203	5.19478e-62	0.62588	0.819	0.59	1.27844e-57	3	Ifi203
H2-K1	5.62778e-62	0.467263	0.989	0.956	1.385e-57	3	H2-K1
Cavin3	1.0534e-61	0.439528	0.945	0.858	2.59243e-57	3	Cavin3
Clec2d1	1.09038e-61	0.592662	0.927	0.766	2.68343e-57	3	Clec2d
Hdac71	1.15079e-61	0.508769	0.776	0.475	2.83209e-57	3	Hdac7
Fcgrt	1.38416e-61	0.468372	0.915	0.782	3.40643e-57	3	Fcgrt
Crispld1	2.29908e-61	0.458197	0.384	0.067	5.65803e-57	3	Crispld1
Ifrd1	2.57975e-61	0.825101	0.81	0.7	6.34876e-57	3	Ifrd1
Abca11	2.70317e-61	0.447009	0.767	0.47	6.65249e-57	3	Abca1
Cpq1	3.92095e-61	0.428935	0.85	0.624	9.64945e-57	3	Cpq
Epb41l21	5.44515e-61	0.376154	0.873	0.683	1.34005e-56	3	Epb41l2
Adh7	6.79098e-61	0.389558	0.534	0.171	1.67126e-56	3	Adh7
Tmem1001	8.79358e-61	0.603002	0.766	0.462	2.1641e-56	3	Tmem100
Cadm31	1.14895e-60	0.425068	0.702	0.317	2.82756e-56	3	Cadm3
CT009504.1	1.74998e-60	0.421321	0.359	0.043	4.3067e-56	3	CT009504.1
Limch1	2.92755e-60	0.336195	0.289	0.036	7.2047e-56	3	Limch1
Sash1	1.29689e-59	0.448468	0.716	0.437	3.19165e-55	3	Sash1
Adgrg6	1.3041e-59	0.308212	0.31	0.051	3.20939e-55	3	Adgrg6
Tgfbr21	2.65159e-59	0.432814	0.982	0.892	6.52556e-55	3	Tgfbr2
Adamtsl11	5.77099e-59	0.473687	0.772	0.47	1.42024e-54	3	Adamtsl1
Itm2a	1.22095e-58	0.369278	0.857	0.621	3.00476e-54	3	Itm2a
Slco2a1	1.70641e-58	0.420813	0.675	0.406	4.19948e-54	3	Slco2a1
Trdn	2.42595e-58	0.439325	0.219	0.003	5.97027e-54	3	Trdn
Anpep1	3.22191e-58	0.465655	0.808	0.538	7.92911e-54	3	Anpep
Il17ra1	6.25346e-58	0.5393	0.709	0.402	1.53898e-53	3	Il17ra
Lurap1l1	8.5136e-58	0.374978	0.438	0.139	2.0952e-53	3	Lurap1l
Ndn1	2.2118e-57	0.440036	0.804	0.579	5.44324e-53	3	Ndn
Jak11	5.72737e-57	0.347306	0.919	0.807	1.40951e-52	3	Jak1
Fxyd11	1.19705e-56	0.412525	0.921	0.733	2.94593e-52	3	Fxyd1
Gm10115	1.44737e-56	0.422106	0.559	0.221	3.56197e-52	3	Gm10115
C1s11	1.92882e-56	0.373523	0.99	0.889	4.74684e-52	3	C1s1
Abca6	4.28538e-56	0.334764	0.386	0.072	1.05463e-51	3	Abca6
Trib1	4.7299e-56	0.668048	0.648	0.397	1.16403e-51	3	Trib1
Kcnk5	1.07312e-55	0.346976	0.326	0.05	2.64095e-51	3	Kcnk5
Irak31	2.67531e-55	0.384811	0.631	0.338	6.58395e-51	3	Irak3
Adamtsl4	2.74393e-55	0.387599	0.475	0.15	6.75282e-51	3	Adamtsl4
Ephx1	2.7471e-55	0.391455	0.521	0.176	6.76062e-51	3	Ephx1
Tnxb1	4.05764e-55	0.399215	0.985	0.528	9.98586e-51	3	Tnxb
Egfr1	6.10337e-55	0.427194	0.815	0.616	1.50204e-50	3	Egfr
Ier5	9.14477e-55	0.660445	0.834	0.669	2.25053e-50	3	Ier5
St3gal21	2.59748e-54	0.387998	0.744	0.515	6.39241e-50	3	St3gal2
Coro2b	2.86911e-54	0.294125	0.373	0.099	7.06088e-50	3	Coro2b
Adh1	4.59817e-54	0.440144	0.499	0.144	1.13161e-49	3	Adh1
Entpd21	6.26896e-54	0.455399	0.732	0.358	1.54279e-49	3	Entpd2
Col4a4	8.2027e-54	0.339945	0.334	0.051	2.01869e-49	3	Col4a4
Myc	2.3168e-53	0.6277	0.631	0.354	5.70165e-49	3	Myc
Pde3a	3.71892e-53	0.390289	0.523	0.243	9.15226e-49	3	Pde3a
Serping12	3.81847e-53	0.371266	0.995	0.966	9.39725e-49	3	Serping1
Ghr	5.85128e-53	0.464179	0.683	0.356	1.44e-48	3	Ghr
Apoe1	7.78382e-53	0.75225	0.663	0.356	1.9156e-48	3	Apoe
Dlc1	8.04231e-53	0.417194	0.712	0.434	1.97921e-48	3	Dlc1
Rbpj	1.09316e-52	0.422671	0.78	0.543	2.69026e-48	3	Rbpj
Gabra31	1.35549e-52	0.360412	0.494	0.183	3.33585e-48	3	Gabra3
Pde8a1	3.70008e-52	0.371655	0.58	0.284	9.1059e-48	3	Pde8a
Irf4	5.04615e-52	0.331092	0.323	0.055	1.24186e-47	3	Irf4
Rock2	6.83385e-52	0.351272	0.887	0.76	1.68181e-47	3	Rock2
Heg11	1.86731e-51	0.261357	0.915	0.58	4.59545e-47	3	Heg1
Il4ra1	2.26325e-51	0.456508	0.756	0.486	5.56985e-47	3	Il4ra
Il61	3.66358e-51	0.84224	0.611	0.33	9.01607e-47	3	Il6
Tcf7l1	4.04602e-51	0.351952	0.52	0.235	9.95727e-47	3	Tcf7l1
Kdm6b	5.43528e-51	0.569759	0.695	0.44	1.33762e-46	3	Kdm6b
Wnt21	6.74218e-51	0.438242	0.535	0.206	1.65925e-46	3	Wnt2
Lamc11	7.18631e-51	0.367145	0.951	0.859	1.76855e-46	3	Lamc1
Sptbn11	9.174e-51	0.328916	0.972	0.915	2.25772e-46	3	Sptbn1
Ssh2	9.75382e-51	0.322275	0.493	0.238	2.40041e-46	3	Ssh2
Maf	9.77794e-51	0.430985	0.807	0.592	2.40635e-46	3	Maf
Col6a6	1.2227e-50	0.283149	0.281	0.044	3.00907e-46	3	Col6a6
Gas71	1.45927e-50	0.528227	0.778	0.483	3.59125e-46	3	Gas7
Mcl1	1.85707e-50	0.514904	0.903	0.867	4.57024e-46	3	Mcl1
Dusp1	2.12896e-50	0.642463	0.934	0.799	5.23937e-46	3	Dusp1
Gngt21	3.25452e-50	0.448058	0.722	0.486	8.00939e-46	3	Gngt2
Nov1	4.99389e-50	0.370611	0.66	0.313	1.229e-45	3	Nov
Cdon	5.3226e-50	0.350535	0.612	0.346	1.30989e-45	3	Cdon
Lgals91	8.00964e-50	0.431956	0.782	0.552	1.97117e-45	3	Lgals9
Slc29a1	9.55586e-50	0.365447	0.64	0.335	2.3517e-45	3	Slc29a1
Megf91	1.18179e-49	0.368449	0.516	0.21	2.90839e-45	3	Megf9
Kdr	1.3758e-49	0.267625	0.259	0.04	3.38584e-45	3	Kdr
1700019D03Rik1	1.70829e-49	0.360383	0.486	0.154	4.20409e-45	3	1700019D03Rik
Rnase41	2.6058e-49	0.351775	0.989	0.965	6.41287e-45	3	Rnase4
Arhgap21	2.79988e-49	0.370912	0.615	0.345	6.89052e-45	3	Arhgap21
Cryab	2.9616e-49	0.401583	0.737	0.466	7.2885e-45	3	Cryab
Wsb1	5.28745e-49	0.456916	0.73	0.52	1.30124e-44	3	Wsb1
Dtnbp1	1.53516e-48	0.405661	0.823	0.673	3.77804e-44	3	Dtnbp1
Sqor1	1.87415e-48	0.351999	0.608	0.309	4.61229e-44	3	Sqor
Gm43508	1.87955e-48	0.294279	0.297	0.05	4.62557e-44	3	Gm43508
Pik3r1	4.0041e-48	0.350859	0.67	0.437	9.85409e-44	3	Pik3r1
AC125487.1	5.70447e-48	0.470696	0.386	0.126	1.40387e-43	3	AC125487.1
Ppp2r2b	1.1795e-47	0.261176	0.26	0.024	2.90276e-43	3	Ppp2r2b
Myoc	1.60749e-47	0.580351	0.285	0.048	3.95604e-43	3	Myoc
Spry21	2.78547e-47	0.44775	0.614	0.335	6.85505e-43	3	Spry2
Jun	2.95661e-47	0.568828	0.962	0.937	7.27621e-43	3	Jun
Mndal	2.9996e-47	0.49241	0.753	0.576	7.38202e-43	3	Mndal
Aldh1a31	4.02454e-47	0.410982	0.439	0.152	9.9044e-43	3	Aldh1a3
Klhl131	8.62347e-47	0.3325	0.508	0.215	2.12223e-42	3	Klhl13
Tshz21	1.22421e-46	0.380241	0.735	0.464	3.01279e-42	3	Tshz2
Pim1	2.64913e-46	0.578731	0.803	0.661	6.51951e-42	3	Pim1
Zfhx4	3.21514e-46	0.40744	0.751	0.522	7.91247e-42	3	Zfhx4
Ddx3x	4.60742e-46	0.398233	0.901	0.82	1.13389e-41	3	Ddx3x
Xist	7.92919e-46	0.397544	0.975	0.829	1.95137e-41	3	Xist
Calml4	8.00449e-46	0.259191	0.335	0.093	1.96991e-41	3	Calml4
Kdelc21	1.34982e-45	0.388183	0.722	0.494	3.32191e-41	3	Kdelc2
Pcsk61	2.71181e-45	0.38613	0.588	0.241	6.67376e-41	3	Pcsk6
C1ra1	2.95142e-45	0.340271	0.924	0.716	7.26346e-41	3	C1ra
Naaa1	8.59864e-45	0.32007	0.578	0.313	2.11613e-40	3	Naaa
Sppl2a1	1.21653e-44	0.399394	0.754	0.557	2.99387e-40	3	Sppl2a
Fam171b	1.87352e-44	0.300645	0.415	0.17	4.61073e-40	3	Fam171b
Zcchc5	2.15193e-44	0.312956	0.339	0.082	5.29591e-40	3	Zcchc5
Aox3	4.69469e-44	0.344083	0.37	0.078	1.15536e-39	3	Aox3
Klf31	6.90107e-44	0.41496	0.731	0.506	1.69835e-39	3	Klf3
mt-Nd3	8.44858e-44	0.271753	0.397	0.094	2.0792e-39	3	mt-Nd3
Foxo1	1.75598e-43	0.358124	0.505	0.215	4.32146e-39	3	Foxo1
Mettl7a1	1.94685e-43	0.34697	0.434	0.121	4.7912e-39	3	Mettl7a1
S100a101	2.82791e-43	0.306793	0.985	0.953	6.9595e-39	3	S100a10
Adm1	4.749e-43	0.640209	0.724	0.445	1.16873e-38	3	Adm
Smim14	5.97609e-43	0.312209	0.851	0.766	1.47072e-38	3	Smim14
Krt19	1.35266e-42	0.334662	0.219	0.028	3.32889e-38	3	Krt19
Gng12	3.40053e-42	0.515158	0.889	0.835	8.36871e-38	3	Gng12
Map3k8	5.68411e-42	0.351188	0.472	0.215	1.39886e-37	3	Map3k8
AW112010	2.01e-41	0.450166	0.552	0.248	4.94661e-37	3	AW112010
Ifngr1	3.81311e-41	0.351478	0.773	0.602	9.38406e-37	3	Ifngr1
Tubb4a	5.0238e-41	0.280876	0.291	0.066	1.23636e-36	3	Tubb4a
Nhsl1	5.85357e-41	0.313906	0.435	0.174	1.44056e-36	3	Nhsl1
Lamb21	7.69858e-41	0.330802	0.871	0.727	1.89462e-36	3	Lamb2
Frmd6	7.898e-41	0.382136	0.806	0.633	1.9437e-36	3	Frmd6
Lima11	1.9627e-40	0.342622	0.896	0.791	4.8302e-36	3	Lima1
Glul1	2.10073e-40	0.627112	0.741	0.601	5.16989e-36	3	Glul
Twsg11	2.80099e-40	0.324398	0.787	0.619	6.89324e-36	3	Twsg1
Snhg111	4.26423e-40	0.377418	0.431	0.16	1.04943e-35	3	Snhg11
Ampd31	8.79924e-40	0.313117	0.487	0.239	2.16549e-35	3	Ampd3
Ebf31	9.21739e-40	0.299602	0.418	0.161	2.2684e-35	3	Ebf3
Pygl	1.24553e-39	0.329851	0.484	0.241	3.06526e-35	3	Pygl
Trip10	2.45993e-39	0.401748	0.632	0.356	6.05389e-35	3	Trip10
Aff3	2.92009e-39	0.284048	0.378	0.087	7.18635e-35	3	Aff3
Sgce	4.60215e-39	0.388495	0.704	0.471	1.13259e-34	3	Sgce
Ckb	4.82066e-39	0.372084	0.639	0.345	1.18636e-34	3	Ckb
Ston2	5.41486e-39	0.326381	0.39	0.131	1.3326e-34	3	Ston2
Uap11	5.5883e-39	0.41773	0.826	0.638	1.37528e-34	3	Uap1
Calcrl	7.46905e-39	0.321565	0.384	0.132	1.83813e-34	3	Calcrl
Clip1	7.94407e-39	0.310066	0.586	0.38	1.95503e-34	3	Clip1
Kctd12	9.62723e-39	0.321078	0.408	0.176	2.36926e-34	3	Kctd12
Ncoa7	1.24965e-38	0.326595	0.535	0.308	3.0754e-34	3	Ncoa7
Amotl21	1.30271e-38	0.419174	0.735	0.502	3.20596e-34	3	Amotl2
Helz2	1.86018e-38	0.318496	0.422	0.195	4.57789e-34	3	Helz2
Larp6	2.01019e-38	0.301683	0.436	0.193	4.94709e-34	3	Larp6
Azin1	4.19459e-38	0.430089	0.673	0.491	1.03229e-33	3	Azin1
Samd4b	4.39824e-38	0.345339	0.71	0.527	1.08241e-33	3	Samd4b
Pnp2	5.49988e-38	0.352232	0.383	0.149	1.35352e-33	3	Pnp2
Lims2	7.52291e-38	0.279849	0.375	0.122	1.85139e-33	3	Lims2
C1qtnf1	1.6334e-37	0.351368	0.516	0.244	4.0198e-33	3	C1qtnf1
Sgsm2	3.07945e-37	0.290361	0.402	0.145	7.57853e-33	3	Sgsm2
Tiparp	3.3424e-37	0.514861	0.59	0.391	8.22565e-33	3	Tiparp
Qpct1	3.82819e-37	0.313973	0.723	0.451	9.42117e-33	3	Qpct
Aplp2	4.23762e-37	0.277418	0.838	0.733	1.04288e-32	3	Aplp2
Ntn1	4.36148e-37	0.368857	0.566	0.294	1.07336e-32	3	Ntn1
Cd471	4.45319e-37	0.304359	0.98	0.944	1.09593e-32	3	Cd47
Grb101	6.29183e-37	0.313715	0.729	0.567	1.54842e-32	3	Grb10
Midn	8.10804e-37	0.397218	0.628	0.442	1.99539e-32	3	Midn
Rgl1	8.19755e-37	0.303349	0.611	0.409	2.01742e-32	3	Rgl1
Nr3c1	1.04446e-36	0.345968	0.748	0.579	2.57043e-32	3	Nr3c1
Vasn1	1.29914e-36	0.327571	0.775	0.651	3.19719e-32	3	Vasn
Mturn	1.67196e-36	0.316109	0.389	0.113	4.11469e-32	3	Mturn
Ubb	1.86777e-36	0.34069	0.973	0.96	4.59659e-32	3	Ubb
Rassf2	2.25538e-36	0.312811	0.442	0.155	5.55049e-32	3	Rassf2
Mir99ahg	2.47404e-36	0.39969	0.678	0.457	6.0886e-32	3	Mir99ahg
Nox41	3.51936e-36	0.322141	0.505	0.268	8.66114e-32	3	Nox4
Oxct1	3.62077e-36	0.354351	0.71	0.563	8.91071e-32	3	Oxct1
Sp110	5.8116e-36	0.297024	0.42	0.172	1.43023e-31	3	Sp110
Mat2a	5.98274e-36	0.439474	0.851	0.732	1.47235e-31	3	Mat2a
Rnf19a	6.05776e-36	0.315461	0.481	0.278	1.49082e-31	3	Rnf19a
Agtr1a	1.18923e-35	0.261963	0.416	0.166	2.92669e-31	3	Agtr1a
Irf1	1.46486e-35	0.493778	0.662	0.441	3.60502e-31	3	Irf1
Cxcl10	2.06211e-35	0.605564	0.382	0.177	5.07486e-31	3	Cxcl10
Meg31	2.08814e-35	0.589147	0.882	0.706	5.13891e-31	3	Meg3
Sertad1	4.34606e-35	0.368134	0.629	0.412	1.06956e-30	3	Sertad1
Tns1	5.44005e-35	0.370934	0.678	0.422	1.3388e-30	3	Tns1
Pir	6.02885e-35	0.255681	0.355	0.135	1.4837e-30	3	Pir
Bmp2	1.0518e-34	0.419077	0.295	0.068	2.58847e-30	3	Bmp2
Gem1	1.13709e-34	0.369188	0.707	0.498	2.79837e-30	3	Gem
Ang	2.1314e-34	0.301936	0.601	0.415	5.24537e-30	3	Ang
Sh3d19	2.50685e-34	0.347163	0.641	0.434	6.16937e-30	3	Sh3d19
AC156636.2	3.04487e-34	0.326361	0.322	0.105	7.49342e-30	3	AC156636.2
Zfhx31	3.79431e-34	0.344248	0.645	0.409	9.33779e-30	3	Zfhx3
Rev3l	3.91246e-34	0.338995	0.536	0.323	9.62857e-30	3	Rev3l
Dnaja1	7.77781e-34	0.380713	0.923	0.883	1.91412e-29	3	Dnaja1
Dnajb4	8.05888e-34	0.38994	0.648	0.453	1.98329e-29	3	Dnajb4
H2-Q4	9.76794e-34	0.373703	0.53	0.28	2.40389e-29	3	H2-Q4
Ifi35	9.88683e-34	0.31927	0.538	0.348	2.43315e-29	3	Ifi35
Clk1	2.12803e-33	0.358693	0.726	0.552	5.23708e-29	3	Clk1
Dleu2	3.92193e-33	0.335882	0.449	0.224	9.65188e-29	3	Dleu2
Clic41	4.32647e-33	0.394456	0.853	0.786	1.06475e-28	3	Clic4
Basp11	3.66046e-32	0.369646	0.884	0.793	9.0084e-28	3	Basp1
Sdf2l1	4.77689e-32	0.325286	0.568	0.377	1.17559e-27	3	Sdf2l1
Gm26802	5.63208e-32	0.442316	0.361	0.134	1.38605e-27	3	Gm26802
Trim30a1	6.24192e-32	0.413317	0.604	0.351	1.53614e-27	3	Trim30a
Sec14l1	7.19388e-32	0.3158	0.564	0.348	1.77041e-27	3	Sec14l1
Lum	1.25438e-31	0.285459	0.988	0.898	3.08703e-27	3	Lum
Csrnp1	1.85073e-31	0.440464	0.575	0.368	4.55464e-27	3	Csrnp1
Gdap10	4.59212e-31	0.292775	0.339	0.126	1.13012e-26	3	Gdap10
Camk2d	4.85124e-31	0.296468	0.664	0.51	1.19389e-26	3	Camk2d
Tns2	7.24063e-31	0.288173	0.49	0.27	1.78192e-26	3	Tns2
Plcb4	1.3029e-30	0.269668	0.345	0.124	3.20644e-26	3	Plcb4
Abca5	1.57822e-30	0.290122	0.415	0.2	3.88401e-26	3	Abca5
Cxcl11	1.79136e-30	0.597359	0.686	0.479	4.40854e-26	3	Cxcl1
Wnk1	1.80735e-30	0.297285	0.799	0.682	4.44788e-26	3	Wnk1
Angptl2	1.9943e-30	0.272802	0.87	0.757	4.90797e-26	3	Angptl2
Fgf18	2.0278e-30	0.256837	0.295	0.084	4.99042e-26	3	Fgf18
Cdkn1c	2.10449e-30	0.369538	0.555	0.328	5.17915e-26	3	Cdkn1c
Gadd45g	4.12232e-30	0.529046	0.831	0.739	1.0145e-25	3	Gadd45g
Tor1aip11	4.30993e-30	0.311909	0.743	0.61	1.06067e-25	3	Tor1aip1
Tubb2a	6.06466e-30	0.323644	0.726	0.566	1.49251e-25	3	Tubb2a
Maff	7.62526e-30	0.492609	0.524	0.345	1.87658e-25	3	Maff
Adam33	9.8324e-30	0.25319	0.373	0.146	2.41975e-25	3	Adam33
Gm45640	1.35952e-29	0.279008	0.374	0.18	3.34579e-25	3	Gm45640
Irs2	2.05041e-29	0.389024	0.515	0.323	5.04606e-25	3	Irs2
Phlda1	2.1533e-29	0.502713	0.816	0.685	5.29927e-25	3	Phlda1
Mgst12	2.31569e-29	0.267475	0.97	0.865	5.69892e-25	3	Mgst1
Pxn1	2.58541e-29	0.253933	0.496	0.299	6.3627e-25	3	Pxn
Parp14	2.87621e-29	0.347378	0.456	0.218	7.07835e-25	3	Parp14
Tgfb2	3.26984e-29	0.381356	0.562	0.361	8.04709e-25	3	Tgfb2
Phf11b	7.52718e-29	0.282396	0.323	0.115	1.85244e-24	3	Phf11b
Gm43430	9.25293e-29	0.256073	0.375	0.194	2.27715e-24	3	Gm43430
Ltbp11	1.47063e-28	0.273748	0.661	0.389	3.61922e-24	3	Ltbp1
Cmah1	1.62537e-28	0.268807	0.606	0.318	4.00004e-24	3	Cmah
Pi15	1.66711e-28	0.303037	0.489	0.274	4.10277e-24	3	Pi15
Taok3	2.68704e-28	0.30776	0.535	0.313	6.61281e-24	3	Taok3
Ccl71	3.61348e-28	0.574328	0.775	0.633	8.89277e-24	3	Ccl7
1190002N15Rik	4.20465e-28	0.281406	0.431	0.243	1.03477e-23	3	1190002N15Rik
Ripk1	4.2744e-28	0.271361	0.463	0.287	1.05193e-23	3	Ripk1
Klf7	5.99161e-28	0.356183	0.682	0.491	1.47454e-23	3	Klf7
Rnf213	6.35663e-28	0.372438	0.564	0.355	1.56437e-23	3	Rnf213
Tuba1a	1.16992e-27	0.352078	0.962	0.911	2.87917e-23	3	Tuba1a
Mylip1	1.6561e-27	0.304194	0.575	0.352	4.07565e-23	3	Mylip
Jpt1	2.20487e-27	0.251201	0.786	0.683	5.42619e-23	3	Jpt1
Mpdz	2.32047e-27	0.257328	0.487	0.307	5.71069e-23	3	Mpdz
Phldb1	2.95126e-27	0.291942	0.572	0.385	7.26304e-23	3	Phldb1
Zc3hav1	2.95136e-27	0.284048	0.604	0.45	7.2633e-23	3	Zc3hav1
Pdgfd	2.96402e-27	0.28339	0.428	0.19	7.29445e-23	3	Pdgfd
Glud1	3.16482e-27	0.25066	0.793	0.7	7.78863e-23	3	Glud1
Gpc61	4.18526e-27	0.311095	0.572	0.366	1.02999e-22	3	Gpc6
Carhsp11	4.34438e-27	0.276646	0.75	0.588	1.06915e-22	3	Carhsp1
Isg15	4.59758e-27	0.541409	0.608	0.413	1.13146e-22	3	Isg15
Enpep	7.41388e-27	0.265956	0.353	0.122	1.82456e-22	3	Enpep
Fap1	1.51079e-26	0.296671	0.597	0.399	3.71806e-22	3	Fap
Ifit1	1.64953e-26	0.47641	0.455	0.239	4.0595e-22	3	Ifit1
Aida1	1.78295e-26	0.258696	0.674	0.544	4.38785e-22	3	Aida
Acvrl1	2.61391e-26	0.254772	0.527	0.35	6.43284e-22	3	Acvrl1
Ehd1	3.60109e-26	0.258141	0.703	0.596	8.86228e-22	3	Ehd1
Dnajb9	4.27269e-26	0.295365	0.635	0.519	1.05151e-21	3	Dnajb9
Nampt	8.09449e-26	0.320149	0.569	0.401	1.99205e-21	3	Nampt
Rps6ka31	8.82784e-26	0.28315	0.652	0.473	2.17253e-21	3	Rps6ka3
Hspa5	1.30796e-25	0.303728	0.984	0.969	3.21889e-21	3	Hspa5
Irf71	2.41615e-25	0.367926	0.544	0.334	5.94615e-21	3	Irf7
Scd1	4.00668e-25	0.281955	0.603	0.432	9.86045e-21	3	Scd1
Samhd11	5.06867e-25	0.334643	0.632	0.477	1.2474e-20	3	Samhd1
Nav11	1.56391e-24	0.291463	0.794	0.666	3.84878e-20	3	Nav1
Gja11	2.67412e-24	0.293809	0.791	0.69	6.58102e-20	3	Gja1
Arl4a	3.57786e-24	0.405897	0.595	0.395	8.80511e-20	3	Arl4a
March2	3.82147e-24	0.255664	0.586	0.412	9.40464e-20	3	March2
Edn11	6.44165e-24	0.378552	0.24	0.085	1.58529e-19	3	Edn1
BC0055371	7.76265e-24	0.338033	0.827	0.72	1.91039e-19	3	BC005537
Ackr11	9.60503e-24	0.262485	0.492	0.23	2.3638e-19	3	Ackr1
Gbp2	1.15459e-23	0.326798	0.568	0.368	2.84143e-19	3	Gbp2
Eif4a2	1.32589e-23	0.253205	0.839	0.768	3.26302e-19	3	Eif4a2
Elf1	2.142e-23	0.259431	0.599	0.449	5.27147e-19	3	Elf1
Ier2	2.69882e-23	0.335272	0.855	0.764	6.64179e-19	3	Ier2
Palm	2.75484e-23	0.301625	0.568	0.364	6.77966e-19	3	Palm
Ptx32	7.78046e-23	0.584162	0.6	0.465	1.91477e-18	3	Ptx3
Tnrc6b	1.12582e-22	0.252812	0.579	0.434	2.77065e-18	3	Tnrc6b
Myd88	1.38698e-22	0.277411	0.542	0.398	3.41337e-18	3	Myd88
Kif2a	1.79165e-22	0.328021	0.638	0.471	4.40926e-18	3	Kif2a
Diaph1	1.85704e-22	0.296824	0.59	0.397	4.57017e-18	3	Diaph1
Mafk	4.53925e-22	0.265192	0.403	0.196	1.11711e-17	3	Mafk
Dbn1	4.6014e-22	0.289146	0.68	0.56	1.1324e-17	3	Dbn1
Gstm21	5.12184e-22	0.258169	0.751	0.617	1.26048e-17	3	Gstm2
Smim1	5.23108e-22	0.261906	0.475	0.296	1.28737e-17	3	Smim1
Osr11	7.72533e-22	0.298585	0.58	0.348	1.9012e-17	3	Osr1
Ppp1r15b	8.84681e-22	0.267497	0.551	0.41	2.1772e-17	3	Ppp1r15b
Oasl21	2.24327e-21	0.331962	0.514	0.328	5.52068e-17	3	Oasl2
Ifit3	2.86319e-21	0.427232	0.329	0.146	7.04632e-17	3	Ifit3
Mir22hg	3.40883e-21	0.282416	0.602	0.445	8.38913e-17	3	Mir22hg
Btg2	8.94051e-21	0.266615	0.83	0.68	2.20026e-16	3	Btg2
Dhrs7	2.6217e-20	0.250791	0.694	0.576	6.45201e-16	3	Dhrs7
Ly6e1	2.79759e-20	0.300475	0.945	0.903	6.88487e-16	3	Ly6e
Smurf21	3.46428e-20	0.265294	0.54	0.374	8.52559e-16	3	Smurf2
Ctsh1	6.28842e-20	0.266751	0.87	0.798	1.54758e-15	3	Ctsh
Zyx1	7.94061e-20	0.276924	0.82	0.7	1.95418e-15	3	Zyx
Itpkc	1.34004e-19	0.28985	0.272	0.124	3.29784e-15	3	Itpkc
Ifih1	2.00112e-18	0.274773	0.39	0.211	4.92476e-14	3	Ifih1
Cat	2.61406e-18	0.253705	0.479	0.313	6.43321e-14	3	Cat
Krt10	1.45666e-17	0.256565	0.452	0.292	3.58484e-13	3	Krt10
Fbxw17	1.5025e-17	0.25336	0.353	0.161	3.69765e-13	3	Fbxw17
Gm44417	1.94833e-17	0.281125	0.279	0.158	4.79484e-13	3	Gm44417
Prkab2	4.61831e-17	0.261918	0.357	0.22	1.13657e-12	3	Prkab2
Zfand5	9.7327e-17	0.296331	0.76	0.724	2.39522e-12	3	Zfand5
Casp4	1.34531e-16	0.250513	0.472	0.338	3.31081e-12	3	Casp4
Lgals3bp1	2.15256e-16	0.27697	0.829	0.769	5.29746e-12	3	Lgals3bp
Arrdc3	2.54863e-16	0.278429	0.435	0.3	6.27217e-12	3	Arrdc3
Phf11d	5.22224e-15	0.269898	0.45	0.285	1.28519e-10	3	Phf11d
Tnfaip2	9.77952e-15	0.273089	0.76	0.706	2.40674e-10	3	Tnfaip2
Abl2	5.87535e-14	0.251644	0.407	0.276	1.44592e-09	3	Abl2
H2-T23	9.25755e-14	0.284443	0.849	0.769	2.27828e-09	3	H2-T23
Id2	1.98414e-13	0.348804	0.651	0.556	4.88296e-09	3	Id2
Has2	1.04558e-12	0.341636	0.467	0.362	2.57317e-08	3	Has2
Rhou1	1.31978e-12	0.269689	0.556	0.405	3.24798e-08	3	Rhou
Ccl21	5.48331e-10	0.266971	0.575	0.494	1.34944e-05	3	Ccl2
Krtdap1	2.64671e-09	0.25037	0.133	0.055	6.51355e-05	3	Krtdap
Rhob	1.47633e-05	0.255476	0.775	0.759	0.363325	3	Rhob
Dcn1	1.81078e-211	1.25207	1	0.997	4.45633e-207	4	Dcn
Gsn1	1.04326e-200	1.41485	1	0.963	2.56747e-196	4	Gsn
Tgfbi	2.93338e-193	1.85456	0.823	0.261	7.21904e-189	4	Tgfbi
Ltbp41	1.85912e-189	1.50143	0.835	0.254	4.5753e-185	4	Ltbp4
Angptl1	1.9343e-167	1.33501	0.642	0.055	4.76032e-163	4	Angptl1
Gas61	8.50876e-158	1.3108	0.926	0.47	2.09401e-153	4	Gas6
Clec3b2	7.57667e-153	1.08291	0.987	0.473	1.86462e-148	4	Clec3b
Ecm2	4.82446e-151	1.23989	0.665	0.137	1.1873e-146	4	Ecm2
Pcolce21	3.92284e-149	1.18216	0.909	0.481	9.65411e-145	4	Pcolce2
Fosb1	3.71724e-145	1.40073	0.935	0.704	9.14812e-141	4	Fosb
Klf41	2.33868e-139	1.18885	0.968	0.625	5.75548e-135	4	Klf4
mt-Nd31	2.36607e-132	0.940955	0.62	0.09	5.8229e-128	4	mt-Nd3
Cilp	8.91888e-130	2.14555	0.64	0.165	2.19494e-125	4	Cilp
Atf31	1.25585e-127	1.50508	0.874	0.516	3.09065e-123	4	Atf3
Igfbp61	1.26089e-119	0.985529	0.974	0.849	3.10304e-115	4	Igfbp6
Socs31	1.44122e-116	1.32173	0.863	0.674	3.54683e-112	4	Socs3
Fos1	1.45794e-116	1.23536	0.952	0.882	3.58799e-112	4	Fos
Cyp2f2	1.38e-114	1.71404	0.514	0.05	3.39618e-110	4	Cyp2f2
Zfp361	8.61429e-110	1.2041	0.912	0.731	2.11998e-105	4	Zfp36
Cd342	1.51066e-109	0.853333	0.949	0.604	3.71773e-105	4	Cd34
Egr11	2.99746e-109	1.09424	0.931	0.884	7.37674e-105	4	Egr1
Jund1	5.60424e-109	0.795899	0.987	0.97	1.3792e-104	4	Jund
mt-Nd2	1.70541e-108	0.680819	0.982	0.971	4.19701e-104	4	mt-Nd2
Pmp22	4.8845e-107	0.80663	0.891	0.764	1.20208e-102	4	Pmp22
Lum1	2.14561e-105	0.903489	0.983	0.903	5.28034e-101	4	Lum
Junb1	4.08705e-102	1.09034	0.936	0.913	1.00582e-97	4	Junb
Ppp1r15a1	4.10146e-102	1.06108	0.82	0.571	1.00937e-97	4	Ppp1r15a
Gstm12	2.7471e-99	0.833596	0.87	0.495	6.76062e-95	4	Gstm1
Abca8a1	2.27867e-98	0.981836	0.65	0.21	5.60779e-94	4	Abca8a
Itm2b1	1.42285e-97	0.469125	0.988	0.992	3.50163e-93	4	Itm2b
Slco2b1	2.68984e-97	0.747108	0.472	0.059	6.61969e-93	4	Slco2b1
Man1a2	2.49255e-96	0.83368	0.896	0.677	6.13416e-92	4	Man1a
mt-Rnr2	5.18286e-95	0.717254	0.992	0.993	1.2755e-90	4	mt-Rnr2
Cebpd1	4.9029e-94	1.08771	0.913	0.769	1.2066e-89	4	Cebpd
Myoc1	8.06184e-92	1.98473	0.438	0.046	1.98402e-87	4	Myoc
Timp22	1.19586e-90	0.601798	0.988	0.972	2.94301e-86	4	Timp2
Ogn2	9.14818e-88	1.06384	0.862	0.487	2.25137e-83	4	Ogn
Zbtb202	7.27875e-86	0.684283	0.94	0.805	1.7913e-81	4	Zbtb20
Pik3r11	4.23345e-84	0.799608	0.699	0.447	1.04185e-79	4	Pik3r1
Entpd22	6.02397e-84	0.80835	0.709	0.381	1.4825e-79	4	Entpd2
Ubc1	8.0032e-83	0.771006	0.966	0.955	1.96959e-78	4	Ubc
Ahnak2	4.99607e-81	0.578322	0.979	0.963	1.22953e-76	4	Ahnak
Adh71	1.17864e-80	0.826387	0.548	0.19	2.90062e-76	4	Adh7
Crip2	9.90589e-80	0.83847	0.681	0.364	2.43784e-75	4	Crip2
Selenop1	1.10089e-77	0.786274	0.904	0.667	2.70929e-73	4	Selenop
Dapk12	7.79031e-77	0.815726	0.751	0.441	1.9172e-72	4	Dapk1
Id31	1.37676e-76	0.945013	0.882	0.726	3.3882e-72	4	Id3
Smoc21	4.77804e-76	1.26106	0.65	0.297	1.17587e-71	4	Smoc2
Icam11	1.22871e-75	0.812291	0.657	0.333	3.02386e-71	4	Icam1
Cyb5a1	2.08885e-75	0.57087	0.907	0.868	5.14066e-71	4	Cyb5a
Zfp36l12	4.20692e-75	0.828371	0.941	0.852	1.03532e-70	4	Zfp36l1
Jun1	7.07963e-74	0.851298	0.957	0.939	1.7423e-69	4	Jun
Pnp1	2.06954e-73	0.946087	0.881	0.821	5.09313e-69	4	Pnp
Pnrc11	8.87553e-73	0.705604	0.87	0.816	2.18427e-68	4	Pnrc1
Ar1	2.73544e-72	0.711589	0.799	0.581	6.73191e-68	4	Ar
Irf11	2.74322e-72	1.13156	0.7	0.449	6.75107e-68	4	Irf1
Ddx51	3.2685e-72	0.526632	0.958	0.966	8.04377e-68	4	Ddx5
Socs11	5.95975e-72	1.13246	0.675	0.389	1.46669e-67	4	Socs1
Ccnl11	7.46099e-72	0.785263	0.831	0.699	1.83615e-67	4	Ccnl1
Mcl11	2.79392e-71	0.808107	0.886	0.87	6.87583e-67	4	Mcl1
Ablim12	3.04111e-71	0.690649	0.705	0.415	7.48416e-67	4	Ablim1
Fgl21	2.03035e-70	1.06795	0.812	0.63	4.99669e-66	4	Fgl2
Itgbl1	1.37768e-69	0.772983	0.572	0.247	3.39047e-65	4	Itgbl1
Sparcl1	2.98248e-69	0.791323	0.444	0.147	7.33989e-65	4	Sparcl1
Cd81	3.00149e-69	0.440232	0.956	0.972	7.38668e-65	4	Cd81
Tppp31	4.41653e-69	0.889096	0.726	0.419	1.08691e-64	4	Tppp3
Cd91	2.49919e-68	0.597765	0.923	0.819	6.15051e-64	4	Cd9
Tuba1a1	2.12338e-66	0.661174	0.938	0.916	5.22565e-62	4	Tuba1a
Atp1a2	1.82475e-64	0.520763	0.266	0.011	4.49071e-60	4	Atp1a2
Aff31	8.25877e-64	0.592716	0.407	0.1	2.03248e-59	4	Aff3
Ghr1	9.98062e-64	0.755091	0.66	0.376	2.45623e-59	4	Ghr
Nfix2	5.02067e-63	0.513892	0.908	0.848	1.23559e-58	4	Nfix
Plpp31	1.12892e-62	0.530191	0.949	0.83	2.77826e-58	4	Plpp3
Nfib2	4.00104e-62	0.822476	0.769	0.563	9.84655e-58	4	Nfib
Pdgfrl	5.10595e-62	0.768308	0.462	0.134	1.25658e-57	4	Pdgfrl
Tnxb2	6.79565e-62	0.586316	0.94	0.557	1.67241e-57	4	Tnxb
Ddx3x1	8.4668e-62	0.723138	0.871	0.827	2.08368e-57	4	Ddx3x
Aspn	5.06759e-61	0.934866	0.699	0.463	1.24713e-56	4	Aspn
Apod1	2.50932e-60	1.04612	0.873	0.683	6.17544e-56	4	Apod
Ubb1	2.62461e-60	0.494701	0.958	0.963	6.45917e-56	4	Ubb
Dpep11	6.03885e-60	0.770264	0.819	0.595	1.48616e-55	4	Dpep1
Cdkn1a	1.17964e-57	0.901753	0.655	0.384	2.90309e-53	4	Cdkn1a
Rnase42	4.32834e-57	0.476552	0.97	0.968	1.0652e-52	4	Rnase4
Hpgd	1.01923e-56	0.679295	0.38	0.079	2.50832e-52	4	Hpgd
Ly6a2	5.58957e-56	0.56461	0.983	0.845	1.37559e-51	4	Ly6a
Wsb11	5.4197e-55	0.725461	0.699	0.534	1.33379e-50	4	Wsb1
Scara52	5.79853e-55	0.677809	0.736	0.397	1.42702e-50	4	Scara5
S100a102	9.04246e-55	0.394361	0.967	0.956	2.22535e-50	4	S100a10
Lsamp	9.39183e-55	0.427385	0.234	0.003	2.31133e-50	4	Lsamp
Sertad11	1.19565e-54	0.679521	0.636	0.423	2.9425e-50	4	Sertad1
Gpx32	1.36478e-54	0.990384	0.876	0.922	3.35872e-50	4	Gpx3
Galnt151	1.68909e-54	0.770544	0.488	0.168	4.15684e-50	4	Galnt15
AW1120101	4.03488e-54	0.721049	0.54	0.266	9.92983e-50	4	AW112010
Serping13	3.42341e-53	0.489284	0.979	0.969	8.42502e-49	4	Serping1
Add32	8.23476e-53	0.563559	0.764	0.554	2.02657e-48	4	Add3
Ly6c12	8.5448e-53	0.589599	0.933	0.613	2.10287e-48	4	Ly6c1
Klf9	1.92957e-52	0.69773	0.756	0.679	4.74867e-48	4	Klf9
C1qtnf3	2.28908e-52	0.854583	0.42	0.136	5.63342e-48	4	C1qtnf3
Dusp11	3.22864e-51	0.861723	0.909	0.809	7.94569e-47	4	Dusp1
Osr21	7.95627e-51	0.879327	0.673	0.424	1.95804e-46	4	Osr2
Eif1	8.42827e-51	0.290707	0.988	0.993	2.0742e-46	4	Eif1
Celf22	1.21727e-50	0.567747	0.803	0.628	2.99571e-46	4	Celf2
Nupr1	4.07006e-50	0.793378	0.87	0.845	1.00164e-45	4	Nupr1
Rarres22	9.2286e-50	0.334299	0.971	0.85	2.27116e-45	4	Rarres2
Adamts12	5.9941e-49	0.814995	0.825	0.654	1.47515e-44	4	Adamts1
Aldh21	2.23703e-47	0.50734	0.8	0.776	5.50534e-43	4	Aldh2
Akap121	4.79643e-47	0.642758	0.581	0.361	1.1804e-42	4	Akap12
Aldh3a1	7.08113e-47	0.801304	0.194	0.002	1.74267e-42	4	Aldh3a1
Nfia2	4.34735e-46	0.57543	0.78	0.572	1.06988e-41	4	Nfia
Deptor	1.56261e-45	0.558484	0.39	0.099	3.84558e-41	4	Deptor
Ntn11	2.52407e-45	0.705426	0.598	0.305	6.21175e-41	4	Ntn1
Hmcn2	6.31533e-45	0.888161	0.287	0.07	1.5542e-40	4	Hmcn2
Prnp1	9.80211e-45	0.498402	0.841	0.836	2.4123e-40	4	Prnp
Malat11	1.27541e-43	0.388365	0.998	0.989	3.13879e-39	4	Malat1
Ppp1r14a	1.521e-43	0.471903	0.193	0.01	3.74317e-39	4	Ppp1r14a
Klf21	2.6217e-43	0.838309	0.832	0.639	6.452e-39	4	Klf2
Penk1	6.62053e-43	0.527042	0.378	0.133	1.62931e-38	4	Penk
Rspo1	2.45743e-42	0.424686	0.201	0.014	6.04775e-38	4	Rspo1
Crip11	9.4673e-42	0.3693	0.979	0.98	2.3299e-37	4	Crip1
Fth12	2.49573e-41	0.311491	0.996	0.998	6.14199e-37	4	Fth1
Gstt11	3.23635e-41	0.550173	0.537	0.294	7.96465e-37	4	Gstt1
Dpt2	7.78923e-41	0.509288	0.945	0.711	1.91693e-36	4	Dpt
Cdh4	8.77364e-40	0.404656	0.175	0.003	2.15919e-35	4	Cdh4
Adh11	3.81396e-39	0.492143	0.419	0.171	9.38615e-35	4	Adh1
Il1r21	3.84888e-39	0.929638	0.602	0.398	9.4721e-35	4	Il1r2
Pxdc1	5.87297e-39	0.735146	0.51	0.316	1.44534e-34	4	Pxdc1
Btg21	6.58091e-39	0.617345	0.809	0.69	1.61956e-34	4	Btg2
Mgst13	2.65913e-38	0.392524	0.91	0.876	6.54411e-34	4	Mgst1
Inmt1	7.45607e-38	0.852144	0.389	0.133	1.83494e-33	4	Inmt
Ifngr11	1.41886e-37	0.533037	0.689	0.619	3.49182e-33	4	Ifngr1
Agtr1a1	3.28637e-37	0.455289	0.399	0.181	8.08774e-33	4	Agtr1a
Fcgrt1	3.28732e-37	0.476284	0.808	0.8	8.0901e-33	4	Fcgrt
Ifrd11	6.93693e-37	0.677866	0.775	0.709	1.70718e-32	4	Ifrd1
Clk11	1.24551e-36	0.556398	0.678	0.566	3.06521e-32	4	Clk1
Cadm32	4.18205e-36	0.554799	0.553	0.352	1.0292e-31	4	Cadm3
Lepr	4.70417e-36	0.479452	0.255	0.05	1.1577e-31	4	Lepr
Gadd45g1	6.07074e-36	0.745686	0.803	0.747	1.49401e-31	4	Gadd45g
Flt3l	1.01565e-35	0.456619	0.289	0.092	2.49951e-31	4	Flt3l
Irx1	1.22897e-35	0.668985	0.5	0.305	3.0245e-31	4	Irx1
Ism1	7.39356e-35	0.448223	0.344	0.149	1.81955e-30	4	Ism1
St3gal11	1.02158e-34	0.551298	0.621	0.458	2.51411e-30	4	St3gal1
Has11	1.08076e-34	0.889498	0.697	0.509	2.65974e-30	4	Has1
Gpc32	2.78629e-34	0.561752	0.774	0.685	6.85706e-30	4	Gpc3
Timp31	6.33349e-34	0.762524	0.819	0.698	1.55867e-29	4	Timp3
Ier21	1.07235e-33	0.561772	0.829	0.772	2.63906e-29	4	Ier2
Irx2	1.32552e-33	0.54751	0.427	0.24	3.2621e-29	4	Irx2
Bmp4	2.83124e-33	0.411679	0.21	0.036	6.96768e-29	4	Bmp4
Atf4	1.5191e-32	0.506021	0.827	0.844	3.7385e-28	4	Atf4
Cavin12	2.33306e-32	0.369832	0.887	0.788	5.74166e-28	4	Cavin1
Ephx11	5.8338e-32	0.424298	0.42	0.204	1.4357e-27	4	Ephx1
Brd2	1.2321e-31	0.592845	0.693	0.659	3.03219e-27	4	Brd2
Reck1	1.42188e-31	0.553765	0.554	0.383	3.49924e-27	4	Reck
Acta1	1.58916e-31	0.355715	0.234	0.048	3.91093e-27	4	Acta1
Pim11	3.37826e-31	0.740879	0.738	0.675	8.3139e-27	4	Pim1
Eif4a21	4.34763e-31	0.42596	0.765	0.779	1.06995e-26	4	Eif4a2
Mt11	1.73075e-30	0.433805	0.962	0.951	4.25938e-26	4	Mt1
Ddah21	1.98978e-30	0.406888	0.758	0.755	4.89686e-26	4	Ddah2
Cpq2	4.38426e-30	0.418569	0.713	0.65	1.07897e-25	4	Cpq
Serpinf1	6.64922e-30	0.369106	0.961	0.972	1.63637e-25	4	Serpinf1
Serpina3c	1.40839e-29	0.449558	0.277	0.085	3.46606e-25	4	Serpina3c
Gja12	2.27909e-29	0.547988	0.739	0.7	5.60884e-25	4	Gja1
Igfbp52	3.13966e-29	0.571131	0.651	0.411	7.7267e-25	4	Igfbp5
mt-Nd4	4.80383e-29	0.329398	0.982	0.981	1.18222e-24	4	mt-Nd4
Cys1	6.18384e-29	0.288219	0.217	0.062	1.52184e-24	4	Cys1
Csrnp11	9.82371e-29	0.607862	0.544	0.383	2.41761e-24	4	Csrnp1
Gm268021	1.01292e-28	0.712043	0.364	0.146	2.49281e-24	4	Gm26802
Ramp1	1.64278e-28	0.388368	0.199	0.037	4.04289e-24	4	Ramp1
Emp1	2.43369e-28	0.55621	0.9	0.952	5.98931e-24	4	Emp1
Cdon1	3.67398e-28	0.636739	0.528	0.369	9.04166e-24	4	Cdon
Nkain4	4.36636e-28	0.356545	0.166	0.021	1.07456e-23	4	Nkain4
Mn1	6.78461e-28	0.398308	0.316	0.118	1.66969e-23	4	Mn1
Spon22	1.94644e-27	0.41251	0.646	0.409	4.79018e-23	4	Spon2
Tiparp1	2.05561e-27	0.612183	0.532	0.408	5.05885e-23	4	Tiparp
Fxyd12	3.27736e-27	0.408307	0.829	0.752	8.06558e-23	4	Fxyd1
Ppl1	7.32262e-27	0.353838	0.307	0.106	1.8021e-22	4	Ppl
Rtn4r	1.30532e-26	0.254204	0.132	0.007	3.21239e-22	4	Rtn4r
AC154176.2	4.94728e-26	0.454249	0.338	0.19	1.21753e-21	4	AC154176.2
Tob1	5.73827e-26	0.520566	0.378	0.21	1.41219e-21	4	Tob1
Nrn1	6.65895e-26	0.325487	0.226	0.068	1.63877e-21	4	Nrn1
mt-Nd5	7.70937e-26	0.39699	0.811	0.851	1.89728e-21	4	mt-Nd5
Foxo11	8.81118e-26	0.446887	0.412	0.24	2.16843e-21	4	Foxo1
Tnfaip61	9.17971e-26	0.826651	0.811	0.757	2.25913e-21	4	Tnfaip6
Arhgap201	2.83527e-25	0.380629	0.426	0.233	6.9776e-21	4	Arhgap20
H2-Q41	3.27624e-25	0.488049	0.452	0.301	8.06283e-21	4	H2-Q4
Tnmd	3.771e-25	0.278919	0.11	0.005	9.28044e-21	4	Tnmd
Gpnmb	4.30807e-25	0.492726	0.442	0.263	1.06022e-20	4	Gpnmb
Mir99ahg1	5.27957e-25	0.518338	0.595	0.477	1.2993e-20	4	Mir99ahg
Apoe2	5.51311e-25	1.16222	0.55	0.384	1.35678e-20	4	Apoe
Slc29a11	9.45957e-25	0.396756	0.488	0.366	2.328e-20	4	Slc29a1
Fam102b1	1.09149e-24	0.350325	0.669	0.6	2.68617e-20	4	Fam102b
Stxbp61	1.38613e-24	0.31253	0.325	0.182	3.41127e-20	4	Stxbp6
Irs21	1.40989e-24	0.510557	0.476	0.337	3.46975e-20	4	Irs2
Eln	1.89226e-24	0.95724	0.709	0.582	4.65686e-20	4	Eln
Btg1	4.441e-24	0.528	0.811	0.828	1.09293e-19	4	Btg1
Prss12	6.80382e-24	0.283281	0.189	0.047	1.67442e-19	4	Prss12
Gm101151	7.33812e-24	0.410642	0.43	0.251	1.80591e-19	4	Gm10115
Cavin31	1.95114e-23	0.293694	0.844	0.872	4.80176e-19	4	Cavin3
Sptbn12	2.61904e-23	0.284663	0.901	0.925	6.44545e-19	4	Sptbn1
Gem2	3.05271e-23	0.59847	0.648	0.515	7.51271e-19	4	Gem
Ptgfr	3.38402e-23	0.517141	0.311	0.137	8.32807e-19	4	Ptgfr
mt-Rnr1	3.99202e-23	0.36947	0.936	0.945	9.82436e-19	4	mt-Rnr1
Mettl7a11	5.21324e-23	0.360582	0.301	0.151	1.28298e-18	4	Mettl7a1
Zic1	5.83449e-23	0.392956	0.264	0.112	1.43587e-18	4	Zic1
Zfand51	6.08678e-23	0.520998	0.718	0.729	1.49796e-18	4	Zfand5
Spock2	9.3185e-23	0.266513	0.167	0.03	2.29328e-18	4	Spock2
Abca91	3.97867e-22	0.35909	0.308	0.14	9.79151e-18	4	Abca9
Amy1	4.97433e-22	0.278649	0.216	0.075	1.22418e-17	4	Amy1
Ier31	6.65988e-22	0.575243	0.754	0.667	1.639e-17	4	Ier3
Dleu21	1.35868e-21	0.453792	0.392	0.241	3.3437e-17	4	Dleu2
Nbl11	1.47555e-21	0.334966	0.858	0.879	3.63133e-17	4	Nbl1
Kcnj8	1.7594e-21	0.282203	0.189	0.057	4.32988e-17	4	Kcnj8
Ldb21	2.10856e-21	0.36481	0.341	0.161	5.18917e-17	4	Ldb2
Akr1c141	2.49307e-21	0.457807	0.367	0.185	6.13544e-17	4	Akr1c14
Mat2a1	5.8665e-21	0.417939	0.751	0.748	1.44375e-16	4	Mat2a
Glt8d2	6.63095e-21	0.26259	0.223	0.079	1.63188e-16	4	Glt8d2
Midn1	7.62012e-21	0.542584	0.566	0.458	1.87531e-16	4	Midn
Nceh1	8.8115e-21	0.302299	0.213	0.059	2.16851e-16	4	Nceh1
Txnip1	9.55732e-21	0.600018	0.654	0.575	2.35206e-16	4	Txnip
Thrb	1.5914e-20	0.274695	0.216	0.086	3.91642e-16	4	Thrb
Bcl11b	1.86606e-20	0.340458	0.187	0.058	4.59238e-16	4	Bcl11b
Arid5a1	2.61332e-20	0.41834	0.359	0.193	6.43139e-16	4	Arid5a
Ackr12	3.13065e-20	0.404859	0.412	0.252	7.70453e-16	4	Ackr1
Sectm1a	3.17825e-20	0.294753	0.153	0.038	7.82167e-16	4	Sectm1a
Nfkbiz1	3.73531e-20	0.534767	0.747	0.665	9.19259e-16	4	Nfkbiz
Pcsk62	3.91024e-20	0.515252	0.431	0.274	9.6231e-16	4	Pcsk6
Htra11	5.94184e-20	0.455083	0.805	0.815	1.46229e-15	4	Htra1
Id21	6.12378e-20	0.58421	0.604	0.565	1.50706e-15	4	Id2
Srsf5	6.61961e-20	0.269617	0.794	0.854	1.62909e-15	4	Srsf5
Ang1	1.09905e-19	0.444311	0.514	0.434	2.70477e-15	4	Ang
Xist1	1.79959e-19	0.303264	0.938	0.841	4.42879e-15	4	Xist
Meg32	2.79908e-19	0.618348	0.776	0.725	6.88853e-15	4	Meg3
Sema3b	3.29432e-19	0.376751	0.301	0.172	8.10732e-15	4	Sema3b
Herpud1	3.6973e-19	0.46474	0.607	0.579	9.09906e-15	4	Herpud1
Dnajb91	6.48782e-19	0.499849	0.574	0.531	1.59665e-14	4	Dnajb9
Gdap101	7.35365e-19	0.410752	0.303	0.141	1.80973e-14	4	Gdap10
Smim141	8.01846e-19	0.257691	0.71	0.784	1.97334e-14	4	Smim14
Omd	9.58861e-19	0.344357	0.279	0.154	2.35976e-14	4	Omd
Abca12	1.42739e-18	0.42016	0.609	0.501	3.51282e-14	4	Abca1
Peg3	1.68762e-18	0.428091	0.324	0.171	4.15324e-14	4	Peg3
Adam331	2.45611e-18	0.336807	0.303	0.165	6.04448e-14	4	Adam33
Lpar11	2.6568e-18	0.382804	0.679	0.675	6.53839e-14	4	Lpar1
Cryab1	5.32856e-18	0.322895	0.606	0.493	1.31136e-13	4	Cryab
BC0055372	8.28601e-18	0.38834	0.721	0.735	2.03919e-13	4	BC005537
Cyr611	8.69857e-18	0.654455	0.795	0.8	2.14072e-13	4	Cyr61
Cdh13	1.01214e-17	0.363796	0.314	0.186	2.49088e-13	4	Cdh13
Kctd121	1.15169e-17	0.345197	0.319	0.197	2.8343e-13	4	Kctd12
Fmo2	1.52032e-17	0.60582	0.263	0.136	3.74151e-13	4	Fmo2
Fyn2	2.3124e-17	0.395719	0.64	0.537	5.69082e-13	4	Fyn
Rabac1	6.24147e-17	0.253599	0.867	0.927	1.53603e-12	4	Rabac1
Il6ra1	7.05757e-17	0.380006	0.379	0.231	1.73687e-12	4	Il6ra
Ifi2052	7.47704e-17	0.360176	0.754	0.612	1.8401e-12	4	Ifi205
Pbx1	1.1499e-16	0.380267	0.646	0.679	2.82989e-12	4	Pbx1
Gm42418	1.23002e-16	0.475667	0.97	0.994	3.02709e-12	4	Gm42418
Gas1	1.52449e-16	0.568157	0.784	0.8	3.75177e-12	4	Gas1
Nme3	2.21767e-16	0.299805	0.318	0.211	5.4577e-12	4	Nme3
Esr11	3.4305e-16	0.36903	0.434	0.321	8.44246e-12	4	Esr1
Kdm6b1	4.30167e-16	0.479055	0.541	0.468	1.05864e-11	4	Kdm6b
Il17ra2	7.19247e-16	0.395486	0.526	0.436	1.77007e-11	4	Il17ra
Tmeff22	8.94388e-16	0.440624	0.51	0.386	2.20109e-11	4	Tmeff2
Tmem47	8.952e-16	0.360798	0.331	0.241	2.20309e-11	4	Tmem47
Irx5	9.93774e-16	0.405357	0.312	0.204	2.44568e-11	4	Irx5
Tubb4b	1.50747e-15	0.4495	0.598	0.584	3.70988e-11	4	Tubb4b
Nfkbia2	2.50178e-15	0.291028	0.854	0.788	6.15687e-11	4	Nfkbia
Ebf12	2.94223e-15	0.256615	0.86	0.896	7.24083e-11	4	Ebf1
Podn1	3.17037e-15	0.399071	0.453	0.313	7.80227e-11	4	Podn
Slc8b1	3.47766e-15	0.256454	0.215	0.087	8.55853e-11	4	Slc8b1
Dnajb41	3.76052e-15	0.430391	0.527	0.475	9.25463e-11	4	Dnajb4
Arhgap211	3.9616e-15	0.360945	0.469	0.373	9.74949e-11	4	Arhgap21
Gls	4.96066e-15	0.422356	0.614	0.635	1.22082e-10	4	Gls
Vit	5.40546e-15	0.413097	0.224	0.106	1.33028e-10	4	Vit
Erdr1	5.65451e-15	0.372885	0.438	0.342	1.39158e-10	4	Erdr1
Sash11	6.77086e-15	0.417244	0.548	0.468	1.66631e-10	4	Sash1
Cyp4b11	9.52074e-15	0.439776	0.312	0.223	2.34305e-10	4	Cyp4b1
Csf12	1.42116e-14	0.299077	0.708	0.65	3.49749e-10	4	Csf1
Cygb1	2.37061e-14	0.504717	0.684	0.737	5.83406e-10	4	Cygb
Tmem132c	2.92796e-14	0.335608	0.209	0.093	7.2057e-10	4	Tmem132c
Tmem1581	3.5476e-14	0.445527	0.454	0.345	8.73065e-10	4	Tmem158
Ski	6.11973e-14	0.323602	0.636	0.655	1.50607e-09	4	Ski
Cldn10	8.35222e-14	0.543834	0.307	0.181	2.05548e-09	4	Cldn10
Thbs4	8.8411e-14	1.12694	0.127	0.036	2.1758e-09	4	Thbs4
Clec2d2	9.34535e-14	0.336789	0.784	0.788	2.29989e-09	4	Clec2d
Col15a11	1.37528e-13	0.313164	0.543	0.456	3.38457e-09	4	Col15a1
Mafk1	1.43973e-13	0.343919	0.337	0.213	3.54317e-09	4	Mafk
Ramp21	1.61065e-13	0.387182	0.573	0.459	3.96381e-09	4	Ramp2
Qpct2	2.11288e-13	0.33964	0.547	0.482	5.19981e-09	4	Qpct
Nufip2	2.35504e-13	0.406404	0.552	0.541	5.79575e-09	4	Nufip2
Acvrl11	3.28344e-13	0.370358	0.452	0.367	8.08055e-09	4	Acvrl1
H2-T231	3.34217e-13	0.301321	0.737	0.784	8.22507e-09	4	H2-T23
Npy1r	3.58644e-13	0.361363	0.196	0.087	8.82622e-09	4	Npy1r
Metrnl1	3.88125e-13	0.301033	0.707	0.718	9.55176e-09	4	Metrnl
Trib11	3.95948e-13	0.59807	0.53	0.422	9.74428e-09	4	Trib1
Dock9	4.08855e-13	0.253631	0.183	0.064	1.00619e-08	4	Dock9
Glud11	5.28943e-13	0.298904	0.669	0.717	1.30173e-08	4	Glud1
Hspa51	5.95709e-13	0.276022	0.944	0.973	1.46604e-08	4	Hspa5
Ier51	8.8933e-13	0.435119	0.703	0.69	2.18864e-08	4	Ier5
Aldh1a11	9.30724e-13	0.25416	0.391	0.268	2.29051e-08	4	Aldh1a1
Slc1a51	1.1602e-12	0.336938	0.496	0.459	2.85526e-08	4	Slc1a5
F31	1.21748e-12	0.752914	0.408	0.335	2.99621e-08	4	F3
Xdh2	1.5224e-12	0.366959	0.6	0.537	3.74663e-08	4	Xdh
Bag3	1.88635e-12	0.407415	0.593	0.551	4.6423e-08	4	Bag3
Maff1	1.97828e-12	0.495527	0.446	0.362	4.86856e-08	4	Maff
Tbx15	2.20583e-12	0.393375	0.433	0.353	5.42855e-08	4	Tbx15
Clmp1	2.4708e-12	0.326998	0.678	0.7	6.08064e-08	4	Clmp
Col4a41	2.55271e-12	0.27619	0.192	0.08	6.28223e-08	4	Col4a4
Pard3b	2.74332e-12	0.283816	0.259	0.127	6.75132e-08	4	Pard3b
Lgals3	3.41127e-12	0.428659	0.721	0.677	8.39514e-08	4	Lgals3
Cebpb	4.38611e-12	0.435196	0.891	0.948	1.07942e-07	4	Cebpb
Stat5b	5.61431e-12	0.30824	0.292	0.215	1.38168e-07	4	Stat5b
Gbp21	6.48805e-12	0.515127	0.474	0.388	1.59671e-07	4	Gbp2
Rora	6.55482e-12	0.411811	0.514	0.518	1.61314e-07	4	Rora
Myd881	7.82922e-12	0.43417	0.466	0.413	1.92677e-07	4	Myd88
Itpkc1	8.84912e-12	0.398371	0.251	0.134	2.17777e-07	4	Itpkc
Ckb1	1.03634e-11	0.308557	0.465	0.377	2.55043e-07	4	Ckb
Pim3	1.13802e-11	0.347125	0.335	0.254	2.80066e-07	4	Pim3
Cyp26b11	1.30278e-11	0.673866	0.357	0.249	3.20613e-07	4	Cyp26b1
Trip101	1.55089e-11	0.296952	0.445	0.389	3.81675e-07	4	Trip10
Hnrnph1	1.77929e-11	0.300534	0.742	0.804	4.37883e-07	4	Hnrnph1
Gm37606	2.14207e-11	0.270863	0.301	0.234	5.27162e-07	4	Gm37606
Atp9a	2.41634e-11	0.267243	0.228	0.129	5.94662e-07	4	Atp9a
Atp1b3	3.16229e-11	0.380963	0.566	0.59	7.78239e-07	4	Atp1b3
Map3k81	3.50194e-11	0.32636	0.33	0.243	8.61827e-07	4	Map3k8
Ccdc801	4.42271e-11	0.393763	0.858	0.901	1.08843e-06	4	Ccdc80
Tns11	5.85345e-11	0.316633	0.504	0.452	1.44053e-06	4	Tns1
C130023A14Rik	6.60922e-11	0.262958	0.268	0.175	1.62653e-06	4	C130023A14Rik
Nampt1	1.08986e-10	0.381113	0.437	0.423	2.68215e-06	4	Nampt
Tnfsf9	1.22584e-10	0.521587	0.299	0.208	3.01678e-06	4	Tnfsf9
Comt1	1.57898e-10	0.260038	0.687	0.727	3.88586e-06	4	Comt
Clic42	1.64516e-10	0.334292	0.755	0.799	4.04875e-06	4	Clic4
Pth1r	1.73782e-10	0.382001	0.478	0.454	4.27677e-06	4	Pth1r
Lgr5	1.79106e-10	0.278954	0.142	0.041	4.40779e-06	4	Lgr5
Phldb11	2.04268e-10	0.282818	0.435	0.408	5.02703e-06	4	Phldb1
Il62	2.50817e-10	0.564046	0.484	0.357	6.1726e-06	4	Il6
Klf61	3.10098e-10	0.505132	0.828	0.856	7.63152e-06	4	Klf6
Atf5	3.38832e-10	0.279601	0.649	0.718	8.33866e-06	4	Atf5
Blvrb1	4.05829e-10	0.269858	0.659	0.711	9.98746e-06	4	Blvrb
Myc1	4.9654e-10	0.44294	0.45	0.386	1.22199e-05	4	Myc
Fndc12	5.29381e-10	0.259655	0.691	0.631	1.30281e-05	4	Fndc1
Arrdc31	5.63967e-10	0.451604	0.386	0.312	1.38792e-05	4	Arrdc3
Boc	8.02889e-10	0.290273	0.258	0.168	1.97591e-05	4	Boc
Mfap41	1.22563e-09	0.985663	0.48	0.457	3.01628e-05	4	Mfap4
Fmo1	1.36351e-09	0.309461	0.302	0.195	3.3556e-05	4	Fmo1
Sbno2	2.00668e-09	0.472748	0.436	0.418	4.93843e-05	4	Sbno2
Nfil3	2.22638e-09	0.411505	0.466	0.4	5.47912e-05	4	Nfil3
Sh3d191	2.49611e-09	0.270884	0.46	0.463	6.14293e-05	4	Sh3d19
Neat1	3.19651e-09	0.291985	0.88	0.916	7.86661e-05	4	Neat1
Pcmtd1	3.24513e-09	0.294949	0.461	0.476	7.98627e-05	4	Pcmtd1
Azin11	3.42908e-09	0.378218	0.532	0.515	8.43897e-05	4	Azin1
Lamb22	5.51355e-09	0.30695	0.723	0.749	0.000135688	4	Lamb2
Tmod2	6.43036e-09	0.271667	0.291	0.2	0.000158251	4	Tmod2
Gm37420	6.45725e-09	0.278568	0.213	0.115	0.000158913	4	Gm37420
Aplp21	7.7273e-09	0.302284	0.708	0.751	0.000190169	4	Aplp2
Dlc11	8.64471e-09	0.276299	0.501	0.469	0.000212746	4	Dlc1
Sulf21	1.12493e-08	0.449987	0.439	0.35	0.000276846	4	Sulf2
Frmd61	1.25021e-08	0.380159	0.651	0.657	0.000307676	4	Frmd6
Pde4b	1.78732e-08	0.384552	0.215	0.137	0.000439859	4	Pde4b
Naaa2	1.83012e-08	0.274074	0.416	0.343	0.000450393	4	Naaa
Ndel1	2.26647e-08	0.276599	0.57	0.625	0.000557779	4	Ndel1
Anpep2	3.12171e-08	0.2872	0.591	0.573	0.000768252	4	Anpep
Myl12b1	3.51058e-08	0.272488	0.723	0.798	0.000863954	4	Myl12b
Kcnq1ot11	4.17973e-08	0.325794	0.577	0.584	0.00102863	4	Kcnq1ot1
[truncated: 632 more rows]
