# Supplementary material for: LRRC15+ myofibroblasts dictate the stromal setpoint to suppress tumour immunity
Source: Nature. 2022 Sep 28;611(7934):148–54. doi: 10.1038/s41586-022-05272-1 (PMC9630141; doi:10.1038/s41586-022-05272-1)
Supplement: Supplementary file 7 — Information for antibodies used in this manuscript. [file 41586_2022_5272_MOESM7_ESM.xlsx]

## Sheet: Sheet1
ST6: Antibody information
FACS antibodies used
Marker (all anti-mouse)	fluorochrome	clone	vendor	cat no.	Dilution	Reference website
CD45	BUV395	30-F11	Biolegend	103139	1:300	https://www.biolegend.com/en-us/products/brilliant-violet-605-anti-mouse-cd45-antibody-8721
Epcam	APC-Cy7	G8.8	Biolegend	118218	1:200	https://www.bdbiosciences.com/en-us/products/reagents/flow-cytometry-reagents/research-reagents/single-color-antibodies-ruo/buv395-rat-anti-mouse-cd273.565102
CD31	PE-Cy7	390	BD	561410	1:1000	https://www.bdbiosciences.com/en-us/products/reagents/flow-cytometry-reagents/research-reagents/single-color-antibodies-ruo/pe-cy-7-rat-anti-mouse-cd31.561410
PDPN	APC	8.1.1	Biolegend	127410	1:800	https://www.biolegend.com/en-us/products/apc-anti-mouse-podoplanin-antibody-6656?GroupID=BLG5772
CD24	BUV737	M1/69	BD	612832	1:200	https://www.bdbiosciences.com/en-us/products/reagents/flow-cytometry-reagents/research-reagents/single-color-antibodies-ruo/buv737-rat-anti-mouse-cd24.612832
LRRC15	purified mIgG2a	M25	In house	-	1:200	See citation 10: Dominguez, Muller et al. Cancer Discovery, 2020
CD90.2 (Thy1.2)	BUV395	30-H12	BD	565527	1:200	https://www.bdbiosciences.com/en-us/products/reagents/flow-cytometry-reagents/research-reagents/single-color-antibodies-ruo/buv395-rat-anti-mouse-cd90-2.565257
CD8a	BUV737	53-6.7	BD	612759	1:200	https://www.bdbiosciences.com/jp/reagents/research/antibodies-buffers/immunology-reagents/anti-mouse-antibodies/cell-surface-antigens/buv737-rat-anti-mouse-cd8a-53-67/p/612759
PD1	BV785	29F.1A12	Biolegend	135225	1:200	https://www.biolegend.com/en-us/search-results/brilliant-violet-785-anti-mouse-cd279-pd-1-antibody-9874
TIM3	BV711	RMT3-23	Biolegend	119727	1:200	https://www.biolegend.com/en-us/products/brilliant-violet-711-anti-mouse-cd366-tim-3-antibody-14918
LAG3	BV650	C9B7W	Biolegend	125227	1:200	https://www.biolegend.com/en-us/products/brilliant-violet-650-anti-mouse-cd223-lag-3-antibody-14440?GroupID=BLG5412
CD39	PE-Dazzle594	Duha59	Biolegend	143812	1:200	https://www.biolegend.com/en-gb/products/pe-dazzle-594-anti-mouse-cd39-antibody-16385
IFNg	PE-Dazzle594	XMG1.2	Biolegend	505846	1:300	https://www.biolegend.com/en-us/products/pe-dazzle-594-anti-mouse-ifn-gamma-antibody-9986
TNFa	PE-Cy7	MP6-XT22	Biolegend	506324	1:200	https://www.biolegend.com/en-us/products/pe-cyanine7-anti-mouse-tnf-alpha-antibody-5866
GranzymeB	Pacific Blue	GB11	Biolegend	515408	1:200	https://www.biolegend.com/en-us/products/pacific-blue-anti-human-mouse-granzyme-b-antibody-8612?GroupID=BLG15670
anti-mouse IgG2a	PE		BD	340269	1:500	https://www.bdbiosciences.com/en-us/products/reagents/flow-cytometry-reagents/clinical-discovery-research/controls-and-supporting-reagents-ruo-gmp/pe-rat-anti-mouse-igg2a-b.340269
Immunoflourescence antibodies used
Marker (all anti-mouse)	fluorochrome	clone	vendor	cat no.	Dilution	Reference website
LRRC15	purified	208.4.1	in house	-	10ug/ml	See citation 10: Dominguez, Muller et al. Cancer Discovery, 2020
CD8	Af647	YTS156.7.7	Biolegend	126612	1:400	https://www.biolegend.com/fr-ch/products/alexa-fluor-647-anti-mouse-cd8b-antibody-4478
anti-human IgG (H+L)	Af555		ThermoFisher	A-21433	1:1000	https://www.thermofisher.com/antibody/product/Goat-anti-Human-IgG-H-L-Cross-Adsorbed-Secondary-Antibody-Polyclonal/A-21433
