# Supplementary material for: LRRC15+ myofibroblasts dictate the stromal setpoint to suppress tumour immunity
Source: Nature. 2022 Sep 28;611(7934):148–54. doi: 10.1038/s41586-022-05272-1 (PMC9630141; doi:10.1038/s41586-022-05272-1)
Supplement: Supplementary file 8 — Source Data Fig. 1 [file 41586_2022_5272_MOESM8_ESM.xlsx]

## Sheet: Fig 1c
Figure 1c
	PDPN+LRRC15+
Dpt wt/wt; Tgfbr2 fl/fl	3490	2520	2010	2690	849	928	1700	4560	7640	1480	1290	1280
Dpt ki/ki; Tgfbr2 fl/fl	7590	22800	9600	4030	5080	4210	5830	8260	7450	10700	8100	6710

## Sheet: Fig 1d
Figure 1d
	PDPN+CD31-
Dpt wt/wt; Tgfbr2 fl/fl	5440	5590	5720	5730	5610	6760	10200	17800	13900	13200	5760	8720
Dpt ki/ki; Tgfbr2 fl/fl	8310	16000	11200	4350	5340	4760	7120	10900	8900	12700	9470	7820

## Sheet: Fig 1i
Figure 1i
	PDPN+LRRC15+
Dpt wt/wt; Tgfbr2 fl/fl	458	1730	640	306	1010	446	416	809	1570	874	970
Dpt ki/ki; Tgfbr2 fl/fl	326	171	392	120	185	100	176	294	54.4	107	290	297	97	649

## Sheet: Fig 1j
Figure 1j
	PDPN+CD31-
Dpt wt/wt; Tgfbr2 fl/fl	1830	7030	2370	1070	2260	2450	2230	4680	5800	4110	3190
Dpt ki/ki; Tgfbr2 fl/fl	2900	3790	3150	1900	2290	1640	1970	2800	1510	1660	6510	5500	3560	6950

## Sheet: Fig 1k
Figure 1k
	#Samples
ADR	1
BLAD	7
CRC	20
GALL	1
GYN	29
HEP	4
HNSC	18
KID	35
LUNG	22
MEL	20
PDAC	2
PNET	1
SRC	11

## Sheet: Fig 1l
PC1	PC2	Indication	NT
-17.2066	-44.9781	ADR	T
-9.11476	33.6428	BLAD	N
-37.1461	-26.332	BLAD	T
32.7332	15.3832	BLAD	T
-11.8395	31.1037	BLAD	T
37.5805	17.0732	BLAD	T
48.4978	17.5983	BLAD	T
38.3652	27.7241	BLAD	T
Figure 1l
13.9319	15.2118	CRC	T
-74.404	37.8128	CRC	N
-44.4844	-22.4029	CRC	N
-26.6897	-30.4537	CRC	T
-23.8502	-26.1445	CRC	T
-11.2271	-12.6794	CRC	T
19.6131	18.4119	CRC	T
41.1469	15.4473	CRC	T
32.1996	-8.66573	CRC	T
-12.74	-22.6383	CRC	T
14.7921	-29.0439	CRC	T
-40.983	-22.0012	CRC	T
22.661	-11.5016	CRC	T
4.98484	-19.8914	CRC	T
8.72041	-23.5383	CRC	T
-35.2675	-22.5424	CRC	T
-12.6129	-40.85	CRC	T
-55.4919	3.13163	CRC	T
-32.2095	21.5045	CRC	N
-28.5651	6.6922	CRC	T
-17.0673	3.21132	GALL	T
-20.307	8.12705	GYN	T
-19.1883	-0.654314	GYN	T
-19.8017	-20.7831	GYN	T
-24.4581	-16.6711	GYN	T
-9.6244	-9.07163	GYN	T
-29.2589	-26.073	GYN	T
-14.3646	-19.8992	GYN	T
11.2322	-38.0994	GYN	T
12.6182	-7.54434	GYN	T
14.7008	-21.1014	GYN	T
5.62288	-30.8891	GYN	T
39.3641	-26.4572	GYN	T
32.5821	-32.4242	GYN	T
-10.3662	-26.7309	GYN	T
4.62354	2.69342	GYN	T
-4.0373	21.7055	GYN	T
3.28575	3.93922	GYN	T
-19.7597	3.59283	GYN	T
31.7316	-22.212	GYN	T
-1.63357	-16.4013	GYN	T
-7.83541	-28.4022	GYN	T
41.5115	-20.9378	GYN	T
22.4699	-16.1475	GYN	T
26.45	-15.8355	GYN	T
14.5984	-20.2104	GYN	T
-26.0228	12.4406	GYN	T
22.5358	-47.4324	GYN	T
31.972	-10.1262	GYN	T
31.0265	-11.3718	GYN	T
-15.2948	-45.1223	HEP	T
-56.9691	-30.4087	HEP	T
4.17901	-29.0615	HEP	T
-6.67048	-51.845	HEP	T
-23.369	-21.0495	HNSC	T
-4.58353	23.8921	HNSC	T
6.15452	32.3622	HNSC	T
25.0574	-4.0382	HNSC	T
-20.669	49.1372	HNSC	T
26.3855	39.5848	HNSC	T
-14.5414	-13.3488	HNSC	T
38.4683	17.8292	HNSC	T
41.0219	12.8982	HNSC	T
-12.6577	30.5311	HNSC	T
-8.75782	34.3823	HNSC	T
-36.4483	11.1591	HNSC	T
16.9426	-21.247	HNSC	T
45.3725	6.97367	HNSC	T
20.9977	6.80677	HNSC	T
46.3591	16.9321	HNSC	T
27.0195	-1.79418	HNSC	T
1.68732	25.5277	HNSC	T
3.03532	-66.2346	KID	T
-15.1811	-13.2137	KID	N
-30.7503	-31.0471	KID	T
-27.4193	-24.8124	KID	T
-67.6443	-33.383	KID	T
-19.5738	-25.9461	KID	T
-48.9547	-17.9158	KID	T
-42.8714	-24.3854	KID	T
50.6378	1.10275	KID	T
-47.8912	-22.9746	KID	T
5.62544	-58.6663	KID	T
26.0302	-37.9911	KID	T
7.12692	-33.9024	KID	T
-13.5868	-24.5665	KID	T
12.7732	-34.577	KID	T
9.49298	-60.6972	KID	T
-8.0785	-35.212	KID	T
3.83088	-32.5554	KID	T
-36.4889	-20.4013	KID	T
-25.929	-32.3065	KID	T
-5.95375	-34.6341	KID	T
16.8954	-41.411	KID	T
29.9218	-15.1972	KID	T
-5.58053	-22.7786	KID	T
24.6863	-22.442	KID	T
-26.0263	-31.4848	KID	T
25.4701	1.84927	KID	T
-5.69329	-38.3192	KID	T
24.6601	-57.3003	KID	T
-49.5211	-31.1283	KID	T
-40.9947	-30.7786	KID	T
-24.2125	-48.5315	KID	T
-60.9697	-33.0759	KID	T
-7.23735	-73.1574	KID	T
-72.3338	-24.2926	KID	T
-13.0878	32.7086	LUNG	T
12.793	18.5148	LUNG	T
-51.7879	41.1459	LUNG	N
-40.7304	-3.6422	LUNG	T
-18.9096	-26.6178	LUNG	T
-20.0853	3.60623	LUNG	T
42.5705	14.439	LUNG	N
-31.5517	26.3098	LUNG	T
-22.881	14.5782	LUNG	N
-18.0958	-6.15021	LUNG	T
-7.86709	-19.6778	LUNG	N
-3.31804	-10.5355	LUNG	T
-34.4407	-0.659894	LUNG	T
-26.1464	18.4823	LUNG	N
-30.3921	-23.1285	LUNG	T
10.2701	23.8714	LUNG	T
-25.9993	15.9814	LUNG	T
7.01383	-35.8123	LUNG	T
36.0017	32.9709	LUNG	T
28.6848	-23.0809	LUNG	T
-1.82413	-11.1728	LUNG	T
-8.53982	8.48384	LUNG	T
-61.7821	31.1908	MEL	T
-63.2647	-14.8684	MEL	T
10.0499	-2.83197	MEL	T
-3.09057	-1.32139	MEL	T
-23.1684	9.1095	MEL	T
-26.4749	-21.0388	MEL	N
-8.58139	-23.373	MEL	T
-37.5632	-28.5074	MEL	T
-10.873	-31.5157	MEL	T
-28.0528	-11.8655	MEL	T
0.220277	18.9111	MEL	T
-9.4259	-16.1552	MEL	T
-14.2481	-23.0501	MEL	T
-27.7561	-22.5118	MEL	T
-38.1788	30.5635	MEL	T
-61.7983	46.0554	MEL	T
-10.8574	15.46	MEL	T
-31.0434	-29.9278	MEL	T
19.9294	-13.5553	MEL	T
2.175	-30.7661	MEL	T
26.2637	3.59523	PDAC	T
41.2081	15.2483	PDAC	T
-24.721	-27.8445	PNET	T
27.8179	5.42055	SRC	T
6.64677	-16.4894	SRC	T
17.834	-15.3713	SRC	T
-17.416	3.45191	SRC	T
-4.83565	15.0078	SRC	T
-16.024	5.75083	SRC	T
1.10391	-17.0245	SRC	T
27.1493	-23.1472	SRC	T
36.5383	9.87313	SRC	T
-62.1063	-6.15379	SRC	T
-15.2163	7.22009	SRC	T

## Sheet: Fig 1m
Figure 1m
Loadings	Gene
Pos
0.0691602	MMP11
0.0619889	COL7A1
0.0616216	MMP1
0.0602555	COL10A1
0.056104	COL11A1
0.0543507	MMP3
0.0540605	ANAPC11
0.052564	LRRC15
0.0521366	S100A2
0.051872	SDC1
0.0500509	CHI3L1
0.0498089	ADAM12
0.0496944	MDK
0.049386	NAT14
0.0492376	STRA6
0.0488921	MAGED4B
0.0488721	INHBA
0.0487251	CST1
0.0481752	DIO2
0.0477455	MOXD1
Neg
-0.0317197	ADH1B
-0.0267901	GPX3
-0.0266792	C7
-0.0266737	CFD
-0.0253137	CD34
-0.023939	PCOLCE2
-0.0221617	PI16
-0.0209702	CHRDL1
-0.0207174	ITM2A
-0.0204032	SCARA5
-0.0202227	STEAP4
-0.0197254	CADM3
-0.0196418	ADAMTSL3
-0.0192333	ABCA8
-0.0191863	CLEC3B
-0.0183734	ZBTB16
-0.0182271	PDK4
-0.0161648	RGS5
-0.0146981	GPC3
-0.0145464	TNXB

## Sheet: Fig 1n
Figure 1n
PC1	Indication	NT
-37.1461	BLAD	T
32.7332	BLAD	T
-11.8395	BLAD	T
37.5805	BLAD	T
48.4978	BLAD	T
38.3652	BLAD	T
13.9319	CRC	T
-26.6897	CRC	T
-23.8502	CRC	T
-11.2271	CRC	T
19.6131	CRC	T
41.1469	CRC	T
32.1996	CRC	T
-12.74	CRC	T
14.7921	CRC	T
-40.983	CRC	T
22.661	CRC	T
4.98484	CRC	T
8.72041	CRC	T
-35.2675	CRC	T
-12.6129	CRC	T
-55.4919	CRC	T
-28.5651	CRC	T
-20.307	GYN	T
-19.1883	GYN	T
-19.8017	GYN	T
-24.4581	GYN	T
-9.6244	GYN	T
-29.2589	GYN	T
-14.3646	GYN	T
11.2322	GYN	T
12.6182	GYN	T
14.7008	GYN	T
5.62288	GYN	T
39.3641	GYN	T
32.5821	GYN	T
-10.3662	GYN	T
4.62354	GYN	T
-4.0373	GYN	T
3.28575	GYN	T
-19.7597	GYN	T
31.7316	GYN	T
-1.63357	GYN	T
-7.83541	GYN	T
41.5115	GYN	T
22.4699	GYN	T
26.45	GYN	T
14.5984	GYN	T
-26.0228	GYN	T
22.5358	GYN	T
31.972	GYN	T
31.0265	GYN	T
-15.2948	HEP	T
-56.9691	HEP	T
4.17901	HEP	T
-6.67048	HEP	T
-23.369	HNSC	T
-4.58353	HNSC	T
6.15452	HNSC	T
25.0574	HNSC	T
-20.669	HNSC	T
26.3855	HNSC	T
-14.5414	HNSC	T
38.4683	HNSC	T
41.0219	HNSC	T
-12.6577	HNSC	T
-8.75782	HNSC	T
-36.4483	HNSC	T
16.9426	HNSC	T
45.3725	HNSC	T
20.9977	HNSC	T
46.3591	HNSC	T
27.0195	HNSC	T
1.68732	HNSC	T
3.03532	KID	T
-30.7503	KID	T
-27.4193	KID	T
-67.6443	KID	T
-19.5738	KID	T
-48.9547	KID	T
-42.8714	KID	T
50.6378	KID	T
-47.8912	KID	T
5.62544	KID	T
26.0302	KID	T
7.12692	KID	T
-13.5868	KID	T
12.7732	KID	T
9.49298	KID	T
-8.0785	KID	T
3.83088	KID	T
-36.4889	KID	T
-25.929	KID	T
-5.95375	KID	T
16.8954	KID	T
29.9218	KID	T
-5.58053	KID	T
24.6863	KID	T
-26.0263	KID	T
25.4701	KID	T
-5.69329	KID	T
24.6601	KID	T
-49.5211	KID	T
-40.9947	KID	T
-24.2125	KID	T
-60.9697	KID	T
-7.23735	KID	T
-72.3338	KID	T
-13.0878	LUNG	T
12.793	LUNG	T
-40.7304	LUNG	T
-18.9096	LUNG	T
-20.0853	LUNG	T
-31.5517	LUNG	T
-18.0958	LUNG	T
-3.31804	LUNG	T
-34.4407	LUNG	T
-30.3921	LUNG	T
10.2701	LUNG	T
-25.9993	LUNG	T
7.01383	LUNG	T
36.0017	LUNG	T
28.6848	LUNG	T
-1.82413	LUNG	T
-8.53982	LUNG	T
-61.7821	MEL	T
-63.2647	MEL	T
10.0499	MEL	T
-3.09057	MEL	T
-23.1684	MEL	T
-8.58139	MEL	T
-37.5632	MEL	T
-10.873	MEL	T
-28.0528	MEL	T
0.220277	MEL	T
-9.4259	MEL	T
-14.2481	MEL	T
-27.7561	MEL	T
-38.1788	MEL	T
-61.7983	MEL	T
-10.8574	MEL	T
-31.0434	MEL	T
19.9294	MEL	T
2.175	MEL	T
26.2637	PDAC	T
41.2081	PDAC	T
27.8179	SRC	T
6.64677	SRC	T
17.834	SRC	T
-17.416	SRC	T
-4.83565	SRC	T
-16.024	SRC	T
1.10391	SRC	T
27.1493	SRC	T
36.5383	SRC	T
-62.1063	SRC	T
-15.2163	SRC	T

## Sheet: Fig 1o
Figure 1o
Progeny_Score	LRRC15 Expr
-0.625212	0.0703893
0.523061	3.0268
-0.431628	0
1.64255	5.57803
0.249006	7.67694
1.18661	7.57008
1.43342	8.11275
1.56815	6.85412
0.85401	5.72683
-2.19565	0
1.12825	7.62059
1.56492	6.68608
1.75438	5.69098
-1.35628	3.38405
-1.32147	3.52105
-0.83873	2.67582
0.494714	2.57773
0.63577	2.75275
-1.80744	0
0.667691	5.06953
-0.676989	3.89433
0.802685	5.97085
0.387814	2.73552
0.238335	0.298658
-1.15863	0.0426443
-1.97828	0.0285692
0.525597	0.250962
-1.09014	0
-0.385542	4.58916
0.822139	7.60548
-0.658792	2.63923
0.134576	6.17273
1.36882	7.47881
1.24812	6.91385
0.536093	6.90328
-0.204067	5.63575
0.822032	7.0268
0.963321	5.91504
0.869643	7.63959
-0.222371	5.89579
0.271921	6.16027
0.0371673	0
-1.18884	0
1.52909	6.39968
-1.30757	0
0.871001	0
-0.42776	0
0.867849	0.0840643
0.239065	0
0.0627796	0
-1.36771	0
-0.190628	0
-0.19056	6.37938
1.0601	7.4271
-0.913419	0
-0.539682	3.41007
1.59309	7.44386
-0.342669	7.1532
0.0225133	0
-0.809581	0.389567
-1.96078	0.0565835
-1.19035	0
-1.3365	0
0.621404	5.21839
0.204806	2.75702
1.73225	9.0448
1.02942	5.30561
-0.830843	0
-0.497633	0
-1.29864	0
0.185263	4.26529
-0.503147	0
-0.964623	0
-1.60434	0.321928
-0.634348	4.83036
0.360964	1.75275
1.05417	4.52732
1.4158	7.49049
0.121018	0.137504
0.609655	6.25908
-1.21935	0
0.724959	4.18031
-0.952126	2.66903
-0.277312	5.49121
-0.0153796	6.10119
-1.17035	1.76129
-0.110449	2.52857
0.511936	6.90316
-0.752119	2.95047

## Sheet: Fig 1p
Figure 1p
HR	LCI	UCI	pvalue	Indication
0.680477	0.202134	2.29081	0.534221	PCPG
0.770314	0.26501	2.2391	0.631699	THYM
0.846756	0.511428	1.40195	0.517882	READ
0.955676	0.730921	1.24954	0.740332	ESCA
1.04686	0.899279	1.21865	0.55476	LUSC
1.06626	0.912546	1.24587	0.419221	HNSC
1.07129	0.830543	1.38182	0.595946	LIHC
1.10022	0.931892	1.29894	0.2596	LUAD
1.13231	0.936856	1.36855	0.198685	BRCA
1.14007	0.477271	2.7233	0.767948	PRAD
1.14242	0.969163	1.34666	0.112577	OV
1.14813	0.846953	1.55642	0.373526	SARC
1.15606	0.834033	1.60243	0.384003	UCEC
1.16046	0.931823	1.44521	0.183763	COAD
1.17503	0.871621	1.58407	0.289881	CESC
1.26734	1.06382	1.50979	0.00798728	BLCA
1.29304	1.21103	1.38061	1.50644e-14	ALL_TCGA
1.2967	1.06114	1.58454	0.0110816	STAD
1.3813	1.088	1.75367	0.00798841	PAAD
1.54629	0.794022	3.01128	0.199942	SKCM
1.55791	1.26474	1.91902	3.07195e-05	KIRC
1.5637	0.947596	2.58039	0.0802327	THCA
1.71103	1.2848	2.27865	0.000238366	MESO
1.72105	1.23997	2.38876	0.001171	GBM
2.32574	0.722295	7.4887	0.157159	TGCT
2.61458	1.93801	3.52733	3.15711e-10	LGG
3.19768	2.14865	4.75888	1.00206e-08	KIRP
