# Supplementary material for: LRRC15+ myofibroblasts dictate the stromal setpoint to suppress tumour immunity
Source: Nature. 2022 Sep 28;611(7934):148–54. doi: 10.1038/s41586-022-05272-1 (PMC9630141; doi:10.1038/s41586-022-05272-1)
Supplement: Supplementary file 9 — Source Data Fig. 2 [file 41586_2022_5272_MOESM9_ESM.xlsx]

## Sheet: Fig 2c
Figure 2c
PDPN+LRRC15+
DTR-	DTR+
2340	182
2680	164
4260	346
3380	114
3810	54.7
1400	3.36
2120	2.12
5900	105
1550	5.95
3600	5.41
9560	0
5130	0
6970
4720

## Sheet: Fig 2d
Figure 2d
PDPN+LRRC15+
DTR-	DTR+
4260	3380
3910	3670
7210	3810
4160	1570
4960	1010
8480	1490
9960	929
4130	1850
4990	2780
16100	1270
6550	2010
10500	2100
7600	1080

## Sheet: Fig 2f
Figure 2f
Day	DTR-									DTR+
0	141	101	123	125	135	108	122	100	208	114	105	127	150	101	94	95	100	179	137	112
3	143	127	157	136	234	118	195	136	128	112	80	90	73	123	165	117	105	236	110	64
7	179	107	195	166	209	258	220	165	214	115	127	56	115	113	109	170	115	223	90	69
9	188	167	207	249	307	368	277	244	226	126	140	72	139	126	125	147	82	231	96	92
12	289	205	256	249	331	300	388	269	255	112	142	54	135	136	124	188	108	231	97	70
15	423	329	416	382	422	399	582	419	259	183	223	93	181	208	191	221	184	214	142	122
18	411	463	453	499	480	573	741	462	338	248	283	139	222	254	195	215	229	260	152	225
20	485	441	536	585	731	621	989	503	501	296	324	222	373	324	309	443	270	333	261	232
24	836	680	889			900		923	663	278	230	238	474	330	514	419	276	495	260	310
28	1126	778	1050			919		1123	685	466	423	275	511	376	454	414	328	526	317	312
32	1388	986	1152			1189			941	693	422	471	592	335	421	421	350	483	326	415
