# Supplementary material for: LRRC15+ myofibroblasts dictate the stromal setpoint to suppress tumour immunity
Source: Nature. 2022 Sep 28;611(7934):148–54. doi: 10.1038/s41586-022-05272-1 (PMC9630141; doi:10.1038/s41586-022-05272-1)
Supplement: Supplementary file 10 — Source Data Fig. 3 [file 41586_2022_5272_MOESM10_ESM.xlsx]

## Sheet: Figure 3e
Figure 3e
D0
Sample	cluster	Freq			Statistical tests
D0_NoTx_Stroma B0301	0	0.257384
D0_NoTx_Stroma B0302	0	0.550336			C0	BaselineProp.clusters	BaselineProp.Freq	PropMean.D7_DTRneg_Stroma	PropMean.D7_DTRpos_Stroma	PropRatio	Tstatistic	P.Value	FDR
D0_NoTx_Stroma B0303	0	0.588517			D7	0	0.254709	0.521148	0.00227787	228.787	5.84155	0.000258166	0.001549
D0_NoTx_Stroma B0304	0	0.670068			D14	0	0.438778	0.717784	0.0140543	51.0721	18.4442	9.33616e-10	5.60169e-09
D0_NoTx_Stroma B0305	0	0.15331			D21	0	0.52848	0.642168	0.267891	2.39713	3.91305	0.00320404	0.00961213
D7
Sample	cluster	Freq
D7_DTRneg_Stroma B0306	0	0.236402
D7_DTRneg_Stroma B0307	0	0.839117
D7_DTRneg_Stroma B0308	0	0.265664
D7_DTRneg_Stroma B0309	0	0.804721
D7_DTRneg_Stroma B0310	0	0.459837
D7_DTRpos_Stroma B0306	0	0.00295276
D7_DTRpos_Stroma B0307	0	0.00264201
D7_DTRpos_Stroma B0308	0	0.00257069
D7_DTRpos_Stroma B0309	0	0.000984252
D7_DTRpos_Stroma B0310	0	0.00223964
D14
Sample	cluster	Freq
D14_DTRneg_Stroma B0306	0	0.751381
D14_DTRneg_Stroma B0307	0	0.81851
D14_DTRneg_Stroma B0308	0	0.712305
D14_DTRneg_Stroma B0309	0	0.594862
D14_DTRneg_Stroma B0310	0	0.711864
D14_DTRpos_Stroma B0306	0	0.053068
D14_DTRpos_Stroma B0307	0	0.00221239
D14_DTRpos_Stroma B0308	0	0.0037037
D14_DTRpos_Stroma B0309	0	0.0104712
D14_DTRpos_Stroma B0310	0	0.000816327
D21
Sample	cluster	Freq
D21_DTRneg_Stroma B0306	0	0.48262
D21_DTRneg_Stroma B0307	0	0.730325
D21_DTRneg_Stroma B0308	0	0.693477
D21_DTRneg_Stroma B0309	0	0.639049
D21_DTRneg_Stroma B0310	0	0.665367
D21_DTRpos_Stroma B0306	0	0.0383944
D21_DTRpos_Stroma B0307	0	0.255128
D21_DTRpos_Stroma B0308	0	0.22997
D21_DTRpos_Stroma B0309	0	0.244121
D21_DTRpos_Stroma B0310	0	0.571839

## Sheet: Figure 3f
Cluster	Normal_skin_score
3	1.96965
3	1.74862
3	1.58808
3	1.82894
3	1.82425
3	1.91039
3	1.44475
3	1.80075
3	1.80962
3	1.78626
4	2.04739
3	1.98243
4	1.71746
4	2.13604
3	1.45071
4	1.51245
4	1.89498
4	1.97141
4	1.71583
3	1.47888
4	1.83237
3	1.87945
4	1.32301
3	1.77208
4	1.84175
4	1.54908
3	1.78155
4	1.77943
4	1.7517
4	1.552
3	1.99154
3	1.99653
3	1.60891
4	1.62534
1	1.31426
4	2.0048
3	1.66539
3	1.71311
3	1.50095
3	1.64061
3	1.76053
3	1.96351
3	1.82584
3	1.72037
4	1.78299
3	2.10734
3	1.4551
4	2.08084
4	1.75349
4	1.93154
3	1.70433
1	1.85792
3	1.85042
3	1.67562
3	1.58493
3	1.66123
3	1.9468
3	1.75308
4	1.72228
3	1.71914
4	1.88708
3	1.91408
3	1.82198
3	1.91907
3	1.91812
3	1.73505
3	1.32396
3	1.90709
3	1.49305
4	1.81989
3	1.92901
4	1.69125
4	1.54094
4	1.85621
3	1.84571
4	1.6749
3	1.8519
3	1.9509
3	1.65652
3	1.80853
4	1.59177
3	1.94207
3	1.75236
4	1.87182
4	1.75699
3	1.92481
3	1.51171
4	1.87217
3	1.54308
4	2.19097
3	1.60699
3	1.83858
4	1.97779
3	1.89055
4	1.37798
3	1.94374
4	1.8412
4	1.65701
3	1.83793
4	1.52278
4	1.59755
4	1.89685
4	1.80257
3	1.6617
3	1.82592
3	1.8558
3	1.69061
4	1.80797
4	1.8337
3	1.45731
3	1.80168
3	1.73526
3	1.92338
4	1.59744
4	1.63459
4	1.76333
3	1.68444
3	1.88831
3	1.38186
4	2.02408
3	1.94716
3	1.85752
3	2.02115
4	1.31894
3	1.98088
3	1.61765
4	1.67961
4	1.5273
4	1.48684
3	1.7509
3	1.76423
3	1.68393
4	1.19519
4	2.09916
4	1.93387
4	1.79216
3	1.7191
3	1.92963
4	1.87475
4	2.15958
4	1.82789
3	1.87126
3	1.50658
3	1.94685
3	1.86914
4	1.98357
3	1.92963
3	1.89573
3	1.69687
3	1.79948
3	1.71449
1	0.856075
3	1.80334
3	1.99511
3	1.77172
4	1.36586
3	1.9225
3	1.822
3	1.73473
4	1.99419
4	1.78779
4	1.78154
3	1.96038
4	1.61862
3	1.83509
3	1.62616
3	1.52649
3	1.5476
4	1.4905
4	2.05522
3	1.71642
4	1.57797
3	1.64752
3	1.97172
3	1.50255
3	1.49097
1	1.36369
3	1.77235
4	1.48235
3	1.89426
3	1.58547
3	1.92283
4	2.13194
3	1.86846
3	1.99101
4	1.56508
3	1.70408
3	1.86558
3	1.72382
3	1.99089
4	1.33525
4	2.07347
4	1.78531
3	1.46132
3	1.83745
4	1.83753
3	1.51956
4	1.96527
4	1.59656
4	1.47954
3	2.00709
4	2.01136
3	1.66137
4	1.93444
4	1.54098
3	1.49277
3	1.53873
4	2.19093
3	2.0406
4	1.73889
4	1.60457
3	1.74322
3	1.44402
4	1.57174
4	1.52517
3	1.78695
4	1.94552
3	1.94413
3	1.85513
4	1.33339
3	1.85534
3	1.9892
4	1.48693
4	1.80936
3	1.62405
4	1.66137
4	1.94768
3	1.67789
3	2.01003
4	1.78491
3	1.82146
3	1.78111
4	1.90859
4	1.50803
4	1.19281
3	1.80952
3	1.92703
4	1.96024
4	1.8431
4	1.50207
3	1.73594
4	1.88325
4	1.98304
3	1.89354
3	1.51907
3	2.05245
3	1.38114
3	1.7306
3	1.84775
3	1.86011
3	1.81644
3	1.73281
4	1.5923
4	1.7966
4	1.9598
3	1.94213
3	1.61862
3	1.60143
3	2.01572
4	1.81344
4	1.82962
3	2.09978
3	1.82262
4	1.41973
3	1.63526
4	1.74096
3	1.71975
4	1.62864
3	1.73497
3	1.68345
4	1.6377
3	1.56195
4	2.0957
3	1.67096
4	1.89356
4	1.52062
4	1.62202
3	1.68459
3	1.3309
3	1.86869
3	1.32248
4	1.21654
3	1.8481
4	1.58401
4	1.40597
4	1.27306
3	1.07965
4	1.77125
4	1.72047
4	1.70882
3	1.78359
4	1.78197
4	1.54334
3	1.9571
4	1.41836
4	1.9982
4	0.7621
4	1.16581
4	2.02646
4	1.07421
3	1.79051
4	1.88045
4	1.80599
4	2.0082
3	1.09655
3	1.22108
4	2.00216
3	1.89815
4	1.54021
3	1.55746
4	2.25158
3	2.10398
3	1.80863
4	2.05914
4	1.84752
4	1.90851
4	1.53022
4	1.56797
4	1.57822
4	1.88402
3	1.50533
3	1.97703
3	1.89035
4	1.40627
3	1.69992
3	1.82219
3	1.98462
3	1.6682
3	1.93376
3	1.26983
3	1.42203
4	1.40082
3	1.31606
4	1.72493
3	1.98791
3	1.60436
4	1.7121
4	0.78826
3	1.94189
3	1.92574
4	1.65732
3	1.82125
3	1.77576
3	1.22481
3	1.45395
3	1.77842
3	1.73843
3	1.95299
3	2.08361
4	1.82362
3	1.80277
3	1.68659
4	1.76672
4	1.74446
4	1.73635
3	1.73685
3	2.12059
4	1.7729
3	1.62539
3	1.76388
3	1.8877
4	1.27604
3	1.28302
3	1.21577
4	2.00378
3	1.5815
3	1.70972
3	1.6614
4	1.86192
3	1.79966
3	1.96596
4	1.5129
4	1.24188
4	1.64474
3	1.79156
3	1.13909
4	1.38072
4	1.51841
3	1.71642
3	1.84665
3	2.10192
3	1.82781
3	1.64726
3	1.92837
3	1.94402
3	1.81577
4	1.77272
3	2.01151
4	1.37878
4	1.0041
3	1.89071
3	2.04298
3	1.88008
4	2.11965
3	1.88449
4	1.99724
4	2.16231
3	1.82681
3	1.15118
4	1.69978
3	1.80465
4	2.09329
3	1.84792
3	1.66299
3	1.70804
3	1.8838
4	1.34877
3	1.78828
4	1.73609
4	1.55946
3	1.72394
3	1.60774
3	1.50273
3	1.92736
3	1.80085
4	1.86486
4	1.35075
4	1.59015
4	1.59861
3	1.84037
3	1.75461
3	1.89341
3	1.42719
4	1.75949
3	2.0281
3	1.86935
3	1.9632
4	1.84709
3	1.9408
3	1.70383
3	2.01474
3	1.49539
3	1.38616
3	1.84396
3	1.64684
3	1.44565
1	1.16816
4	1.75609
4	1.95102
4	2.03339
4	1.79216
3	1.93065
3	1.49476
3	2.18107
3	1.82066
3	1.20106
3	1.63976
4	1.63617
3	2.10957
3	1.62947
3	1.47658
3	1.45056
3	2.03465
3	1.80063
3	1.93007
3	1.63935
3	1.3477
3	2.03257
3	1.45139
3	1.84993
3	1.18688
4	1.70439
4	2.05651
4	1.71569
3	0.954495
3	1.79299
3	1.88018
3	1.86917
4	1.94615
4	0.940366
3	2.01348
3	1.7994
3	2.01852
3	1.98653
3	1.72043
3	1.35813
3	1.40208
4	1.90669
4	1.15799
3	1.69374
3	2.07302
4	1.72893
4	1.55697
4	1.5093
3	1.74633
4	1.38998
4	1.57202
4	1.42316
4	1.82866
4	1.51664
3	1.80057
3	1.67081
3	1.77572
3	1.63572
3	1.97459
3	1.46135
4	1.58619
1	0.975859
4	1.8229
3	2.12138
4	1.8557
4	1.59688
4	1.69788
4	1.99735
4	1.57277
3	1.37641
4	1.63788
3	1.71432
4	1.90358
4	1.76328
4	1.31852
4	1.98119
3	1.81334
4	2.10115
3	1.96124
3	1.64229
3	1.87958
3	1.35306
3	1.7282
4	1.66717
4	1.63943
4	1.70294
4	2.03351
4	1.73134
3	1.78958
3	1.78906
3	1.55835
4	1.7676
3	1.86436
4	1.52237
3	1.30943
4	1.61108
4	0.88179
3	1.63049
3	1.99185
3	2.18046
4	1.63101
3	1.82167
4	1.66332
3	1.44281
3	1.5319
3	1.56327
3	1.10216
3	1.98708
3	1.74578
1	0.566947
3	2.10806
3	1.6373
3	1.89714
3	1.48404
4	1.72509
4	1.61431
3	1.41802
4	1.60622
3	1.74653
4	1.97173
4	2.23561
3	1.60471
4	1.63133
4	1.51684
3	1.83922
3	1.34193
3	1.46016
4	1.93354
4	1.77352
4	1.56802
4	2.02738
4	2.18547
3	1.76475
3	1.89606
3	1.35535
4	1.85446
4	1.86153
1	0.914688
3	1.71058
3	1.68218
3	1.76134
3	1.10249
4	1.4905
4	1.46398
4	1.33539
3	1.88958
4	1.82214
3	1.76286
3	1.65697
3	1.67865
4	1.7613
4	1.99445
3	1.75745
3	1.93635
3	1.67243
4	1.55034
4	1.31389
3	1.73817
3	1.56196
3	1.69822
4	2.01435
3	1.59981
3	1.53239
4	1.46284
3	1.67535
4	1.43564
3	1.83267
3	1.49274
4	1.18578
3	1.68775
4	2.09476
3	1.65606
3	1.88202
3	2.07132
3	1.5441
3	1.7979
4	1.98661
3	1.87939
4	0.985124
3	1.24825
3	1.89373
4	1.85607
3	1.56644
3	1.78718
3	1.86792
3	1.28395
3	1.80987
4	1.60776
4	2.03979
4	1.76721
4	1.27743
3	1.69199
3	1.77168
3	1.68628
4	1.73196
3	1.69081
3	1.70345
3	1.91713
4	1.48807
3	1.36576
4	1.18512
3	1.84379
3	2.00753
4	1.76376
4	1.98837
4	1.9141
4	1.95935
3	1.07492
3	1.47801
3	1.52955
4	1.72516
4	2.0325
3	1.61059
3	1.66828
4	1.97233
4	0.927155
4	1.54255
3	1.81449
4	1.58401
3	1.91339
4	1.50363
4	1.64843
4	1.57435
4	1.59932
4	1.57354
3	1.66992
3	2.09202
3	1.55209
3	1.83882
1	1.43333
3	1.84733
3	1.80284
4	1.95901
3	1.39202
4	1.74985
3	1.73047
4	1.77762
4	1.52863
4	1.59225
3	1.42996
3	1.71196
4	1.70513
4	1.65511
3	1.6738
3	1.39346
4	1.67744
4	1.1766
3	1.43891
3	1.66381
4	2.15181
3	1.9184
4	1.50435
4	1.81766
4	1.76061
4	1.76624
4	1.7907
4	1.8312
3	1.94978
4	1.91127
3	1.58134
4	2.13424
3	1.56677
3	1.83848
4	0.599829
3	1.76037
4	1.17296
3	1.35322
3	1.88818
3	1.52763
4	1.75438
3	1.63009
4	1.81081
4	1.63986
3	1.86723
4	2.02388
3	1.5227
3	1.53133
4	1.80787
3	1.77977
4	1.67182
3	1.97314
4	1.21068
4	2.02542
4	1.54681
3	1.88045
4	1.66695
3	1.88323
3	1.42131
3	1.73523
4	1.76455
4	1.50582
4	2.06821
3	1.9211
3	1.32356
4	2.13652
3	1.95725
3	1.7502
4	1.79777
3	1.69761
3	2.17242
4	1.40987
4	1.97172
3	1.4551
4	1.60013
3	1.78241
3	1.82825
3	1.76272
3	1.59023
3	1.74124
3	1.84953
3	1.9659
4	1.90488
4	1.95744
4	1.77846
3	2.02629
4	1.96137
3	1.8614
3	1.88487
3	1.96126
4	1.64104
3	1.51697
4	1.70776
3	2.01154
3	1.42339
3	1.69115
3	1.37057
3	1.67912
3	2.09383
4	2.11364
4	2.02507
4	1.82191
4	1.32918
4	1.96454
3	1.94411
4	1.97271
3	1.78654
3	1.91926
4	1.45154
4	1.64179
4	1.64277
3	1.96817
4	1.91023
3	1.84247
4	1.7462
3	1.99607
3	1.61666
4	1.72071
3	1.92232
3	1.98638
3	1.85652
4	1.55907
4	1.7293
3	1.69803
3	1.83343
3	1.67411
4	1.7396
4	1.73311
3	1.97939
4	1.46687
4	2.27054
3	1.31252
3	1.88369
3	1.46666
4	1.22725
3	1.69992
3	1.70355
4	1.87001
3	1.54352
4	1.56832
3	1.80897
3	1.9849
4	1.10631
3	1.9533
4	1.98919
4	1.73952
4	1.6676
4	2.38263
3	1.28657
4	1.86505
3	1.85422
3	1.79186
3	1.81926
3	1.22227
3	1.63097
4	1.77969
4	1.49047
4	1.8263
3	1.52319
3	1.88897
4	1.52843
3	1.6129
3	1.72621
3	1.93701
3	1.98415
3	2.18306
4	1.94728
3	1.7612
4	1.90763
4	1.6489
4	1.93115
3	1.82014
4	1.20232
3	1.78634
4	1.60337
3	1.88381
4	1.70082
3	1.55396
4	1.3359
3	1.87532
3	1.38239
3	1.071
3	1.97458
4	1.89286
3	1.8955
4	1.65252
4	1.65807
3	1.72936
3	1.76152
4	1.88832
3	1.82792
4	1.83577
3	1.83432
4	2.01005
4	1.75246
3	1.91172
3	1.92823
3	1.39401
3	1.71555
4	1.83809
4	1.99363
3	2.14567
4	1.66851
3	1.62878
4	1.53245
4	1.86201
4	1.83416
3	1.39987
3	1.50202
4	1.438
3	1.73927
4	2.07117
3	1.64302
4	1.58872
3	1.92242
4	1.78219
3	1.7616
4	1.56925
3	1.57665
3	2.08875
4	1.63212
3	1.73595
4	1.83443
4	1.60296
3	1.84129
3	1.80089
3	1.8931
3	1.46975
3	1.52582
4	1.88702
3	1.78402
3	1.79308
3	1.6986
3	1.8586
3	1.72163
3	1.69071
4	1.63569
4	1.43573
3	1.82818
4	2.02993
3	1.88688
4	1.74837
3	1.61721
4	1.52933
4	1.67889
3	1.70511
3	1.46796
4	1.50071
4	1.79672
3	1.56893
3	1.70992
3	1.86701
4	1.61315
3	1.93452
3	1.89448
4	1.31991
3	2.02944
3	1.38732
3	1.84778
3	1.8442
3	1.4577
3	1.80826
4	1.35558
3	2.00082
3	1.89458
3	1.80455
3	1.30046
4	1.53651
3	1.38254
3	1.87344
3	2.15558
3	2.00016
3	1.77195
4	1.92753
3	1.63144
3	1.76458
3	1.65225
4	1.7987
3	1.79989
4	1.85075
3	1.84528
4	1.71705
3	1.86551
4	1.01085
3	2.06909
3	1.93554
3	1.72045
4	1.2882
4	1.88534
3	1.80088
3	1.73918
3	1.53801
3	1.86615
3	1.94784
4	1.98968
4	2.11534
4	1.90127
4	1.92776
4	1.52029
3	1.70995
3	1.64226
4	2.02667
3	1.51389
4	1.15731
3	1.88376
3	1.86403
3	1.49044
4	1.29002
3	1.6099
4	1.95349
3	1.98445
4	2.06553
3	1.78534
4	1.41731
3	1.58919
4	1.76465
3	1.36739
3	1.66549
4	2.27662
3	1.1299
4	1.91193
4	1.81176
3	1.72684
3	1.93543
4	1.93818
4	1.52006
3	2.01058
3	1.76765
3	1.6603
3	1.73522
3	1.82292
3	1.89514
4	1.72931
3	1.49752
3	1.68909
3	1.70963
4	2.03741
4	1.38433
3	2.08725
4	1.7972
3	1.93471
3	1.57579
3	1.84458
4	1.85996
3	1.86964
3	1.66218
3	1.88413
3	1.45107
4	1.51583
3	1.9831
4	2.20075
3	1.9392
3	1.89868
4	1.29843
3	1.73741
3	1.90032
4	1.85491
4	1.57504
3	1.99913
3	1.82541
4	1.23295
3	1.8044
4	1.32524
4	1.2737
4	1.57827
3	1.81311
3	1.91335
4	1.77152
4	1.9703
4	1.87073
3	1.80879
3	1.73403
4	0.912905
4	1.73672
3	1.92574
4	1.62109
3	1.6091
3	1.78348
3	2.06487
3	1.65005
4	1.64581
3	2.01509
4	1.2293
4	1.90841
4	1.50654
3	1.93582
4	1.37433
4	1.79906
4	1.41796
3	1.19464
3	1.75223
4	1.77251
3	1.83362
3	1.54175
3	1.7777
3	1.84786
3	2.1445
3	1.886
3	1.88814
4	1.73318
4	1.44152
3	1.9987
3	1.80048
3	2.01578
4	1.69439
3	1.77645
3	1.53746
3	2.01573
3	1.74814
4	1.88702
4	1.53811
3	1.59992
3	1.78159
3	1.9885
4	1.52119
4	1.04091
4	1.50723
3	1.75052
3	1.75111
3	1.41547
4	1.94081
3	2.04008
4	1.61368
4	1.55302
3	1.80597
4	1.90029
3	2.07097
3	2.13906
3	1.9949
3	1.11204
4	1.70748
4	1.87275
3	1.80216
4	1.63956
3	1.77333
4	1.97703
4	1.39911
3	1.0898
3	1.61963
3	2.00441
3	1.74874
4	2.00992
3	1.46584
3	2.03382
4	2.09191
4	1.70562
4	1.76007
3	2.02204
3	2.01027
4	1.62593
4	1.86744
4	1.6364
4	1.6976
3	1.81916
4	1.85634
3	2.10687
3	1.75306
4	1.69699
3	2.06978
3	2.08474
3	1.7534
4	1.90986
3	1.87318
3	2.08305
3	2.0048
3	1.81048
3	1.8431
1	1.3848
3	1.79391
4	1.59575
3	1.89404
3	1.96006
4	2.03715
3	1.53742
3	1.97295
4	1.44359
3	1.44405
3	1.86211
4	1.25695
4	1.82957
3	1.40698
3	1.88117
3	1.88509
3	1.88115
4	1.56496
4	1.27342
3	1.93849
4	1.79099
3	1.48165
3	1.75704
1	1.78458
4	2.07501
3	1.77044
3	1.87839
4	1.48718
3	1.90731
3	1.77648
3	1.89156
3	1.5297
3	1.7767
3	1.41172
3	1.57592
4	1.66766
3	1.4067
3	1.64571
3	1.67554
3	1.74618
3	1.94507
3	1.93661
3	1.84233
4	1.55833
3	1.72818
3	1.91681
3	1.77014
4	1.55227
3	1.7461
4	1.60978
4	2.09303
3	1.8952
4	1.72041
4	1.53818
1	1.49618
3	1.66393
4	2.01503
4	1.62527
4	1.77771
1	0.408859
4	1.69626
3	1.59653
3	1.17143
4	1.73115
3	1.71861
4	1.92622
3	1.93143
3	1.61899
4	1.75116
3	1.59068
4	1.6498
4	1.75414
3	1.67094
3	1.81728
3	1.87637
4	1.68514
4	1.83502
3	1.52916
3	1.83246
3	2.08323
3	1.67567
4	1.17006
4	1.71727
3	1.61751
3	1.82959
4	1.70979
3	2.10004
3	1.86539
3	1.70981
4	1.64842
4	1.80329
3	1.21088
3	2.24011
4	1.04789
3	1.84691
4	2.1239
4	1.83844
4	1.54184
3	1.91828
3	1.75266
3	1.15444
4	1.57953
3	1.39959
4	1.26579
3	1.77636
4	2.08048
4	1.95526
4	1.8097
3	1.91959
4	1.34352
3	1.75153
4	1.75963
4	1.62321
3	1.9763
3	1.98609
3	1.86504
3	2.0706
3	1.77313
3	1.9803
4	1.33968
3	1.62637
4	1.82666
4	1.66288
4	1.53234
4	1.7577
3	1.49275
4	1.87543
3	1.68189
4	1.76828
4	1.38654
3	1.78755
4	1.67374
4	1.55408
3	1.89693
4	1.73411
3	1.42183
4	1.26363
3	1.71979
3	1.98572
3	1.93366
3	1.82366
3	1.83578
3	2.07684
3	1.74475
4	2.03127
4	1.63497
3	1.90502
3	1.57717
3	1.92475
3	1.84866
4	2.50484
4	1.84534
3	1.84772
4	1.2114
4	1.72773
3	1.13215
3	1.46009
3	1.95536
3	1.11088
3	1.9576
3	1.69438
3	1.43817
3	1.77022
3	1.79164
3	1.80656
4	1.90971
4	1.77227
3	1.72745
4	1.68336
3	1.14586
3	1.41638
4	1.15545
4	1.83134
3	1.97593
4	1.64709
3	1.85218
4	1.52023
3	1.97229
3	1.79312
3	1.93279
4	1.71856
3	1.71496
3	1.91229
3	1.48586
4	1.6673
3	1.36731
4	1.93646
4	1.77431
4	2.00003
3	1.99941
3	1.90285
4	1.74116
4	1.3821
3	1.84182
3	1.21584
3	1.86534
4	1.54314
4	1.33267
3	1.82008
4	2.11021
3	2.00839
1	0.769805
4	1.9277
3	1.17098
3	1.63712
4	1.81702
3	1.96542
4	1.69954
3	1.8116
3	1.74283
3	1.84677
3	1.57546
3	1.773
3	1.62433
4	1.76254
4	2.0004
3	1.92337
3	1.91862
3	1.68734
4	1.58353
4	1.63118
3	1.33439
3	1.56134
4	1.2841
3	1.84495
3	1.67946
4	1.75331
4	1.46949
3	1.90802
4	2.06646
4	1.66412
4	1.46527
4	1.86919
3	1.84879
3	1.89462
3	1.91799
4	1.99295
3	1.78962
4	1.46979
3	1.64954
4	1.27157
3	1.42582
3	1.69332
3	1.60824
4	1.93356
4	1.40883
4	1.65572
3	1.95939
4	1.43481
4	1.62572
3	1.71737
3	1.63836
4	1.64468
3	1.93084
3	2.0599
4	1.62157
3	1.97281
4	1.94708
3	1.79233
4	1.78891
4	1.33717
4	1.51044
4	1.72866
3	1.68794
3	1.95679
3	1.57237
4	2.13209
4	1.89479
4	1.85813
4	1.6848
4	2.00998
3	1.71731
4	1.8456
3	1.76123
3	1.7803
4	1.8035
4	1.83262
3	1.72618
3	1.63614
3	1.85809
3	1.85549
3	2.04609
4	1.00126
4	1.72356
4	1.81084
3	2.20867
4	1.58853
3	2.04927
3	1.21457
3	2.1326
4	0.818033
3	2.03552
4	1.82705
4	1.40446
4	1.78539
3	2.00749
4	1.95431
3	1.77784
3	1.91655
4	1.64173
4	1.88097
4	1.68069
4	1.71171
3	2.11554
4	1.53274
4	1.79366
3	1.78263
3	1.40483
4	1.6472
3	1.98525
4	1.68199
4	1.45602
3	1.22399
4	1.65249
4	1.88517
4	1.69363
4	1.96972
4	1.75516
4	1.37956
3	2.00939
3	1.76282
4	1.78473
3	1.82292
3	1.96015
3	1.89954
3	1.93174
3	1.28609
3	1.15963
3	1.67696
4	1.14311
4	1.93025
4	1.44532
3	1.88214
3	1.65605
4	1.70068
4	1.64641
4	1.63382
3	1.4429
3	1.6404
3	1.41698
3	1.34722
4	1.93727
3	1.73153
3	1.57963
3	1.76265
4	2.00856
3	1.86396
3	1.17916
3	1.78502
3	1.93307
3	1.10062
3	1.5192
4	1.76005
4	1.42839
3	1.88524
3	1.56194
3	1.76175
3	1.95454
4	2.09262
3	1.86034
3	0.942716
4	1.91486
4	1.36278
3	1.87547
4	1.29204
4	1.9752
4	1.49301
3	1.72257
3	1.30067
4	1.43694
3	1.85318
4	1.81917
3	1.75044
4	1.88523
3	2.01788
3	1.75959
3	1.31029
4	1.48731
3	1.21484
3	1.71386
4	1.9045
4	1.66995
3	1.41264
4	1.74442
4	1.39904
3	1.42165
4	2.00297
3	1.67065
4	1.48411
3	1.79262
4	1.67155
3	1.62651
3	1.84854
3	1.4712
4	1.95363
4	1.56612
4	2.05827
3	1.68237
4	1.02425
4	1.42627
4	1.51248
3	1.96955
3	1.33333
4	1.81786
4	2.00875
4	1.22882
3	1.98368
3	1.6309
3	1.75291
3	1.61475
3	1.49734
3	1.56062
4	1.07649
3	1.57541
3	1.61235
3	1.86656
3	1.66735
3	1.62634
4	1.77165
4	1.73536
4	1.92941
3	1.90028
4	1.1818
4	1.78742
3	2.07802
3	1.83616
4	1.4754
3	1.73583
4	1.98524
4	1.96168
3	1.58734
4	1.80845
3	1.74384
4	1.82167
4	1.38539
4	1.7046
3	1.64823
3	1.78005
3	1.94854
3	2.01519
3	1.84355
3	1.80215
3	2.0284
3	1.94114
3	1.69833
3	1.83994
4	1.99044
3	1.76092
3	1.46601
3	1.80684
4	1.75466
3	1.73142
3	2.04074
4	1.86935
4	1.90081
3	2.06654
4	1.54066
3	1.47672
4	1.33366
3	1.93048
3	1.68691
3	1.64544
4	1.41097
3	1.62228
3	1.89834
3	1.87412
3	1.73723
4	1.71189
3	1.02805
3	1.80999
3	1.99727
4	2.19726
4	1.77777
3	1.83102
3	1.91904
4	2.15391
3	1.76979
3	1.91447
4	2.06875
3	1.97475
3	1.91154
4	1.62885
4	1.67458
3	1.82349
4	1.54876
3	1.78677
3	1.85222
3	1.72592
3	1.12513
4	1.31484
3	1.23423
3	1.57006
4	2.04638
3	1.86488
3	2.11457
3	1.71943
3	1.80324
3	1.90663
3	1.80475
4	0.955789
3	1.8155
3	1.92007
3	1.31814
4	1.85688
4	1.562
3	1.95233
3	1.83802
4	2.10519
4	1.54931
4	1.40279
4	1.90673
4	1.79849
4	1.94317
3	1.7124
3	2.04221
4	1.87161
4	1.32451
3	1.56447
4	1.8624
3	1.33145
4	1.56836
4	1.88986
3	1.76003
3	2.07923
3	1.77998
4	1.88215
4	1.17323
3	1.71681
4	2.01978
3	1.85313
3	1.41458
4	1.70467
3	1.3614
3	1.83456
3	1.94628
4	1.64199
3	2.089
3	1.4994
3	1.72961
3	1.58792
4	1.65256
3	1.88575
4	2.24383
4	0.796939
3	1.83717
3	1.55001
3	1.80838
3	1.88325
4	1.68201
3	2.02838
3	1.64986
3	1.92008
3	1.63068
4	1.48618
3	1.31851
3	1.5433
4	1.88924
3	1.78878
3	1.95196
4	1.63753
3	1.70968
4	1.70464
3	1.632
3	1.7771
4	1.77508
4	1.83601
4	1.26929
3	1.9594
3	1.91159
4	1.70994
3	2.10412
4	1.43205
3	1.81515
3	1.57987
3	1.70225
4	1.90144
4	1.63831
3	1.85707
4	1.21629
3	1.69111
3	1.97856
4	1.91464
3	1.45116
4	1.49834
4	1.86666
3	1.69905
4	1.06184
3	1.51028
4	1.53503
4	1.63438
3	1.16252
4	1.77003
3	1.56755
3	1.7947
4	1.67588
4	2.03622
3	1.83129
4	1.48898
3	1.83005
3	1.98517
4	1.93029
4	1.43631
3	1.50402
4	1.57208
3	1.81147
3	2.01059
3	1.40721
4	1.87112
3	1.55993
3	1.8372
4	1.15701
4	1.63409
3	2.02342
3	1.9711
3	1.77598
3	2.20378
4	1.88075
3	1.55963
3	1.72455
4	1.60174
4	2.01828
4	0.610134
4	1.91073
3	1.90006
3	2.04697
4	1.5816
3	1.82932
3	1.62579
4	1.27379
3	1.69191
3	1.77817
4	2.02894
3	1.75628
3	1.95394
4	1.90222
4	1.55585
4	1.65786
4	0.807822
4	1.82091
4	1.69011
3	1.81375
3	1.733
4	1.89815
3	1.74148
3	1.83465
4	1.47652
3	1.62463
4	1.87752
4	1.80135
3	2.066
4	1.49154
3	1.87398
3	1.79371
3	1.88601
3	1.81583
3	2.02336
4	1.90875
3	1.90161
3	2.01436
4	1.70172
3	1.76042
3	1.3081
3	1.85732
4	2.07807
3	1.82268
3	1.70405
3	1.99661
4	1.44581
4	1.28505
3	1.6192
4	1.45671
3	1.2199
4	1.92787
4	1.76004
4	1.94946
3	1.90057
3	1.71024
4	2.04556
3	2.03919
3	1.50582
3	1.34829
3	1.9065
4	1.32665
4	1.95719
3	1.59931
4	1.41438
3	2.04964
4	2.17045
4	1.75062
3	1.42145
4	1.53049
3	1.54373
3	1.78783
3	1.75168
3	1.88517
4	1.86453
3	1.54936
4	1.63829
3	1.56348
3	1.88113
3	1.64962
3	1.33162
3	1.89237
4	1.67787
3	1.98648
3	1.73443
3	1.56186
4	1.85258
4	1.85811
3	1.70746
3	1.40715
3	1.56137
4	1.93418
4	1.41195
4	2.00322
3	1.83621
3	1.58303
4	1.95004
3	1.47882
3	1.87132
3	1.77964
3	1.9705
4	1.47313
4	1.95297
4	1.54183
3	1.936
4	1.83586
3	2.04695
3	1.80886
4	1.86037
4	1.25292
3	1.82038
3	1.53327
3	1.94447
3	1.32684
3	1.45065
4	1.9497
3	2.05078
4	1.6658
4	1.76691
3	1.77874
3	1.54373
3	1.5535
3	2.01084
3	1.77979
4	1.70803
3	1.88548
4	1.41135
3	1.81146
3	1.92577
4	1.68687
3	1.83794
3	2.03126
3	1.79721
3	1.89183
3	1.99036
4	1.90608
3	1.87678
1	1.5807
3	2.01435
3	1.69111
3	2.07452
4	1.83949
4	1.61356
3	1.86898
4	1.43968
3	1.26762
4	2.12413
3	1.94974
3	1.27721
3	1.68638
3	1.93945
4	2.03537
4	1.87981
4	1.96099
3	1.2009
3	1.84589
4	1.87905
4	1.78732
3	1.5247
4	0.956791
3	1.76673
4	1.46035
3	1.10708
3	1.96973
3	1.80828
4	1.91738
3	1.87808
1	1.10304
4	1.92921
3	1.81641
3	1.88502
3	1.93188
3	1.66487
4	1.24862
4	1.33813
3	1.69806
3	1.8832
3	2.19857
3	1.77453
3	1.72172
4	1.96242
4	1.69912
3	2.02483
3	1.67241
3	1.34514
3	1.61083
3	1.77036
4	1.65775
4	1.8044
4	1.96643
4	1.30449
3	1.42631
3	1.15814
4	1.46577
4	1.7456
3	1.92568
4	1.62693
4	1.41805
4	1.13929
4	1.76998
4	1.76154
4	1.67516
3	1.5295
3	1.85206
1	1.48442
3	1.99887
4	1.89368
3	1.77892
4	1.15323
3	1.90552
3	1.77231
3	1.99683
4	1.84391
3	1.59339
3	2.1946
4	1.44237
3	1.71183
3	1.64664
3	1.94498
4	1.72881
3	1.891
4	1.94455
4	1.8508
3	1.68575
3	1.96671
3	1.69452
3	1.3038
3	1.37062
3	1.95991
3	1.6216
3	1.93261
3	1.9776
4	1.53292
4	1.42486
3	1.4759
3	2.02241
4	1.78637
3	1.8905
3	1.67237
4	1.98566
4	1.34002
3	1.65864
3	1.83437
4	1.57518
3	2.0783
3	1.93698
[truncated: 35,384 more rows]
