# Supplementary material for: LRRC15+ myofibroblasts dictate the stromal setpoint to suppress tumour immunity
Source: Nature. 2022 Sep 28;611(7934):148–54. doi: 10.1038/s41586-022-05272-1 (PMC9630141; doi:10.1038/s41586-022-05272-1)
Supplement: Supplementary file 11 — Source Data Fig. 4 [file 41586_2022_5272_MOESM11_ESM.xlsx]

## Sheet: Figure 4b
Figure 4b
Days	DTR- + iso
0	113	196	154	122	117	105	131	110	137	181
5	190	141	156	128	112	118	117	136	110	104
8	285	188	284	213	200	156	114	227	117	212
11	252	311	214	261	244	199	176	188	165	284
14	256	389	384	271	398	280	356	316		897
16		470	484	388	432	381	513	389
19		600	622	481	551	565	670	461
22		757	792	596				598
Days	DTR- + CD8dep
0	113	196	154	122	117	105	131	110	137	181
5	209	155.1	171.6	140.8	123.2	129.8	128.7	149.6	121	114.4
8	313.5	206.8	312.4	234.3	220	171.6	125.4	249.7	128.7	233.2
11	289.3	478.5		324.5	243.1	235.4	238.7	397.1	260.7	353.1
14		697.4		486.2	430.1	319	338.8	354.2	316.8	521.4
16				541.2	500.5	410.3	387.2		330	617.1
19						486.2	685.3			847
22										969.1
Days	DTR+ + iso
0	136	115	153	119	202	214	96	117	166	101
5	154.4	116.8	85.6	98.4	217.6	163.2	142.4	177.6	138.4	191.2
8	168	115.2	138.4	141.6		185.6	187.2	160	161.6	197.6
11	200	202.4	152	158.4		200	160.8	144	164	163.2
14	180	179.2	191.2	201.6			217.6	180.8	205.6	218.4
16	227.2	212	229.6	246.4			258.4	181.6	252.8	246.4
19	257.6		272				312	246.4
22	251.2						361.6	326.4
Days	DTR+ + CD8dep
0	115	119	118	164	212	97	196	105	145	129
5	371	169	208	217	159	154	291	147	136	233
8	264	203	238	248	287	228	270	166	188	235
11	285	279	223	253		184	370	201	295	257
14	472	390	455	320		290	485	323	337	433
16	425	432		340		392	484		449	446
19	481	579		372		501	551
22						477

## Sheet: Figure 4c
Figure 4c
CD8+ T cells
DTR-	DTR+
3120	2270
7980	3180
3640	4080
6660	1980
5820	2965
3390	2970
3920	3070
2570	2070
1160	2400
2950	2230

## Sheet: Figure 4d
Figure 4d
MFI	DTR-					DTR+
TIM3	1158	1240	1042	1066	1019	696	766	721	865	616
LAG3	1251	1325	1131	1130	1081	832	876	836	984	784
CD39	7309	5659	7701	5811	7840	3506	3975	4043	5063	3279

## Sheet: Figure 4e
Figure 4e
TNFa+			IFNg+
DTR-	DTR+		DTR-	DTR+
7.34	23.3		54.4	50.9
8.17	15.3		49.6	56.1
4.27	16.9		34.1	55.7
5.22	12.1		47.9	63.5
8.46	22.6		51.6	51.9
8.13	24.3		55.4	52.8
9.5	17.8		50.7	57.8
6	17		35	57.7
6.22	12.5		49.3	65.2
10.7	26.3		52.5	52.9

## Sheet: Figure 4f
Figure 4f
TNFa+
CD8 only	L15+ CAF	L15- CAF	L15dep. CAF
73.3	54.5	78	73.1
70.4	50.7	80.3	78.3
74.7	47	81.9	79.9
73.8	48.1	77.7	78
IFNg+
CD8 only	L15+ CAF	L15- CAF	L15dep. CAF
23.6	4.88	27.3	21.3
18.5	5.79	24.5	19.5
17.9	6.39	26.9	23.5
19.5	5.77	21.6	19.8

## Sheet: Figure 4h
Figure 4h
Days	DTR- + iso
0	155	186	150	127	136	130	99	102	134
4	276	338	252	226	191	170	219	233	249
7	354	414	330	271	254	187	286	168	269
11	510	633	415	404	477	449		313	503
14	731	901	843	713				334	598
18	1207	955	1064	1074				758	796
23	1049	1577	1098	1208				1142	944
28									1536
31
35
38
42
Days	DTR- + aPDL1
0	102	141	101	106	108	111	106	143	109	104
4	122	199	130	181	142	150	129	143	222	214
7	101	181	171	193	206	190	148	200	230	178
11	267	239	183	228	180	282	139	317	310	248
14	268	318	336	285	199	287	147	323		243
18	423	527	567	426	316	478		485		463
23	646			511	426	717		703		508
28	673			581	524	777				810
31	917			641	613	890				930
35				787	754	955				1618
38				867	812	1029
42				970	961
Days	DTR+ + iso
0	254	147	95	106	126	113	127	127	102
4	142	83	179	87	143	98	92	132	80
7	85	115	206	146	164	200	79	226	166
11	126	154	189	167	318	152	153	203	174
14	136	170	185	164	214	167	103	217	117
18	281	341	458	409	387	390	590	396	246
23	244	381	425	572	600	465	553	427	259
28	444	494	498	687		447		416	300
31		553	593	738		618
35		646	759	891
38		736	958	994
42		1010	939	1360
Days	DTR+ + aPDL1
0	105	125	115	98	125	105	108	123	110	101
4	92	141	102	75	117	134	111	83	103	73
7	83	155	125	71	128	141	111	105	101	76
11		154	121	88	162	120	148	127	73	77
14	142	184	103	59		173	64	109	88	132
18	152	253	129	108		210	120	111	68	196
23	159	274	150	124		194	152	63	104	120
28		324	157	117			158	85	78
31	309	274	91	111			143	17	69
35	217	475	129	189			184	0	91
38	234	622	149	135			158	0	67
42			98	146			217	0	88

## Sheet: Figure 4i
Figure 4i
GranzymeB+
DTR-		DTR+
Iso	aPDL1	Iso	aPDL1
26.7	30.9	16.1	33.7
19.7	20.2	13.7	35.7
14.4	20.1	15.8	20.7
19.3	16.7	21.9	29.8
12.5	17.9	24	22.7
25.7	15.1	30.1	31.8
18.5	13.9	19.5	34
13.3	14.9	19.2	18.9
18.8	18.7	16.4	28.9
11.3	22.6	16.2	20.5

## Sheet: Figure 4j
Figure 4j
TNFa+IFNg+GranzymeB+
DTR-		DTR+
Iso	aPDL1	Iso	aPDL1
3.63	1.4	6.09	4.62
3.6	4.66	2.56	6.82
1.18	6.58	3.81	4.88
2.65	1.25	3.3	6.57
3.83	1.6	6.16	5.02
3.82	1.3	6.11	4.75
3.68	4.86	2.74	7.1
1.11	6.86	3.25	5.3
2.82	1.25	3.24	7.04
4	1.64	5.84	5.05

## Sheet: Figure 4l
Figure 4l
Days	DTR– + iso
0	0	0	0	0	0	0	0
7	24.51	10.53	4.9	12.54	6.25	22.21	4.6
14	178	191.25	392.73	92.48	196.74	178.08	212.52
21	737.82	801.1	673.2	444.42	361.55		392.49
Days	DTR– + aPDL1
0	0	0	0	0	0	0	0
7	21.42	10.14	9	10.88	18.23	6.62	11.04
14	188.56	185.57	188.37	141.5	283.36	103.35	52.33
21	390.6	377.13	303.75	295.84	271.62		288.59
Days	DTR+ + iso
0	0	0	0	0	0	0	0
7	15.93	11.76	5.63	3.56	10.05	22.58	11.22
14	139.79	200.5	52.88	15.3	208.72	168
21	261.12	226.38	242.73	258.06	265.35	242.05	233.44
Days	DTR+ + aPDL1
0	0	0	0	0	0	0	0
7	4.6	19.8	11.25	42.9	31.68	13.5	12.08
14	21.09	119.13	78.18	124.75	127.02	123.2	123.9
21	88.55	148.43	190.08	174.72	176.08	196.8	192.08

## Sheet: Figure 4m
Figure 4m
Tumor Weight
DTR-		DTR+
Iso	aPDL1	Iso	aPDL1
949.9	528.6	297.1	198.7
649	560.6	465	143.2
992	693	474	195.4
795.4	409	465	168.3
536	931.2	326.8	147.3
