# Supplementary material for: LRRC15+ myofibroblasts dictate the stromal setpoint to suppress tumour immunity
Source: Nature. 2022 Sep 28;611(7934):148–54. doi: 10.1038/s41586-022-05272-1 (PMC9630141; doi:10.1038/s41586-022-05272-1)
Supplement: Supplementary file 12 — Source Data Extended Data Fig. 1 [file 41586_2022_5272_MOESM12_ESM.xlsx]

## Sheet: ExData Figure 1a
Extended Data Figure 1a
Dpt wt/wt; Rosa26.LSL.YFP+/-	Dpt ki/ki; Rosa26.LSL.YFP+/-
0.00364	84.8
0.013	77.5
0.014	84.1
0.00536	77.2
0.019	87.4
0.043	92

## Sheet: ExData Figure 1b
Extended Data Figure 1b
	TGFBR2+ (of PDPN+CD31- cells)
Dpt wt/wt; Tgfbr2 fl/fl	48.7	39.4	41.4	44.4	35	44.2	57.4	37.5	40.8	46.9
Dpt ki/ki; Tgfbr2 fl/fl	2.44	1.53	1.6	1.88	3.52	3.71	2.21	3.17	11.7	8.7

## Sheet: ExData Figure 1e
Extended Data Figure 1e
Cluster	tgfb_caf_score
1	0.714733
0	0.590257
2	0.2543
4	0.545101
0	0.699195
0	0.965074
0	0.931618
0	0.505893
0	0.509549
0	1.09367
1	0.305779
0	0.784373
0	0.904867
0	0.909007
4	0.699937
0	1.00379
0	0.968349
0	0.851862
2	0.376796
5	0.389523
0	1.0135
2	0.281264
0	0.513276
0	1.20786
0	1.13613
5	0.452375
0	0.769559
5	0.635169
4	0.69931
2	0.15663
0	0.725219
2	0.244615
2	0.313162
0	0.569582
2	0.201756
2	0.194503
2	0.46376
2	0.458397
5	0.566455
0	1.03899
2	0.543352
0	0.577202
0	1.06602
2	0.163356
0	0.685308
0	0.679895
0	0.889895
5	0.706206
1	0.590759
0	1.13608
2	0.517586
0	0.78504
4	0.626815
4	0.903532
0	0.739552
2	0.479769
3	-0.129237
2	0.845104
4	0.797573
0	0.884092
2	0.262378
1	-0.040349
5	0.643963
4	0.464123
5	0.468496
4	0.443476
0	1.14057
4	0.667251
0	1.03796
1	0.251917
0	1.07043
0	0.717006
5	0.667627
1	-0.0281778
2	0.325262
0	0.565815
2	0.281148
0	0.682314
0	0.548962
0	0.528208
4	0.365469
0	1.21025
0	0.731549
0	1.03524
3	-0.215011
4	0.537637
0	0.856752
5	0.679981
4	0.637506
0	1.14288
0	0.999003
4	0.758484
0	0.727015
0	1.12833
0	0.527733
0	1.01219
0	0.776349
5	0.827295
4	0.919408
0	0.944551
2	0.257192
0	0.698103
0	1.15225
5	0.581543
0	0.729975
0	0.883707
0	0.693228
0	0.812195
0	0.731589
0	0.887973
0	0.881641
2	0.133555
0	0.679258
0	0.774856
2	0.369822
0	0.618116
2	0.289777
0	0.954408
0	0.923091
0	0.663219
0	0.918573
5	0.844297
4	0.602044
0	0.839614
0	0.941465
5	0.647105
0	0.665623
2	0.302105
4	0.238441
2	0.154925
0	1.05925
5	0.464249
0	1.13539
0	0.847721
4	0.511254
0	0.897449
4	0.447553
0	0.951083
2	0.593551
0	0.764952
0	0.856328
4	0.388185
2	0.103755
2	0.193499
2	0.429747
4	0.429719
2	0.624549
1	0.532443
4	0.520798
5	0.617121
0	1.062
0	0.917679
0	0.933898
0	1.234
2	0.552749
2	0.266828
0	0.711403
0	0.648698
0	0.753824
4	0.711285
0	0.628083
5	0.962155
3	0.0699922
0	0.774622
4	0.364895
2	0.380811
4	1.02733
5	0.949928
5	0.597591
5	0.593056
4	0.58116
0	0.668822
0	0.700571
4	0.864872
0	0.569551
4	0.555631
0	0.870219
4	1.12056
4	0.384876
0	0.790929
0	1.06396
0	1.09975
5	0.525582
4	-0.0322556
5	0.766234
0	0.565455
0	0.769124
0	0.844574
0	1.05461
0	0.7855
4	0.854624
0	0.749789
0	0.977238
5	0.822678
2	0.457639
2	0.339894
0	0.635084
4	0.70557
0	0.680296
4	0.669701
0	0.947429
0	0.707777
0	1.00829
2	0.303721
5	0.542608
4	0.650689
0	0.68651
2	0.227423
0	0.873192
0	0.725822
4	0.560446
4	0.633184
0	0.830104
0	0.910007
1	0.41892
0	1.04679
5	0.910509
0	0.996646
5	0.903784
0	1.06118
0	0.74336
2	0.424336
5	0.697981
0	0.741332
2	0.255605
4	0.423517
5	0.54814
4	0.624927
4	0.814013
2	0.10125
0	0.765517
0	0.762408
0	1.13896
0	0.727736
4	0.645309
0	0.751996
0	0.736528
0	0.933509
5	0.846322
4	0.622414
2	0.418874
0	0.673613
0	0.716596
4	0.770488
2	0.431817
0	0.517872
0	1.09468
0	0.833634
0	0.965751
2	0.561994
0	0.729729
0	1.16037
0	0.799299
0	0.829374
0	0.749599
0	0.579197
5	0.871007
0	0.711772
5	0.339522
4	0.760909
0	0.859731
0	0.755208
0	1.06791
4	0.779724
0	0.706271
5	0.688292
4	0.893869
5	0.667644
0	1.12503
4	0.83595
0	1.06402
0	0.813259
0	1.11505
2	0.175239
2	0.157743
3	-0.0283933
0	0.596644
0	1.08684
0	0.771952
0	0.573468
5	0.730465
5	0.878291
0	0.818831
2	0.226628
0	0.947174
0	0.833063
4	0.922766
2	0.471898
4	0.895842
2	0.0436877
2	0.219888
0	0.557078
0	1.03215
4	0.63037
4	0.453272
2	0.527354
3	0.199932
0	0.759658
0	1.26331
0	0.985363
2	0.484327
2	0.228955
0	0.722863
2	0.215969
0	0.977068
5	0.703207
0	0.912228
1	-0.0161039
0	0.759407
2	0.278524
0	0.903354
5	0.720787
0	0.928344
4	0.516761
4	0.894819
0	0.846146
5	0.408169
0	0.676505
0	0.538179
0	0.477379
0	1.03742
0	0.814526
2	0.272324
3	0.0474765
0	0.961545
0	0.643101
5	0.986324
0	0.82291
2	0.308057
0	0.947808
4	0.414173
1	0.353879
2	0.375002
0	0.763455
0	0.990491
0	1.23073
2	0.420916
0	0.972668
0	0.824928
4	0.509941
2	0.341743
0	0.998386
0	0.649181
0	0.991156
2	0.276726
0	0.786042
4	0.859003
4	0.786708
5	0.875127
0	0.943552
4	1.02157
4	0.611108
1	0.43786
0	0.91535
0	0.867328
2	0.275134
5	0.759068
4	0.786247
0	0.904655
1	0.00995193
0	0.700032
0	0.710375
0	0.798808
0	0.943207
0	0.790226
0	0.956356
0	1.00615
1	0.361889
4	0.682167
0	0.889515
2	0.37482
0	0.890603
0	0.835905
1	0.141369
2	0.11617
0	0.917088
0	0.802226
4	0.67113
0	0.739868
0	0.937658
0	0.444064
0	0.73403
0	0.615508
0	0.686171
0	1.02886
4	0.704986
1	0.323919
0	0.636178
4	0.441759
0	0.809576
0	0.919289
2	0.269003
4	0.447032
0	0.76758
1	0.129273
0	0.917296
0	0.985657
4	1.01881
0	0.642472
1	0.433088
0	1.08754
2	0.425563
0	0.765419
2	0.257506
0	0.850806
0	0.894385
0	0.554651
0	0.565311
2	0.0147418
0	1.10373
0	0.538996
2	0.549647
0	0.823577
4	0.591135
5	0.713706
0	1.24356
0	0.760397
2	0.421071
0	0.951128
0	0.917321
0	0.786457
0	0.515022
0	1.04556
0	1.21558
0	1.0496
1	0.528464
0	0.927652
4	0.63457
0	0.9095
2	0.272164
5	0.703545
0	0.67895
2	0.442157
0	0.775644
2	-0.0541578
4	0.593131
5	0.883201
4	0.827127
2	0.582745
0	1.06206
1	-0.185076
4	0.379007
0	0.816155
0	0.795494
0	0.763517
0	1.19375
0	0.387084
2	0.522555
5	0.759505
0	0.742437
0	0.749765
3	0.190604
0	1.03157
0	1.04665
0	0.666625
2	0.24301
4	0.814087
4	0.376851
0	0.682903
2	0.451213
0	1.00328
0	0.905943
0	0.85738
0	1.18337
0	0.760674
5	0.69756
4	0.627234
2	0.525009
4	0.0369973
0	0.604526
0	0.756811
4	0.633185
2	0.609287
0	0.587242
2	0.197727
0	0.629805
0	1.12369
2	0.152572
0	1.03402
2	-0.0387742
0	0.433302
0	0.719277
0	0.949974
5	0.520294
2	0.251024
2	0.422722
4	0.913697
4	0.737927
0	0.713968
0	1.19108
0	1.2758
2	0.568441
1	0.67796
5	0.895822
5	0.813227
2	0.0817517
0	0.887974
0	1.06751
0	0.77085
0	1.05036
1	0.181441
4	0.689659
0	1.0743
0	0.614618
0	0.397881
2	0.561388
0	0.855873
0	0.676235
0	0.931872
3	0.0386063
0	1.11848
0	0.882948
5	0.749599
5	0.601278
2	0.359669
0	0.638298
0	0.637043
5	0.53383
2	0.255234
0	1.0258
0	0.684303
1	0.208234
0	0.827297
4	0.476978
5	0.479623
0	0.780129
5	0.760036
0	1.12237
4	0.33815
0	0.962326
0	0.740316
0	1.15714
0	1.03692
5	0.395454
0	0.662718
0	0.823608
0	0.411693
5	0.551485
0	0.496273
0	0.802907
0	1.15884
4	0.0411589
0	0.59228
0	0.977198
0	0.719619
1	0.377485
5	0.525311
0	0.56727
5	0.847681
1	0.621541
0	0.824511
0	0.88489
0	0.940438
0	1.09995
0	0.982802
4	0.605459
4	0.52148
1	0.119192
2	0.231169
2	0.26571
0	0.966933
0	0.675681
0	0.758734
0	0.702251
2	0.324015
1	0.233236
0	0.967701
5	0.718281
0	1.13724
0	0.98649
0	0.874014
4	0.385171
0	0.745065
4	0.739776
4	0.457236
0	0.803959
4	0.940696
0	1.23633
0	0.781118
0	0.615661
0	0.897301
5	0.666989
0	0.921107
4	0.706242
0	0.828658
0	0.744057
0	0.916074
0	1.00927
5	0.359036
1	0.616382
0	0.870716
0	0.860047
5	0.594534
0	0.62845
0	0.982713
5	0.76622
2	-0.0329164
4	0.213142
0	1.06202
0	0.750992
4	0.56409
5	0.56782
0	0.79157
4	0.787311
0	0.520433
5	0.499707
0	0.958255
0	0.506671
4	0.243167
2	0.336601
5	0.586866
1	0.18408
4	0.662514
1	0.417036
2	0.167242
2	0.0871464
2	0.362416
0	1.04258
0	0.832318
0	0.781974
4	0.625292
0	1.04254
5	0.690547
0	0.751943
4	0.677617
5	0.77213
0	0.797558
0	0.906655
2	0.0439901
0	0.875661
2	0.513598
2	0.182285
2	0.102659
0	1.02098
0	1.08205
2	0.330842
2	0.670373
0	0.926226
0	0.71645
0	0.972828
0	0.860928
1	0.958088
3	0.0124917
4	0.481992
0	0.401906
0	0.895832
0	0.853416
2	0.344969
5	0.613977
0	0.730546
2	0.614028
2	0.266483
4	0.703629
0	0.7008
0	0.830729
4	0.793899
4	0.263625
5	0.6303
0	1.2194
2	0.0478723
3	-0.0012486
0	0.98733
2	0.0609258
2	0.311511
0	0.723436
4	0.709473
4	0.529075
4	0.739028
2	0.446974
4	0.839979
1	0.302213
0	0.905526
0	1.03854
0	0.957492
0	1.15355
0	0.469413
1	0.200807
0	0.556814
0	0.936586
4	0.724533
0	0.873384
2	0.690071
0	0.796269
4	0.543483
2	0.204801
3	-0.0206562
2	0.382634
0	0.90615
4	0.789633
0	0.850348
1	0.555614
4	1.08901
0	0.757305
2	0.312222
0	0.467963
4	0.762257
5	0.682145
0	0.820827
5	0.564995
2	0.356891
0	0.586587
0	1.02996
4	0.529501
0	0.813797
0	0.854623
0	1.01356
2	0.240892
5	0.546433
2	0.384352
0	0.693053
0	0.861181
2	0.256626
0	0.482814
0	1.04958
2	0.498969
0	1.23341
0	0.7338
5	1.02893
0	0.89198
2	0.354486
2	0.596037
2	0.412103
5	1.02303
2	0.422545
0	0.926155
0	0.883395
0	1.07695
0	0.680712
5	1.01402
5	0.92138
2	0.348531
1	0.771706
4	0.791655
2	0.342215
4	0.661599
0	0.616896
2	0.423439
0	0.578531
5	0.63956
2	0.476473
4	0.656494
4	0.527351
0	0.910456
0	0.678068
0	0.752701
5	0.539884
0	0.802021
0	0.805752
0	1.1144
2	0.38272
0	1.05692
2	0.410991
0	0.744971
4	0.60462
0	0.647348
0	0.881389
0	0.853538
5	0.474102
0	1.05415
0	0.824191
2	0.481007
2	0.481671
0	0.810862
0	0.975841
0	0.958596
4	0.627627
4	0.694325
0	0.701015
2	0.206769
5	0.801798
5	0.799042
0	0.689822
2	0.360541
0	0.890596
5	0.788209
5	0.735275
0	0.937017
1	0.163976
2	0.889043
0	0.692224
2	0.302702
0	0.734728
2	0.332795
1	0.0771975
2	0.517576
0	0.649392
0	1.00891
0	0.62758
4	0.655747
3	-0.108834
1	0.308874
0	0.648879
0	0.576052
0	0.801235
4	0.663447
0	0.75604
2	0.565156
5	0.607675
0	0.741846
0	0.750481
2	0.106241
5	0.756536
5	0.670136
2	0.238408
2	0.300755
4	0.00755807
0	0.82277
5	0.663309
0	0.618872
4	0.896351
2	0.54366
5	0.81769
0	0.852425
4	0.647638
5	0.666102
0	0.646659
0	1.05998
5	0.534119
0	0.950982
0	0.772544
2	0.450599
5	0.519263
1	-0.109121
4	0.644873
2	0.382257
0	0.974157
5	0.829996
0	0.951686
0	0.863184
0	0.979537
0	0.85557
0	0.642024
2	0.161285
4	0.449228
2	0.550886
0	0.881473
0	1.03848
3	0.106808
0	0.684999
1	0.267512
0	0.79107
4	0.901753
0	1.24175
0	0.66016
0	0.568703
4	0.512193
4	0.343779
0	0.799401
0	0.794724
0	0.791376
0	0.780663
0	0.696688
0	1.29229
0	0.479448
0	0.819936
0	0.971609
5	0.358648
5	0.786485
0	0.590328
5	0.62929
2	0.392096
0	0.967447
0	0.940927
5	0.910368
0	0.57552
5	0.569193
5	0.757832
0	0.85192
0	0.782513
5	0.637789
4	0.687232
0	0.790205
0	0.896569
4	0.651389
0	0.499124
5	0.781367
0	1.10629
2	0.286576
0	0.5398
5	0.647935
4	0.599022
0	0.940737
2	0.200065
5	0.475411
0	1.12195
2	0.379228
4	0.120627
2	0.0966916
0	0.74124
5	0.678099
0	0.88317
0	1.14687
2	0.276793
0	0.889483
4	0.629843
0	0.635981
0	0.893679
0	0.963204
0	0.957715
0	0.772278
1	0.268372
2	0.335485
0	0.538941
2	0.22855
5	0.830876
3	0.00792603
0	0.819734
0	0.310936
0	1.11295
4	0.865165
0	0.753674
4	0.33553
5	0.391129
0	0.954181
0	0.778669
0	0.783277
2	0.290789
0	0.860137
0	0.749171
0	0.977071
3	-0.0154355
4	0.705493
4	0.571717
0	0.523906
4	0.652537
4	0.352582
0	0.995438
0	1.07539
1	0.743805
4	0.8947
0	1.00952
0	0.866714
0	0.637471
0	0.856057
0	0.88718
2	0.276585
0	0.865637
2	0.17751
0	0.729461
0	0.938192
3	0.299849
4	0.599905
0	0.853051
2	0.259023
5	0.55656
4	0.635853
2	0.13872
4	0.865485
0	0.471022
0	0.993466
0	0.792782
5	0.812134
1	0.346357
0	0.704945
5	0.877549
2	0.261056
0	0.983095
2	0.618991
5	0.585301
2	0.430032
0	0.605438
0	0.851346
0	0.714586
0	1.16063
0	0.881882
0	0.922275
0	0.842832
2	0.441965
0	0.598829
0	1.03711
0	0.844537
0	0.81948
0	0.965547
0	1.06595
0	0.46832
0	1.01282
0	1.19204
2	0.328604
0	0.756336
0	0.850998
0	0.610805
0	1.03682
2	-0.097995
0	0.881071
0	0.980044
0	0.756604
2	0.138393
0	0.534028
3	0.0139856
0	0.813343
0	0.791947
4	0.350645
0	0.914059
0	0.438646
0	0.67349
0	0.571388
0	0.932285
2	0.349411
2	0.66615
4	0.258092
0	0.556597
4	0.834737
0	0.807392
4	0.534866
2	0.579854
4	0.894281
0	1.04709
2	0.408912
0	1.05021
0	1.04542
1	0.150624
4	-0.0912835
2	0.536016
0	1.14249
4	0.895099
2	0.11716
0	0.933632
2	0.442133
0	0.780061
0	0.799048
0	0.550887
0	0.766479
0	0.787764
0	1.23403
0	0.634848
5	0.637248
1	-0.111841
5	0.780976
0	0.692797
4	0.436824
5	0.783045
0	1.08523
4	0.552545
0	0.758522
0	0.951935
2	0.309344
0	0.784377
0	0.766374
4	0.552062
4	0.671456
0	1.10992
0	0.617688
5	0.723046
0	0.883215
0	0.501301
0	0.760861
5	0.523384
1	0.511924
5	1.01983
0	0.969785
4	0.570892
0	0.976569
5	0.634469
2	0.525262
1	0.252164
0	0.83735
2	0.444216
1	0.821194
0	1.30149
0	0.680471
4	-0.0966604
0	0.8438
0	0.544858
0	0.945486
0	0.71182
5	0.344539
1	0.212715
0	0.847383
5	0.743326
1	0.228889
0	1.03982
0	0.530825
0	0.880353
5	0.534254
0	0.748324
0	0.590968
0	0.936112
4	0.81031
4	0.645027
2	0.503978
4	0.598319
5	0.57102
0	1.0333
2	-0.147937
0	1.25876
4	0.231055
4	0.117523
0	0.936119
3	0.170539
2	0.30118
0	0.965031
0	0.597228
0	0.781363
2	0.450476
2	0.703985
4	0.149391
2	0.219973
5	0.588363
0	0.71643
2	0.23107
2	0.103601
4	0.604195
0	1.0086
2	0.831886
5	0.703574
0	1.10556
0	0.770424
0	0.934095
2	0.141785
0	0.828338
4	0.766472
2	0.332944
5	0.867862
0	1.13042
5	0.601343
0	0.661137
0	0.867594
0	1.06848
2	0.239296
0	0.763315
1	0.264179
0	0.868774
3	-0.195496
5	0.546679
0	0.848522
0	0.550867
4	0.709108
0	0.898068
0	0.931635
5	0.27347
1	0.412596
2	0.203984
0	0.771364
0	1.09924
5	1.06593
1	0.325831
0	0.749687
0	0.674246
4	0.957871
0	0.959991
4	0.692864
1	0.529599
4	0.868547
0	0.970817
2	0.347595
0	0.533724
2	0.498986
0	0.914105
0	0.724341
0	0.985611
5	0.451937
1	0.369287
2	0.43839
0	0.700996
0	0.986875
5	0.882552
0	0.76068
4	0.63632
2	0.45717
5	0.724934
0	0.307372
0	0.658239
0	0.826339
4	0.703977
0	0.550298
0	0.911367
0	0.512678
4	0.756417
1	0.17535
0	0.883593
0	0.976406
0	0.780831
0	0.747742
0	1.12822
0	0.462775
0	0.778264
0	0.938811
0	0.32273
0	0.875909
0	1.12529
2	0.26002
3	-0.169612
0	0.465342
2	0.25696
1	0.279763
0	0.849283
0	0.774864
0	0.56083
5	0.622881
5	0.879804
0	1.08676
5	0.454811
5	0.711611
4	0.295041
5	0.809812
0	0.824852
0	0.742837
4	0.609141
0	0.772373
0	1.11689
0	0.805855
5	0.825532
0	1.21273
0	0.627853
0	0.735343
1	0.133019
0	0.916108
0	0.988721
4	0.849545
0	0.97262
3	-0.0551986
4	0.528342
0	0.718757
2	0.190442
1	-0.0552112
0	1.11515
2	0.177886
4	0.72549
0	1.17037
5	1.05207
0	0.91224
2	0.465954
0	1.20321
0	1.04171
0	0.805284
0	0.762816
0	1.02849
4	0.937208
0	1.12449
2	0.314416
4	0.663973
4	0.767565
1	0.0800617
0	0.711044
0	0.887949
0	1.00342
2	0.00134394
2	-0.0407773
0	0.621503
0	0.555774
2	0.44162
0	0.906133
5	0.999553
0	0.867502
0	1.01876
4	0.792856
0	1.08909
0	0.977981
4	0.785386
5	0.512874
0	1.06499
1	0.46377
0	0.84072
3	0.104873
0	1.10593
5	0.697073
0	1.2019
0	1.00888
0	0.694452
4	0.676528
0	0.893809
5	0.643725
0	0.895027
5	0.729084
0	0.634998
2	0.599466
0	0.43589
2	0.340659
1	0.803092
4	0.67957
0	0.872953
0	0.801007
0	0.817183
0	0.89198
5	0.634913
0	0.868255
0	0.66421
0	1.06882
0	0.821735
0	0.834887
0	1.04196
0	0.611212
2	0.180058
5	0.688204
0	0.564207
0	0.859688
0	0.823214
0	1.09085
0	0.908117
0	0.58756
4	0.783913
0	0.672913
0	0.853147
0	0.806216
0	0.917283
0	0.775435
5	0.683517
0	0.844228
0	0.759286
5	0.505616
0	0.671769
0	0.796275
2	0.100061
0	0.94679
5	0.43277
5	0.777069
5	0.509844
5	0.670186
2	0.167057
0	0.944801
5	0.813579
0	0.698712
2	0.510467
5	0.907917
5	0.497843
0	1.10178
0	0.953153
5	0.736227
2	0.134703
4	0.602981
4	0.603144
3	-0.107387
0	0.700104
4	0.448327
0	1.01256
5	0.687962
4	0.76346
0	0.832624
4	0.751717
0	0.67625
0	1.085
1	0.390376
0	0.812556
0	0.931056
5	0.731522
4	0.885517
0	0.8356
0	0.868287
0	0.886443
2	0.325793
0	0.727738
0	0.596008
2	0.182058
0	0.702011
0	1.15558
2	0.156937
4	0.504055
0	0.915547
2	0.287352
0	0.813858
0	0.882238
5	0.637388
4	0.721708
0	0.677855
0	1.12142
2	0.181114
2	0.0980145
0	0.722696
0	1.09826
2	0.392853
5	0.637953
0	0.763617
0	1.01576
0	0.673193
0	1.05671
2	0.164168
0	0.767265
0	0.678851
5	0.577961
5	0.722894
0	0.965682
1	-0.0677318
0	1.18142
0	0.635487
0	0.687736
0	1.19538
0	0.89458
1	0.503992
4	1.09395
0	0.721726
0	0.952318
0	0.692498
3	-0.0471979
0	0.280001
2	0.0616881
5	1.11664
2	0.330661
0	0.546621
4	0.475683
0	0.721811
0	0.87082
0	0.720688
2	0.410967
4	0.51595
2	0.299779
0	0.752734
0	1.12468
0	1.20629
4	0.607266
0	0.46251
0	0.898691
0	1.02052
0	0.767533
0	0.812842
2	0.0569727
0	0.664914
0	0.810104
5	0.485791
0	0.870301
0	1.14323
0	0.391691
4	0.717887
2	-0.101491
5	0.663997
0	1.22695
4	0.947877
2	0.12283
0	0.578708
0	1.00457
5	0.338865
0	0.772224
0	1.0104
5	0.791023
0	0.997846
0	0.947569
4	0.22427
0	1.06544
1	0.422615
0	0.715836
0	0.88223
1	0.375119
5	0.844809
0	0.621143
0	1.06226
4	0.925283
0	0.615225
0	0.910204
4	0.249994
0	0.873538
0	0.699028
2	0.573834
0	0.654136
4	0.798437
0	0.716052
2	0.364954
0	1.23667
0	1.21499
4	0.772819
0	0.509796
0	1.00039
4	0.784673
0	1.16789
0	0.854004
2	0.639947
5	0.807627
5	0.557851
0	1.0468
0	0.761998
0	0.738678
4	0.903914
0	0.664255
1	0.625482
4	0.687187
0	1.00988
4	0.238856
0	0.928228
0	0.801215
5	0.815873
5	0.885834
5	0.864532
0	0.880204
5	0.610963
4	0.741037
0	0.580295
0	0.800082
0	0.966839
0	0.959267
0	0.797445
5	0.555982
0	0.747101
4	0.708295
0	1.14988
2	0.0990624
0	0.878469
0	0.726763
4	0.286977
2	0.416965
0	1.0093
0	1.05353
0	0.897887
2	0.480628
4	0.679319
5	0.62129
0	0.963969
0	0.951028
5	0.653932
3	0.0002211
0	0.818342
0	0.958909
0	0.6362
0	1.02453
0	0.76574
0	1.01527
0	0.483325
0	0.604153
0	0.90069
5	0.535188
4	0.599185
5	0.807089
2	0.586665
0	0.937955
3	-0.0286767
0	1.19569
5	0.607602
0	0.842456
0	0.713721
2	0.584791
0	0.624236
4	0.726647
0	0.51925
0	0.969293
4	0.785045
1	-0.130608
0	0.933747
0	0.939709
0	0.984275
0	0.939135
1	0.110144
2	1.04337
5	0.584993
2	0.353691
4	0.575592
0	1.06022
4	0.332388
2	0.420179
0	0.702733
0	0.771683
0	0.61611
0	0.589175
2	-0.02806
0	0.990061
0	0.968415
4	0.495971
4	0.53914
2	0.151597
4	0.707898
0	0.905917
0	0.800957
4	0.591429
0	0.928849
4	0.863709
2	-0.0583841
5	0.788056
2	0.425965
0	1.10775
5	0.248507
4	0.80237
0	0.675219
0	0.924627
0	1.04795
0	0.904198
0	0.754321
2	0.0120438
4	0.336617
0	0.931386
2	0.139123
2	0.196791
2	0.16918
0	0.560342
0	1.01864
0	1.05577
0	0.82054
0	1.08755
0	0.726139
1	0.450155
2	0.453779
2	0.566102
0	0.947849
1	0.6547
5	0.79347
4	0.680629
0	0.901097
0	0.747243
4	0.638189
3	0.132264
0	0.649551
2	0.494008
0	1.04348
2	0.322601
0	1.12957
0	0.682309
2	0.294782
5	0.797719
0	1.02851
0	0.614821
0	0.732115
0	1.02495
0	0.88732
4	0.511496
5	0.519284
0	0.523645
0	0.877943
0	0.624878
4	0.788118
0	0.792322
0	0.841682
2	0.536466
5	1.0331
2	0.0581722
0	0.94483
0	0.746052
0	0.504602
0	0.849774
2	0.0415341
0	0.553384
4	0.546434
0	1.12016
4	0.599663
0	0.948559
0	0.921956
0	1.0684
0	1.28555
4	0.515693
4	0.78484
4	0.623892
0	0.761269
0	1.05729
3	0.0491963
2	0.217957
0	0.964897
0	0.609646
4	0.821914
0	0.44578
0	0.864688
0	0.888915
5	0.457209
5	0.743381
2	0.670996
5	0.264998
4	0.77377
0	0.86294
2	0.0222646
5	0.689608
4	0.497649
0	0.554985
5	0.823863
5	0.99227
0	1.1445
0	0.691273
1	0.26285
1	0.616506
2	0.329739
0	0.800176
0	0.968122
0	1.006
0	0.641122
5	0.64164
2	0.193908
0	1.07849
2	0.31648
4	0.433637
0	0.957152
0	0.780899
0	0.954152
0	1.20356
4	0.6467
2	0.280816
0	0.739123
1	0.373061
0	0.929349
0	1.0074
2	0.650879
0	0.910989
4	0.653322
2	0.431617
0	0.8662
2	0.14002
0	0.738781
0	1.01753
0	0.833946
0	1.00242
5	0.497499
1	0.807159
0	0.941608
0	1.05198
0	0.712734
0	0.809579
2	0.474927
0	0.496851
5	0.450965
0	1.1066
2	0.167575
0	0.537474
2	0.155182
0	0.616948
3	0.150368
2	0.288002
0	0.959112
0	1.01334
5	0.911994
4	0.674062
5	0.728249
0	0.816129
4	0.314588
0	0.347678
0	0.815418
2	0.811338
4	0.477326
2	0.26387
0	0.862724
4	0.683305
5	0.462622
0	1.24722
4	0.69274
0	0.625718
2	0.253834
0	1.01168
0	0.903806
2	-0.0698224
2	0.035302
0	0.559815
2	0.228591
2	0.730458
0	0.882645
0	0.916846
0	0.742198
0	0.452933
0	0.891972
4	0.611727
1	0.723573
0	1.07102
4	0.70774
1	0.673202
5	0.624734
5	0.428792
4	0.805989
0	0.884522
0	0.708384
4	0.455202
0	1.08777
0	1.20563
0	0.599282
0	0.635045
0	0.726232
2	0.347045
2	0.146775
0	0.603554
5	0.743451
0	1.26126
0	0.63099
2	0.231303
2	0.232451
0	0.711301
0	0.978366
2	-0.0575488
5	0.733138
5	0.833305
0	0.768104
0	1.04566
2	0.120994
2	0.0234813
0	0.877284
0	1.05761
2	0.260849
0	0.646463
2	0.602959
0	0.986751
0	1.03229
3	-0.148832
5	1.04834
2	0.409019
0	0.922741
0	0.442696
5	0.744677
2	-0.0626571
0	0.719426
0	0.662021
5	0.550664
3	-0.0956158
0	0.447335
0	0.566219
0	0.986548
4	0.46534
0	0.830559
2	0.157069
0	0.864014
0	1.00864
2	0.404875
5	0.515584
4	0.642529
0	0.830983
0	0.423089
2	0.308448
0	0.81654
0	0.530821
0	1.09324
4	0.659386
0	0.875568
2	0.275757
0	0.776228
5	0.768604
5	0.576017
5	0.761502
0	0.947317
0	0.966768
5	0.911796
4	0.0444857
0	0.385489
0	0.959075
5	0.479823
2	0.270897
2	0.0913471
0	0.784177
0	0.791777
0	0.745929
0	0.884918
0	0.953559
5	0.575975
2	0.170092
2	0.315502
5	0.605394
1	0.581117
5	0.952617
5	0.437818
5	0.762827
0	1.06677
2	0.507068
4	0.763083
5	0.700215
0	0.624064
4	0.709967
0	0.606366
5	0.767126
0	1.00022
1	0.316141
4	0.344609
5	0.846562
0	0.536821
0	0.804087
0	1.05163
0	0.641963
0	1.15492
5	0.648659
0	1.19233
5	0.680861
0	0.675957
5	0.666235
2	0.537453
5	0.474089
4	0.388657
0	0.5768
4	0.615939
0	0.962595
0	0.523999
3	0.0347239
0	0.760879
0	0.892872
0	0.570417
0	1.02163
2	0.237485
5	0.6165
1	0.0513975
2	0.362293
0	1.15055
1	0.102512
0	0.99353
5	0.583277
0	1.08928
0	0.801367
2	0.619411
0	0.476129
5	0.637324
0	1.11567
0	0.801804
0	1.07505
0	0.822263
1	0.109877
0	0.767635
0	0.706307
0	0.846848
4	0.223457
3	0.0125849
0	1.12131
5	0.606794
0	0.761372
0	1.07943
0	0.858596
0	0.719508
1	0.696669
2	0.762651
4	0.917074
0	0.637552
0	1.07633
3	0.259766
0	0.676404
5	0.838213
5	0.628913
0	0.660102
0	0.704344
0	0.779362
2	0.0691441
3	-0.0718412
2	0.36217
0	0.760059
0	0.864508
0	0.795204
0	1.01536
4	0.970333
1	0.73828
1	0.382634
2	0.187921
0	0.987116
0	0.950817
0	0.948259
2	0.430478
0	1.2782
2	0.306963
0	1.04513
2	-0.0298988
0	0.680343
4	0.912202
0	1.03715
2	0.245482
5	0.901166
0	0.40586
4	0.433313
0	0.64635
0	1.0721
5	0.458555
2	0.197477
0	0.57883
0	1.02507
5	0.719454
0	0.646115
4	0.533121
0	0.711508
1	0.470579
2	0.184966
5	0.134742
0	0.740658
4	0.672445
1	-0.0465525
4	0.612747
5	0.742998
2	0.522976
4	0.452218
0	1.02236
0	0.606462
2	0.520241
0	0.924012
0	1.13136
0	0.571254
0	1.15936
2	0.230701
1	0.0584097
0	0.405578
0	0.800193
5	0.418433
0	0.846267
5	0.616132
5	0.566436
0	0.714708
5	0.575853
0	0.64922
1	0.361036
5	0.56859
0	0.565259
1	0.494985
0	1.22552
4	0.595408
0	0.955145
0	0.949158
5	0.743891
0	0.662487
0	0.71013
0	1.03742
0	0.718178
0	0.700284
4	0.27756
2	0.312918
0	0.790662
0	1.01458
0	0.731617
5	0.711262
2	0.343234
4	0.79632
2	0.590193
0	0.713344
0	0.64064
0	0.564244
0	1.05636
5	0.749676
5	0.774343
4	0.534006
0	0.817608
5	0.88385
0	0.728981
0	0.950177
[truncated: 4,527 more rows]

## Sheet: ExData Figure 1h
Extended Data Figure 1h
sample	cluster	Freq		BaselineProp.clusters	BaselineProp.Freq	PropMean.WT	PropMean.KO	PropRatio	Tstatistic	P.Value	FDR
WT B0306	0	0.283247		0	0.276935	0.474641	0.00410962	115.495	10.6016	2.59459e-07	1.55675e-06
WT B0307	0	0.613861		5	0.0678927	0.127424	0.00558018	22.8352	6.20867	5.27735e-05	0.00015832
WT B0308	0	0.596091		3	0.123218	0.0254864	0.361841	0.0704353	-4.81067	0.000469506	0.000933487
WT B0309	0	0.388889		1	0.209808	0.0592192	0.395396	0.149772	-4.64221	0.000622325	0.000933487
WT B0310	0	0.491115		4	0.11908	0.135508	0.0635527	2.13222	2.65484	0.0215327	0.0258393
KO B0306	0	0		2	0.203065	0.177721	0.169521	1.04837	0.227804	0.823768	0.823768
KO B0307	0	0.00477707
KO B0308	0	0.015771
KO B0309	0	0
KO B0310	0	0
WT B0306	1	0.0397237
WT B0307	1	0.0316832
WT B0308	1	0.029316
WT B0309	1	0.119444
WT B0310	1	0.0759289
KO B0306	1	0.58642
KO B0307	1	0.245223
KO B0308	1	0.448014
KO B0309	1	0.564706
KO B0310	1	0.132616
WT B0306	2	0.379965
WT B0307	2	0.110891
WT B0308	2	0.0608035
WT B0309	2	0.152778
WT B0310	2	0.184168
KO B0306	2	0.0925926
KO B0307	2	0.286624
KO B0308	2	0.308995
KO B0309	2	0.0196078
KO B0310	2	0.139785
WT B0306	3	0.00690846
WT B0307	3	0.0138614
WT B0308	3	0.0108578
WT B0309	3	0.0861111
WT B0310	3	0.00969305
KO B0306	3	0.277778
KO B0307	3	0.38535
KO B0308	3	0.0981308
KO B0309	3	0.34902
KO B0310	3	0.698925
WT B0306	4	0.0967185
WT B0307	4	0.158416
WT B0308	4	0.162866
WT B0309	4	0.122222
WT B0310	4	0.137318
KO B0306	4	0.0308642
KO B0307	4	0.0700637
KO B0308	4	0.121495
KO B0309	4	0.0666667
KO B0310	4	0.0286738
WT B0306	5	0.193437
WT B0307	5	0.0712871
WT B0308	5	0.140065
WT B0309	5	0.130556
WT B0310	5	0.101777
KO B0306	5	0.0123457
KO B0307	5	0.00796178
KO B0308	5	0.00759346
KO B0309	5	0
KO B0310	5	0

## Sheet: ExData Figure 1i
Extended Data Figure 1i
Condition	tgfb_caf_score
WT	0.545101
WT	0.699937
WT	0.69931
WT	0.626815
WT	0.903532
WT	0.797573
WT	0.464123
WT	0.443476
WT	0.667251
WT	0.365469
WT	0.537637
WT	0.637506
WT	0.758484
WT	0.919408
WT	0.602044
WT	0.238441
WT	0.511254
WT	0.447553
WT	0.388185
WT	0.429719
WT	0.520798
WT	0.711285
WT	0.364895
WT	1.02733
WT	0.58116
WT	0.864872
WT	0.555631
WT	1.12056
WT	0.384876
WT	-0.0322556
WT	0.854624
WT	0.70557
WT	0.669701
WT	0.650689
WT	0.560446
WT	0.633184
WT	0.423517
WT	0.624927
WT	0.814013
WT	0.645309
WT	0.622414
WT	0.770488
WT	0.760909
WT	0.779724
WT	0.893869
WT	0.83595
WT	0.922766
WT	0.895842
WT	0.63037
WT	0.453272
WT	0.516761
WT	0.894819
WT	0.414173
WT	0.509941
WT	0.859003
WT	0.786708
WT	1.02157
WT	0.611108
WT	0.786247
WT	0.682167
WT	0.67113
WT	0.704986
WT	0.441759
WT	0.447032
WT	1.01881
WT	0.591135
WT	0.63457
WT	0.593131
WT	0.827127
WT	0.379007
WT	0.814087
WT	0.376851
WT	0.627234
WT	0.0369973
WT	0.633185
WT	0.913697
WT	0.737927
WT	0.689659
WT	0.476978
WT	0.33815
WT	0.0411589
WT	0.605459
WT	0.52148
WT	0.385171
WT	0.739776
WT	0.457236
WT	0.940696
WT	0.706242
WT	0.213142
WT	0.56409
WT	0.787311
WT	0.243167
WT	0.662514
WT	0.625292
WT	0.677617
WT	0.481992
WT	0.703629
WT	0.793899
WT	0.263625
WT	0.709473
WT	0.529075
WT	0.739028
WT	0.839979
WT	0.724533
WT	0.543483
WT	0.789633
WT	1.08901
WT	0.762257
WT	0.529501
WT	0.791655
WT	0.661599
WT	0.656494
WT	0.527351
WT	0.60462
WT	0.627627
WT	0.694325
WT	0.655747
WT	0.663447
WT	0.00755807
WT	0.896351
WT	0.647638
WT	0.644873
WT	0.449228
WT	0.901753
WT	0.512193
WT	0.343779
WT	0.687232
WT	0.651389
WT	0.599022
WT	0.120627
WT	0.629843
WT	0.865165
WT	0.33553
WT	0.705493
WT	0.571717
WT	0.652537
WT	0.352582
WT	0.8947
WT	0.599905
WT	0.635853
WT	0.865485
WT	0.350645
WT	0.258092
WT	0.834737
WT	0.534866
WT	0.894281
WT	-0.0912835
WT	0.895099
WT	0.436824
WT	0.552545
WT	0.552062
WT	0.671456
WT	0.570892
WT	-0.0966604
WT	0.81031
WT	0.645027
WT	0.598319
WT	0.231055
WT	0.117523
WT	0.149391
WT	0.604195
WT	0.766472
WT	0.709108
WT	0.957871
WT	0.692864
WT	0.868547
WT	0.63632
WT	0.703977
WT	0.756417
WT	0.295041
WT	0.609141
WT	0.849545
WT	0.528342
WT	0.72549
WT	0.937208
WT	0.663973
WT	0.767565
WT	0.792856
WT	0.785386
WT	0.676528
WT	0.67957
WT	0.783913
WT	0.602981
WT	0.603144
WT	0.448327
WT	0.76346
WT	0.751717
WT	0.885517
WT	0.504055
WT	0.721708
WT	1.09395
WT	0.475683
WT	0.51595
WT	0.607266
WT	0.717887
WT	0.947877
WT	0.22427
WT	0.925283
WT	0.249994
WT	0.798437
WT	0.772819
WT	0.784673
WT	0.903914
WT	0.687187
WT	0.238856
WT	0.741037
WT	0.708295
WT	0.286977
WT	0.679319
WT	0.599185
WT	0.726647
WT	0.785045
WT	0.575592
WT	0.332388
WT	0.495971
WT	0.53914
WT	0.707898
WT	0.591429
WT	0.863709
WT	0.80237
WT	0.336617
WT	0.680629
WT	0.638189
WT	0.511496
WT	0.788118
WT	0.546434
WT	0.599663
WT	0.515693
WT	0.78484
WT	0.623892
WT	0.821914
WT	0.77377
WT	0.497649
WT	0.433637
WT	0.6467
WT	0.653322
WT	0.674062
WT	0.314588
WT	0.477326
WT	0.683305
WT	0.69274
WT	0.611727
WT	0.70774
WT	0.805989
WT	0.455202
WT	0.46534
WT	0.642529
WT	0.659386
WT	0.0444857
WT	0.763083
WT	0.709967
WT	0.344609
WT	0.388657
WT	0.615939
WT	0.223457
WT	0.917074
WT	0.970333
WT	0.912202
WT	0.433313
WT	0.533121
WT	0.672445
WT	0.612747
WT	0.452218
WT	0.595408
WT	0.27756
WT	0.79632
WT	0.534006
WT	0.567139
WT	0.193662
WT	0.826108
WT	0.235782
WT	0.721934
WT	-0.145354
WT	0.524445
WT	0.836132
WT	0.157672
WT	0.531319
WT	0.574255
WT	0.473696
WT	0.650441
WT	0.168848
WT	0.652221
WT	0.549048
WT	0.33839
WT	0.361103
WT	0.491483
WT	0.754839
WT	0.659334
WT	0.807581
WT	0.385457
WT	0.36544
WT	0.386469
WT	0.338114
WT	0.768001
WT	0.505897
WT	0.658688
WT	0.588082
WT	0.221355
WT	0.785574
WT	0.506829
WT	0.580177
WT	0.748182
WT	0.683147
WT	0.571766
WT	0.620176
WT	0.927666
WT	0.676098
WT	1.04912
WT	0.730559
WT	0.177782
WT	0.561801
WT	0.536971
WT	0.393849
WT	0.922497
WT	0.527611
WT	0.909069
WT	0.710905
WT	0.695755
WT	0.395488
WT	0.452753
WT	0.611917
WT	0.665068
WT	0.705342
WT	0.712507
WT	0.367966
WT	0.609055
WT	0.845559
WT	0.999194
WT	0.234675
WT	0.935352
WT	0.878688
WT	0.456628
WT	0.703113
WT	0.896159
WT	0.660661
WT	0.591914
WT	0.643891
WT	0.888369
WT	0.797893
WT	0.706659
WT	0.524897
WT	0.427684
WT	0.749461
WT	0.648264
WT	0.444024
WT	0.203606
WT	0.441602
WT	0.621439
WT	0.345391
WT	0.87317
WT	0.411496
WT	0.414499
WT	0.852135
WT	-0.11302
WT	0.90453
WT	0.857377
WT	0.667332
WT	0.908954
WT	0.709098
WT	0.716148
WT	0.471376
WT	0.757577
WT	0.39697
WT	0.655151
WT	0.908358
WT	0.596377
WT	0.495928
WT	0.64622
WT	0.641751
WT	0.860431
WT	0.679111
WT	0.737356
WT	0.589663
WT	0.442015
WT	0.231475
WT	0.836847
WT	0.498357
WT	0.321187
WT	0.548973
WT	0.459641
WT	0.335732
WT	0.589933
WT	0.67784
WT	0.730538
WT	0.815589
WT	0.709119
WT	0.603016
WT	0.655286
WT	0.213837
WT	-0.186187
WT	0.35212
WT	0.798115
WT	0.669191
WT	0.580955
WT	0.713503
WT	0.591052
WT	0.59757
WT	0.675212
WT	0.611336
WT	0.635385
WT	1.00221
WT	0.620361
WT	0.656851
WT	0.509325
WT	0.747488
WT	0.70641
WT	0.579822
WT	0.827452
WT	0.349659
WT	0.415786
WT	0.760616
WT	0.586653
WT	0.628979
WT	0.887006
WT	0.829285
WT	0.611748
WT	0.685357
WT	0.913958
WT	0.979699
WT	0.688373
WT	0.420939
WT	0.535135
WT	0.678017
WT	0.629219
WT	0.74231
WT	0.527277
WT	0.898363
WT	0.65054
WT	0.77857
WT	0.55915
WT	0.511935
WT	0.455497
WT	0.68412
WT	0.650006
WT	0.647508
WT	0.628609
WT	0.723462
WT	0.31569
WT	0.643183
WT	0.851464
WT	0.496505
WT	0.847429
WT	0.7348
WT	0.741049
WT	0.460529
WT	0.58275
WT	0.819543
WT	0.904442
WT	0.449596
WT	0.676693
WT	0.536143
WT	0.822015
WT	0.59161
WT	0.560892
WT	0.830506
WT	0.361101
WT	0.328677
WT	0.554091
WT	0.774607
WT	0.786532
WT	0.781108
WT	1.03643
WT	0.340108
WT	0.920597
WT	0.547243
WT	0.501605
WT	0.460209
WT	0.717185
WT	0.481904
WT	0.879022
WT	0.771425
WT	0.491585
WT	0.542233
WT	0.921246
WT	0.319855
WT	0.591276
WT	0.710612
WT	0.744991
WT	0.723483
WT	0.52672
WT	0.669847
WT	0.89889
WT	0.695099
WT	0.701597
WT	1.00091
WT	0.711699
WT	0.496165
WT	0.805059
WT	0.489488
WT	0.530579
WT	0.948982
WT	0.505812
WT	0.893856
WT	0.604457
WT	0.997628
KO	0.356452
KO	0.327041
KO	0.239938
KO	0.38217
KO	0.0980208
KO	0.386918
KO	0.267171
KO	0.337186
KO	0.462341
KO	0.364665
KO	0.403793
KO	0.668702
KO	0.364764
KO	0.367875
KO	-0.151918
KO	0.226916
KO	0.185724
KO	-0.148442
KO	0.347858
KO	0.483093
KO	0.499187
KO	0.108974
KO	0.343936
KO	0.269994
KO	0.107648
KO	0.572234
KO	0.425954
KO	0.26935
KO	0.128144
KO	0.434876
KO	0.529745
KO	-0.0898854
KO	0.239022
KO	0.279348
KO	0.462173
KO	0.204029
KO	0.256473
KO	0.233269
KO	0.283935
KO	0.408166
KO	0.756895
KO	0.392803
KO	0.174871
KO	0.215171
KO	0.383497
KO	0.43772
KO	0.342972
KO	0.0682916
KO	0.257586
KO	0.322343
KO	0.232842
KO	0.323343
KO	0.336464
KO	0.236103
KO	0.249243
KO	0.390355
KO	0.447331
KO	0.238919
KO	0.352283
KO	0.320044
KO	0.316209
KO	0.261456
KO	0.382978
KO	0.370199
KO	0.278037
KO	0.373291
KO	0.300231
KO	0.223405
KO	0.528834
KO	0.285681
KO	0.1743
KO	0.397475
KO	0.26214
KO	0.338358
KO	0.256965
KO	0.356546
KO	0.422591
KO	0.355848
KO	0.0852162
KO	0.260894
KO	0.371798
KO	0.362704
KO	0.479667
KO	0.33449
KO	0.0610768
KO	0.45496
KO	0.361595
KO	0.836924
KO	0.419188
KO	0.568344
KO	-0.0902201
KO	0.218591
KO	0.369704
KO	0.404728
KO	0.380177
KO	0.20876
KO	0.370213
KO	0.168065
KO	0.90676
KO	0.404988
KO	0.351104
KO	0.356448
KO	0.100029
KO	0.29291
KO	0.276884
KO	0.225366
KO	0.376018
KO	0.371971
KO	0.37583
KO	0.514788
KO	0.364672
KO	0.248248
KO	0.429588
KO	0.413711
KO	0.406601
KO	0.336423
KO	0.259547
KO	0.180856
KO	0.36399
KO	0.455394
KO	0.470764
KO	0.245887
KO	0.187684
KO	0.424911
KO	0.346521
KO	0.359884
KO	0.451036
KO	0.132424
KO	0.177068
KO	0.393191
KO	0.369075
KO	-0.288093
KO	0.152355
KO	0.380887
KO	0.392546
KO	0.100249
KO	0.437897
KO	0.4418
KO	-0.167878
KO	0.172571
KO	-0.0087392
KO	0.27924
KO	0.526421
KO	0.301713
KO	0.502627
KO	0.145653
KO	0.384624
KO	0.22786
KO	0.249246
KO	0.110218
KO	0.403245
KO	0.365187
KO	0.190035
KO	0.155531
KO	0.69479
KO	0.0659567
KO	0.333364
KO	0.296608
KO	0.255172
KO	0.385409
KO	0.530793
KO	0.486975
KO	0.316508
KO	0.204559
KO	0.181098
KO	0.273437
KO	0.231286
KO	0.14047
KO	0.217226
KO	-0.210384
KO	0.185922
KO	0.333168
KO	0.285655
KO	0.593522
KO	0.374127
KO	0.161797
KO	0.324186
KO	0.0969595
KO	0.313317
KO	0.340837
KO	0.29365
KO	0.280849
KO	0.320687
KO	0.501682
KO	0.501536
KO	0.25051
KO	-0.2201
KO	0.374644
KO	0.331722
KO	0.601516
KO	0.229025
KO	0.217911
KO	0.215233
KO	0.845568
KO	0.548626
KO	0.282526
KO	0.387656
KO	0.356293
KO	-0.215007
KO	0.447494
KO	0.18943
KO	0.191349
KO	0.115724
KO	0.405173
KO	0.28315
KO	0.81748
KO	0.422753
KO	0.864039
KO	0.257149
KO	0.339837
KO	0.391013
KO	0.35121
KO	0.388935
KO	0.343644
KO	0.318877
KO	0.391565
KO	0.278788
KO	0.666232
KO	0.182768
KO	-0.02346
KO	0.446363
KO	0.14374
KO	0.602466
KO	0.179506
KO	-0.0709659
KO	0.340026
KO	0.0435915
KO	0.233272
KO	0.394113
KO	0.340038
KO	0.356404
KO	0.175717
KO	-0.131619
KO	0.276748
KO	0.444604
KO	0.427391
KO	0.259727
KO	0.534572
KO	0.355119
KO	0.398037
KO	0.147091
KO	0.371001
KO	0.392128
KO	0.0872988
KO	0.235071
KO	0.294988
KO	0.521602
KO	0.446007
KO	0.409754
KO	0.0711793
KO	0.377273
KO	0.320582
KO	0.490732
KO	0.402024
KO	0.354241
KO	0.325191
KO	0.358981
KO	0.404904
KO	0.407993
KO	0.347673
KO	0.18474
KO	0.343348
KO	0.451278
KO	-0.0785047
KO	0.212723
KO	0.299603
KO	0.342418
KO	0.358242
KO	0.155938
KO	0.246653
KO	0.437691
KO	0.138074
KO	0.463135
KO	0.257622
KO	0.404803
KO	0.361561
KO	0.423269
KO	0.318299
KO	0.451203
KO	0.176172
KO	0.451413
KO	0.302292
