# Supplementary material for: LRRC15+ myofibroblasts dictate the stromal setpoint to suppress tumour immunity
Source: Nature. 2022 Sep 28;611(7934):148–54. doi: 10.1038/s41586-022-05272-1 (PMC9630141; doi:10.1038/s41586-022-05272-1)
Supplement: Supplementary file 13 — Source Data Extended Data Fig. 2 [file 41586_2022_5272_MOESM13_ESM.xlsx]

## Sheet: ExData Figure 2a
Extended Data Figure 2a
Initial PCA				Loadings			Filtered PCA
PC1	PC2	N/T		pos			PC1	PC2
-22.3236	25.6764	T		Loadings	Gene		-17.2066	-44.9781
-54.7175	10.9302	N		0.052269	TYROBP		-9.11476	33.6428
2.62344	23.9055	T		0.0510429	ALOX5AP		-37.1461	-26.332
-49.7558	-20.9796	T		0.0506483	CSF3R		32.7332	15.3832
-23.423	4.41268	T		0.0493647	ITGAX		-11.8395	31.1037
-47.3929	-25.6289	T		0.0491793	SLC11A1		37.5805	17.0732
-41.1064	-44.8221	T		0.0490185	S100A8		48.4978	17.5983
-58.6471	-17.4063	T		0.0479547	SERPINA1		38.3652	27.7241
-40.5157	4.68446	T		0.0477471	AQP9		13.9319	15.2118
-19.9315	63.7074	N		0.0474391	FCGR3B		-74.404	37.8128
88.9145	1.99815	N		0.0471461	PLEK		19.6131	18.4119
28.5543	44.1749	T		0.0469339	IL1B		41.1469	15.4473
45.3434	56.565	T		0.0466437	S100A9		32.1996	-8.66573
24.5372	12.9857	T		0.0457735	IL1RN		-55.4919	3.13163
-45.0135	-12.7698	T		0.0454232	LINC01272		-32.2095	21.5045
-59.5643	-30.9273	T		0.045093	SPI1		-14.3646	-19.8992
-51.1735	-28.6773	T		0.0448641	FPR1		39.3641	-26.4572
52.7444	9.09668	T		0.0442784	TREM1		32.5821	-32.4242
41.3713	-20.3914	T		0.0442221	BCL2A1		-10.3662	-26.7309
108.178	-22.2781	T		0.043798	ADGRG3		-4.0373	21.7055
-4.72739	-66.1885	T		0.0437175	C5AR1		3.28575	3.93922
56.3447	-38.5465	T		Neg			-7.83541	-28.4022
45.5372	-29.7644	T		-0.0732537	DCN		31.972	-10.1262
97.1006	-28.103	T		-0.0724487	LUM		31.0265	-11.3718
43.0108	8.17408	T		-0.0708844	COL1A2		-15.2948	-45.1223
17.3023	36.349	T		-0.0699699	COL3A1		-56.9691	-30.4087
-33.3581	29.8752	N		-0.0659162	COL6A3		4.17901	-29.0615
-6.73653	4.19529	T		-0.0659064	COL1A1		-6.67048	-51.845
-10.9094	22.3604	T		-0.0635532	MMP2		-4.58353	23.8921
-29.6386	32.9476	T		-0.0625179	FBLN1		6.15452	32.3622
-41.6392	21.1168	T		-0.0618729	PDGFRA		25.0574	-4.0382
5.98576	44.0568	T		-0.0612685	MFAP4		-20.669	49.1372
-18.9127	31.9369	T		-0.0605629	ISLR		26.3855	39.5848
-24.7802	20.5091	T		-0.0590316	MEG3		38.4683	17.8292
33.2002	36.1669	T		-0.0590164	SFRP4		41.0219	12.8982
-18.2537	27.086	T		-0.0566375	FSTL1		-12.6577	30.5311
12.4922	6.94201	T		-0.056521	APOD		-8.75782	34.3823
-27.8605	-4.15191	T		-0.055976	THY1		45.3725	6.97367
1.16822	1.12756	T		-0.0547601	MXRA5		46.3591	16.9321
20.5342	18.0667	T		-0.0545636	CCDC80		27.0195	-1.79418
-29.5659	-19.6652	T		-0.0542629	POSTN		1.68732	25.5277
-32.8048	-15.7767	T		-0.0541309	SULF1		3.03532	-66.2346
-4.03323	23.431	T					-67.6443	-33.383
-33.7282	5.38882	T					50.6378	1.10275
-60.242	12.7263	T					-47.8912	-22.9746
-32.3025	3.05411	T					5.62544	-58.6663
51.4535	-45.153	T					9.49298	-60.6972
-5.50556	-33.0104	T					25.4701	1.84927
46.4142	-69.2214	T					24.6601	-57.3003
-28.7585	-12.7233	T					-24.2125	-48.5315
-20.8218	-53.9762	T					-60.9697	-33.0759
4.21482	-52.2527	T					-7.23735	-73.1574
19.1015	-73.3411	T					-13.0878	32.7086
39.6022	-48.7081	T					12.793	18.5148
22.4911	-13.2921	T					-51.7879	41.1459
18.1803	-15.6651	T					-20.0853	3.60623
-34.1416	-7.25519	T					42.5705	14.439
-45.1863	-21.7898	T					-31.5517	26.3098
43.696	-23.9844	T					-22.881	14.5782
18.9903	37.9633	T					-18.0958	-6.15021
-47.1363	-3.51034	T					-3.31804	-10.5355
11.4196	6.86762	T					-26.1464	18.4823
11.3795	48.868	T					-30.3921	-23.1285
-26.7343	-21.2087	T					10.2701	23.8714
-58.2082	1.02572	T					-25.9993	15.9814
-7.84168	-8.94295	T					36.0017	32.9709
-40.8087	14.4476	T					28.6848	-23.0809
-58.813	-10.0092	T					-61.7821	31.1908
23.8443	31.5252	T					10.0499	-2.83197
-45.5766	-23.5356	T					-3.09057	-1.32139
-40.1052	-20.2368	T					-23.1684	9.1095
-30.3388	1.88402	T					0.220277	18.9111
-43.9875	-5.97554	T					-38.1788	30.5635
42.3264	4.64362	T					-61.7983	46.0554
-10.76	17.1056	T					-10.8574	15.46
-39.5445	-37.1997	T					19.9294	-13.5553
13.7336	-76.7161	T					26.2637	3.59523
-18.9392	-62.3355	T					41.2081	15.2483
-2.1749	-17.5142	T					-24.721	-27.8445
-38.8197	8.3517	T					27.8179	5.42055
-24.3575	-13.1419	T					6.64677	-16.4894
24.6058	-0.716916	N					17.834	-15.3713
57.8424	-3.98675	T					-17.416	3.45191
111.175	-36.8264	T					-4.83565	15.0078
-0.207227	45.8907	T					-16.024	5.75083
34.0788	40.486	T					1.10391	-17.0245
68.0876	26.4501	T					27.1493	-23.1472
48.0397	56.318	T					36.5383	9.87313
-57.003	-38.4226	T					-15.2163	7.22009
16.2372	23.7091	T
-34.2549	-11.9241	T
-12.7267	-4.99211	T
36.9914	-9.26218	T
27.4697	34.3387	T
16.0688	-5.45	T
-4.61269	-4.4842	T
54.5029	1.36026	T
21.462	13.6481	T
42.8093	38.3269	T
77.2153	-40.2215	T
72.7501	-56.2369	T
-20.9343	-52.422	T
-8.2977	-71.9338	T
23.9673	-59.9405	T
-13.4956	-73.1575	T
76.9147	-53.0962	T
-51.3365	-6.94054	T
46.3208	-46.7086	T
0.422152	-49.4477	T
98.0877	-14.5326	T
28.571	58.6797	T
-12.2345	12.2479	T
10.115	39.0775	T
-8.14576	1.06834	T
43.4097	78.6922	T
-33.7635	13.5561	T
-38.8558	-11.107	T
-45.3107	43.4015	N
12.0126	50.5168	T
98.5837	-41.3497	T
-10.4108	6.87202	T
-66.7469	-31.3028	N
-41.7702	27.6527	T
-28.1141	16.183	N
-8.15112	22.9457	T
44.4078	-36.9519	N
-2.24411	27.3991	T
6.88373	38.6644	T
-9.98857	6.5617	N
-7.31823	38.1876	T
-57.3145	-2.72857	T
-42.5695	25.4744	T
26.0483	21.3121	T
-64.328	-14.3219	T
-32.7598	-13.5327	T
38.9368	-33.4573	T
7.79738	-8.2219	T
-31.2923	48.829	T
89.9844	27.7465	T
-36.0047	12.7201	T
-13.6445	27.0292	T
-45.8017	10.1355	T
30.0464	55.7154	N
29.235	40.3074	T
74.3439	27.6052	T
74.9189	-8.73475	T
48.5605	-18.9072	T
-54.7296	-6.38203	T
26.2183	3.02463	T
44.7028	19.3283	T
52.6514	24.3509	T
-40.9039	30.4062	T
-28.5226	44.4278	T
-28.3623	18.6905	T
45.4672	44.3912	T
-23.6497	-2.79113	T
20.7405	18.9211	T
-60.5268	-15.1057	T
-61.5491	-21.0439	T
-29.5632	13.0969	T
-24.524	-21.9457	T
-4.7442	8.77963	T
-38.2692	-21.0479	T
1.02969	18.5426	T
-38.7806	11.0149	T
-15.6975	31.6417	T
16.165	-36.4066	T
-20.6907	-1.79495	T
-46.587	-13.31	T
39.9102	46.8461	T
-9.22254	-10.9773	T

## Sheet: ExData Figure 2b
Extended Data Figure 2b
PC1	NT
-17.2066	T
-9.11476	N
-37.1461	T
32.7332	T
-11.8395	T
37.5805	T
48.4978	T
38.3652	T
13.9319	T
-74.404	N
-44.4844	N
-26.6897	T
-23.8502	T
-11.2271	T
19.6131	T
41.1469	T
32.1996	T
-12.74	T
14.7921	T
-40.983	T
22.661	T
4.98484	T
8.72041	T
-35.2675	T
-12.6129	T
-55.4919	T
-32.2095	N
-28.5651	T
-17.0673	T
-20.307	T
-19.1883	T
-19.8017	T
-24.4581	T
-9.6244	T
-29.2589	T
-14.3646	T
11.2322	T
12.6182	T
14.7008	T
5.62288	T
39.3641	T
32.5821	T
-10.3662	T
4.62354	T
-4.0373	T
3.28575	T
-19.7597	T
31.7316	T
-1.63357	T
-7.83541	T
41.5115	T
22.4699	T
26.45	T
14.5984	T
-26.0228	T
22.5358	T
31.972	T
31.0265	T
-15.2948	T
-56.9691	T
4.17901	T
-6.67048	T
-23.369	T
-4.58353	T
6.15452	T
25.0574	T
-20.669	T
26.3855	T
-14.5414	T
38.4683	T
41.0219	T
-12.6577	T
-8.75782	T
-36.4483	T
16.9426	T
45.3725	T
20.9977	T
46.3591	T
27.0195	T
1.68732	T
3.03532	T
-15.1811	N
-30.7503	T
-27.4193	T
-67.6443	T
-19.5738	T
-48.9547	T
-42.8714	T
50.6378	T
-47.8912	T
5.62544	T
26.0302	T
7.12692	T
-13.5868	T
12.7732	T
9.49298	T
-8.0785	T
3.83088	T
-36.4889	T
-25.929	T
-5.95375	T
16.8954	T
29.9218	T
-5.58053	T
24.6863	T
-26.0263	T
25.4701	T
-5.69329	T
24.6601	T
-49.5211	T
-40.9947	T
-24.2125	T
-60.9697	T
-7.23735	T
-72.3338	T
-13.0878	T
12.793	T
-51.7879	N
-40.7304	T
-18.9096	T
-20.0853	T
42.5705	N
-31.5517	T
-22.881	N
-18.0958	T
-7.86709	N
-3.31804	T
-34.4407	T
-26.1464	N
-30.3921	T
10.2701	T
-25.9993	T
7.01383	T
36.0017	T
28.6848	T
-1.82413	T
-8.53982	T
-61.7821	T
-63.2647	T
10.0499	T
-3.09057	T
-23.1684	T
-26.4749	N
-8.58139	T
-37.5632	T
-10.873	T
-28.0528	T
0.220277	T
-9.4259	T
-14.2481	T
-27.7561	T
-38.1788	T
-61.7983	T
-10.8574	T
-31.0434	T
19.9294	T
2.175	T
26.2637	T
41.2081	T
-24.721	T
27.8179	T
6.64677	T
17.834	T
-17.416	T
-4.83565	T
-16.024	T
1.10391	T
27.1493	T
36.5383	T
-62.1063	T
-15.2163	T

## Sheet: ExData Figure 2c
Extended Data Figure 2b
PC1	PC2
12.5523	14.023
20.4609	14.0819
1.24359	4.68876
-9.20155	16.0175
14.7946	10.8345
-13.8574	19.8417
7.96871	-0.0972543
-1.72652	7.05298
13.835	15.3988
-23.0792	6.0759
-28.7306	21.2188
0.122469	21.8906
-5.83085	26.5404
9.93793	17.7416
-7.9427	23.8438
12.327	15.2063
9.27152	20.0518
3.94329	28.8427
3.46725	23.6361
11.6814	14.3004
8.42426	21.1173
-9.69371	15.1909
-8.11825	17.8352
-4.93613	17.4167
-8.19364	26.998
-7.37924	15.2523
-2.79148	18.4262
-12.0951	25.9404
-3.07024	16.8921
6.6635	18.6229
-5.63581	20.7457
-7.22625	29.4103
6.98075	17.5187
-6.12939	1.72277
-5.18447	20.9188
2.83618	9.02961
10.5739	19.6864
10.8558	22.1944
-1.37594	20.1729
2.02026	21.5805
-9.35039	21.6353
9.55376	12.4807
5.95781	11.6727
4.21923	24.527
12.3519	24.9173
11.9901	22.8149
12.0514	19.0524
2.24153	21.5917
11.5125	20.7989
10.6537	16.4915
1.48606	16.035
6.73717	28.3229
8.72013	6.59638
11.8003	9.96558
3.88541	26.5653
4.28396	16.4906
7.84798	18.8171
1.36864	21.5863
6.34327	26.2804
1.22975	21.626
10.3683	-6.97414
3.32253	31.6708
6.70807	15.8737
-7.50228	23.5521
7.54982	25.028
5.40145	22.1341
1.46892	-1.72269
3.54903	24.5154
9.48075	28.4492
7.07174	19.4336
10.5999	21.3947
8.24349	8.96033
3.96352	27.8281
8.19647	11.1862
-8.75004	18.3995
9.41403	14.1688
1.41702	24.865
4.41775	25.1051
4.85286	19.0943
4.9324	24.4073
8.44976	21.3082
-1.57565	24.0621
9.02359	2.08289
13.5821	20.5157
14.0275	17.2631
13.5394	24.5442
3.28208	12.0728
14.9878	22.9904
4.69841	16.393
15.2588	18.3812
11.1865	19.6153
9.15194	22.4965
3.0854	22.131
8.97304	23.1763
3.17831	13.6029
-4.8352	17.4241
6.35481	17.3944
10.194	19.1528
3.66892	26.0906
11.597	9.34088
11.9347	19.3022
12.9822	12.3503
13.9462	23.7728
9.84366	30.7251
7.53839	22.4981
1.39758	21.1903
13.2929	15.5965
5.77501	25.8116
13.9101	12.4944
8.24482	26.9821
14.5944	19.7276
0.955152	26.9669
9.82206	19.7311
7.37883	22.8232
14.8558	17.4979
15.2336	14.9021
11.4917	29.7713
12.6575	16.2425
12.6879	14.1378
4.572	8.62912
2.96024	31.5801
13.5716	15.586
12.9465	5.91932

## Sheet: ExData Figure 2d
Extended Data Figure 2d
HR	LCI	UCI	pvalue	Indication
0.680477	0.202134	2.29081	0.534221	PCPG
0.770314	0.26501	2.2391	0.631699	THYM
0.846756	0.511428	1.40195	0.517882	READ
0.955676	0.730921	1.24954	0.740332	ESCA
1.04686	0.899279	1.21865	0.55476	LUSC
1.06626	0.912546	1.24587	0.419221	HNSC
1.07129	0.830543	1.38182	0.595946	LIHC
1.10022	0.931892	1.29894	0.2596	LUAD
1.13231	0.936856	1.36855	0.198685	BRCA
1.14007	0.477271	2.7233	0.767948	PRAD
1.14242	0.969163	1.34666	0.112577	OV
1.14813	0.846953	1.55642	0.373526	SARC
1.15606	0.834033	1.60243	0.384003	UCEC
1.16046	0.931823	1.44521	0.183763	COAD
1.17503	0.871621	1.58407	0.289881	CESC
1.26734	1.06382	1.50979	0.00798728	BLCA
1.29304	1.21103	1.38061	1.51e-14	ALL_TCGA
1.2967	1.06114	1.58454	0.0110816	STAD
1.3813	1.088	1.75367	0.00798841	PAAD
1.54629	0.794022	3.01128	0.199942	SKCM
1.55791	1.26474	1.91902	3.07e-05	KIRC
1.5637	0.947596	2.58039	0.0802327	THCA
1.71103	1.2848	2.27865	0.00023837	MESO
1.72105	1.23997	2.38876	0.001171	GBM
2.32574	0.722295	7.4887	0.157159	TGCT
2.61458	1.93801	3.52733	3.16e-10	LGG
3.19768	2.14865	4.75888	1e-08	KIRP
