# Supplementary material for: LRRC15+ myofibroblasts dictate the stromal setpoint to suppress tumour immunity
Source: Nature. 2022 Sep 28;611(7934):148–54. doi: 10.1038/s41586-022-05272-1 (PMC9630141; doi:10.1038/s41586-022-05272-1)
Supplement: Supplementary file 14 — Source Data Extended Data Fig. 3 [file 41586_2022_5272_MOESM14_ESM.xlsx]

## Sheet: ExData Figure 3a
Extended Data Figure 3a
% LRRC15 of live
PDPN+ fibroblasts	CD31+ BEC	PDPN-CD31- cells	CD45+ immune cells	CD24+ tumor cells
10.1	0.011	0.046	0.35	0.17
6.6	0.00372	0.019	0.37	0.035
10.6	0.003	0.023	0.42	0.049
12.3	0.00718	0.043	0.3	0.064
9.09	0.011	0.027	0.11	0.026
10.2	0.00296	0.019	0.087	0.056
15.1	0.0046	0.025	0.47	0.044
6.17	0.00675	0.014	1.01	0.066
3.58	0.011	0.011	0.63	0.079
4.42	0.0098	0.029	0.63	0.022

## Sheet: ExData Figure 3c
Extended Data Figure 3c
count	tissue	gene		Tissue	Number of samples (n)
0	mAg	Lrrc15		Adrenal Gland	4
0	mAg	Lrrc15		Brain	8
0.0700856	mAg	Lrrc15		Forestomach	4
0	mAg	Lrrc15		Heart	4
0	mBr	Lrrc15		Kidney	4
0	mBr	Lrrc15		Liver	12
0	mBr	Lrrc15		Lung	4
0	mBr	Lrrc15		Muscle	4
0	mBr	Lrrc15		Ovaries	2
0.0256677	mBr	Lrrc15		Small Intestine	2
0	mBr	Lrrc15		Spleen	4
0	mBr	Lrrc15		Stomach	4
0.0517382	mFs	Lrrc15		Testis	2
0.177811	mFs	Lrrc15		Thymus	4
0.0757566	mFs	Lrrc15		Uterus	2
0.022935	mFs	Lrrc15		Vagina	2
1.82888	mHe	Lrrc15
2.11286	mHe	Lrrc15
1.76058	mHe	Lrrc15
1.74744	mHe	Lrrc15
0.103909	mKi	Lrrc15
0.064476	mKi	Lrrc15
0.128129	mKi	Lrrc15
0.050503	mKi	Lrrc15
0.0507882	mLi	Lrrc15
0.0459289	mLi	Lrrc15
0.0498372	mLi	Lrrc15
0	mLi	Lrrc15
0.0461199	mLi	Lrrc15
0.0506931	mLi	Lrrc15
0.0724137	mLi	Lrrc15
0.086728	mLi	Lrrc15
0.0243999	mLi	Lrrc15
0.0512633	mLi	Lrrc15
0.137324	mLi	Lrrc15
0.101744	mLi	Lrrc15
0.0712969	mLu	Lrrc15
0	mLu	Lrrc15
0	mLu	Lrrc15
0.0201947	mLu	Lrrc15
0.275205	mMu	Lrrc15
0.0653195	mMu	Lrrc15
0.0256677	mMu	Lrrc15
0.0676586	mMu	Lrrc15
0.0765906	mOv	Lrrc15
0.0670977	mOv	Lrrc15
0.0209784	mSi	Lrrc15
0.0286846	mSi	Lrrc15
0	mSi	Lrrc15
0	mSi	Lrrc15
0	mSp	Lrrc15
0.0233258	mSp	Lrrc15
0	mSp	Lrrc15
0	mSp	Lrrc15
0.424287	mSt	Lrrc15
0.287507	mSt	Lrrc15
0.280053	mSt	Lrrc15
0.208963	mSt	Lrrc15
0	mTe	Lrrc15
0.0336282	mTe	Lrrc15
0.0988494	mTh	Lrrc15
0.0692462	mTh	Lrrc15
0.132694	mTh	Lrrc15
0.110467	mTh	Lrrc15
0.832735	mUt	Lrrc15
0.183238	mUt	Lrrc15
0.0254728	mVg	Lrrc15
0	mVg	Lrrc15
6.80326	mAg	Gapdh
6.60608	mAg	Gapdh
6.92187	mAg	Gapdh
6.9427	mAg	Gapdh
6.90917	mBr	Gapdh
6.87653	mBr	Gapdh
6.93436	mBr	Gapdh
6.87296	mBr	Gapdh
6.89626	mBr	Gapdh
6.86511	mBr	Gapdh
6.83104	mBr	Gapdh
6.93576	mBr	Gapdh
6.45873	mFs	Gapdh
6.38887	mFs	Gapdh
6.33372	mFs	Gapdh
6.4199	mFs	Gapdh
6.96888	mHe	Gapdh
7.01378	mHe	Gapdh
6.87244	mHe	Gapdh
7.01959	mHe	Gapdh
6.91816	mKi	Gapdh
6.792	mKi	Gapdh
6.90886	mKi	Gapdh
6.99208	mKi	Gapdh
6.10292	mLi	Gapdh
6.25352	mLi	Gapdh
6.22076	mLi	Gapdh
6.30062	mLi	Gapdh
6.19829	mLi	Gapdh
6.23389	mLi	Gapdh
6.17585	mLi	Gapdh
6.30716	mLi	Gapdh
6.2685	mLi	Gapdh
6.62556	mLi	Gapdh
6.59872	mLi	Gapdh
6.59241	mLi	Gapdh
5.55167	mLu	Gapdh
5.41707	mLu	Gapdh
5.59124	mLu	Gapdh
5.66953	mLu	Gapdh
8.28102	mMu	Gapdh
8.49042	mMu	Gapdh
8.18829	mMu	Gapdh
8.64875	mMu	Gapdh
6.38934	mOv	Gapdh
6.36342	mOv	Gapdh
6.46078	mSi	Gapdh
6.4269	mSi	Gapdh
6.61656	mSi	Gapdh
6.82723	mSi	Gapdh
5.93184	mSp	Gapdh
5.79649	mSp	Gapdh
5.96122	mSp	Gapdh
5.884	mSp	Gapdh
6.55724	mSt	Gapdh
6.16047	mSt	Gapdh
6.4177	mSt	Gapdh
6.3376	mSt	Gapdh
4.63161	mTe	Gapdh
4.71076	mTe	Gapdh
6.65875	mTh	Gapdh
6.51995	mTh	Gapdh
6.46726	mTh	Gapdh
6.65857	mTh	Gapdh
6.68764	mUt	Gapdh
6.24435	mUt	Gapdh
5.20714	mVg	Gapdh
5.35373	mVg	Gapdh

## Sheet: ExData Figure 3d
Extended Data Figure 3d
CellType	Lrrc15	Fap	Acta2
Fibroblast	1.28374	0	3.43451
Immune	0	0	0
Fibroblast	1.66875	0.35806	2.97112
Fibroblast	0	0	0
Fibroblast	1.12244	0	2.55272
Fibroblast	1.34121	0	2.50916
Fibroblast	1.71709	0.566099	2.31615
Immune	0	0	0
Fibroblast	0.863678	0.376578	1.53865
Fibroblast	2.66192	0	2.42028
Fibroblast	2.44913	0.879808	1.89338
Fibroblast	1.76013	0	3.47463
Immune	0	0	0
Fibroblast	0	0	0
Immune	0	0	0
Fibroblast	0.930301	0.569643	0
Fibroblast	0.860306	0.860306	4.36617
Immune	0	0	0
Fibroblast	1.91794	0.39468	4.22338
Immune	0	0	0
Fibroblast	1.25434	1.25434	2.96393
Fibroblast	1.35343	0.540968	3.74398
Fibroblast	1.15531	0	0.896092
Fibroblast	1.24841	0.346515	1.63731
Fibroblast	0	0.733984	0
Fibroblast	0	0.755796	0
Fibroblast	2.4693	0	3.71763
Fibroblast	0	0	0.400446
Immune	0	0	0
Fibroblast	0.88924	0	0
Immune	0	0.883789	0
Fibroblast	2.54128	0	4.56971
Fibroblast	2.42934	1.23419	4.89134
Immune	0	0	0
Fibroblast	0.67695	0	0
Fibroblast	2.07308	0.727123	3.82653
Fibroblast	0.497106	0	3.54984
Fibroblast	2.31049	0.646022	1.99545
Immune	0	0	0
Immune	0	0	0
Fibroblast	0.416618	0.70983	0
Fibroblast	0.890763	0	2.33606
Fibroblast	0	0.839639	0
Fibroblast	0	0.608417	0.608417
Fibroblast	1.85151	0	3.23353
Fibroblast	0	0	0
Fibroblast	0	0.761166	0
Fibroblast	2.20868	0	0
Fibroblast	0.917432	1.03084	1.46007
Fibroblast	1.57761	0.32522	3.68431
Endo	0	0	0
Immune	0	0	0
Fibroblast	3.3338	0	4.9896
Immune	0	0	0
Fibroblast	0	0.82594	0
Fibroblast	1.54893	0.554626	1.37755
Fibroblast	0.384462	0.661474	0.661474
Fibroblast	1.71112	0.562958	2.82572
Immune	0	0	0
Immune	0	0	0
Fibroblast	0	1.27946	0
Fibroblast	2.06265	1.08584	1.37192
Fibroblast	0.829457	1.07777	0.49837
Fibroblast	2.68954	0	3.84969
Fibroblast	0.366485	0	0
Fibroblast	1.81224	0	1.33368
Fibroblast	2.65295	0.601439	4.68032
Immune	0	0	0
Fibroblast	1.84247	0.426057	1.75456
Immune	0	0	0
Fibroblast	0.534453	0.880882	0
Fibroblast	1.67075	0	2.26512
Fibroblast	0.307845	0	2.06043
Immune	0	0	0
Endo	0	0	0.540998
Fibroblast	1.42651	0.490315	0.490315
Fibroblast	0.525738	0	0.525738
Immune	0	0	0.936245
Fibroblast	0.484596	0	0
Fibroblast	0	0	0
Endo	0	0	0
Fibroblast	0.309362	0.896178	2.71732
Endo	0	0	0
Endo	0	0	0
Fibroblast	1.69325	0	2.75
Immune	0	0	0
Fibroblast	0	0.915901	0
Fibroblast	0	0	0
Fibroblast	2.38686	0	3.71518
Fibroblast	1.77959	0	2.34247
Fibroblast	1.31045	0	0
Fibroblast	0	0	1.89551
Immune	0	0	0
Fibroblast	0.611719	0	4.06671
Fibroblast	0.309092	0.309092	2.74003
Fibroblast	2.0878	0.496199	3.95886
Fibroblast	0.945099	0	0.580278
Fibroblast	2.24116	1.09107	4.88659
Fibroblast	2.17091	1.07894	3.65998
Immune	0	0	0
Fibroblast	0.317797	0.752497	1.05448
Fibroblast	0	0	0
Immune	0	0	0
Fibroblast	1.0083	0	0
Fibroblast	0.924025	0	0.924025
Fibroblast	0.70797	0.934052	0.415371
Fibroblast	1.53582	0.547556	0.899366
Fibroblast	0.649279	0	3.00555
Immune	0	0	0
Fibroblast	0.408691	1.10505	0
Peri	0	0.574045	5.04543
Fibroblast	0	0.840199	0.505862
Fibroblast	2.2305	0	3.44839
Fibroblast	1.2182	0.467045	1.93914
Fibroblast	2.17026	0.48295	4.15913
Fibroblast	0	1.40872	0
Endo	0	0	0.647147
Fibroblast	0.976578	0	2.89621
Fibroblast	0.292392	0	3.77948
Fibroblast	2.5372	0	3.0892
Fibroblast	0.548542	0	2.4186
Fibroblast	1.87323	0.865972	2.14888
Endo	0	0	0
Peri	0.776245	0	2.44752
Fibroblast	1.57575	1.07062	3.47054
Fibroblast	1.34935	0	1.23753
Fibroblast	0.688776	0.402553	2.51767
Fibroblast	1.99523	0	4.09667
Fibroblast	0.769031	0.456689	0.456689
Fibroblast	1.22207	0.469098	1.85426
Fibroblast	1.54006	1.16282	4.03788
Fibroblast	0	0.298036	0.870808
Fibroblast	1.82808	0.885486	3.31725
Fibroblast	1.1633	0	4.28379
Immune	0	0	0
Endo	0	0	0
Fibroblast	0	1.17453	0
Fibroblast	0	0.426519	0.953873
Fibroblast	1.65722	0.425652	4.30705
Immune	0	0	0
Fibroblast	0.598453	1.11457	1.35262
Fibroblast	2.62741	0	4.05418
Fibroblast	1.59634	0	2.27668
Fibroblast	0.643097	0.643097	1.52811
Fibroblast	0.557609	0	0.557609
Fibroblast	1.01091	1.50323	0.628102
Fibroblast	0	0.588998	3.12055
Immune	0	0	0
Immune	0.658404	0	1.05201
Fibroblast	1.3258	0.977991	1.16694
Fibroblast	0	0	0
Immune	0	0	0
Fibroblast	2.61716	0	2.48523
Fibroblast	1.7282	0	2.37249
Fibroblast	0	0	0
Endo	0	0	0
Endo	0	0	0.409557
Immune	0	0	0
Fibroblast	0	1.21942	0
Fibroblast	0	0	0
Immune	0	0	0
Immune	0	0	1.20327
Fibroblast	1.73461	1.07993	2.65482
Fibroblast	2.07274	0.57202	3.27604
Fibroblast	2.44854	0	1.05276
Fibroblast	1.93478	0.484536	3.88551
Fibroblast	1.6461	0	0.529326
Immune	0	0	0
Fibroblast	1.03616	0	3.41634
Fibroblast	1.80369	0	1.39704
Fibroblast	1.92499	1.36801	1.08238
Fibroblast	2.0012	0.685266	1.24149
Immune	0	0	0
Fibroblast	2.11141	0	0
Fibroblast	0	0.472644	0
Fibroblast	0.210314	0	2.02206
Fibroblast	0	0.667566	0
Fibroblast	1.27332	0.826952	3.90964
Fibroblast	0	0	0
Fibroblast	2.68097	0.645331	4.36906
Fibroblast	0.751835	0	0
Fibroblast	0.853556	0	0.853556
Fibroblast	1.83462	0	4.74633
Fibroblast	0	0.205132	0.760074
Fibroblast	1.94445	0.356166	3.29948
Fibroblast	0	0	0
Fibroblast	1.38159	0.690012	0
Fibroblast	2.11488	0.593243	3.53234
Fibroblast	0	0.934646	0.415704
Fibroblast	0	0.813019	0
Endo	0	0	0.801397
Fibroblast	0.525596	1.63876	0
Fibroblast	1.11542	0.802233	0
Immune	0.68451	0	0
Fibroblast	0.419401	0.713979	2.77947
Fibroblast	0	1.26358	0
Fibroblast	0.939652	0	0
Fibroblast	0.292788	0	1.69048
Fibroblast	1.64876	0.875539	0.530678
Immune	0	0	0
Fibroblast	3.08097	0.540309	4.47393
Peri	0	0.908325	2.93183
Immune	0	0	0
Fibroblast	2.16631	0	5.17483
Fibroblast	2.60656	0	3.82057
Immune	0	0	0
Fibroblast	2.51628	0.710382	4.76127
Fibroblast	0	0.760923	0
Endo	0	0	0
Fibroblast	0	0	0
Immune	0	0	0
Immune	0	0	0
Immune	0	0	0.846461
Fibroblast	1.20067	0	2.9341
Fibroblast	1.3398	0.338334	2.47405
Fibroblast	0.986226	0	3.07239
Immune	0	0	0
Immune	0	0	0
Fibroblast	1.48141	0.481208	4.11509
Fibroblast	1.22125	0.889888	3.62033
Fibroblast	0	1.06727	0.820492
Immune	0	0	0
Fibroblast	1.52262	0	3.72141
Fibroblast	0	0.539682	0
Fibroblast	1.95954	0.47599	3.79058
Fibroblast	1.36069	0	2.64227
Fibroblast	0.56208	0.56208	0
Fibroblast	1.48926	1.06735	3.6963
Fibroblast	1.24971	0.347049	1.94817
Fibroblast	1.37117	0.350651	2.57868
Fibroblast	2.39918	0.375134	2.82918
Fibroblast	1.19204	0	2.73555
Fibroblast	1.83078	1.17717	0.558696
Immune	0	0	0
Fibroblast	1.91587	0	2.96691
Immune	1.10098	0.620679	2.40112
Immune	0	0	0
Fibroblast	1.02459	0.638151	2.09726
Immune	0	0	0
Fibroblast	0	0.426371	0
Fibroblast	1.55157	0.619607	3.05921
Peri	0	0	4.65503
Fibroblast	2.71718	0	2.98821
Fibroblast	1.2346	0.680468	4.06089
Fibroblast	0.45739	0.45739	2.53361
Fibroblast	1.84153	0	1.4312
Fibroblast	2.12647	1.11562	4.34255
Peri	0	0.782312	4.1755
Fibroblast	2.58378	0.426888	4.13092
Immune	0	0	0
Fibroblast	0.518241	0.702407	2.09559
Fibroblast	0	0	0
Immune	0	0	0
Immune	0	0	0
Fibroblast	1.44272	0.379631	0
Fibroblast	0.908296	0	0.908296
Fibroblast	2.36387	0	3.85511
Immune	0	0	0
Endo	0	0	0
Fibroblast	1.1317	0.815611	0.815611
Fibroblast	1.19767	0	2.07156
Fibroblast	2.38333	0	3.21187
Fibroblast	1.57409	0.298511	3.14684
Fibroblast	1.20205	0.771712	0.458521
Immune	0	0	0
Fibroblast	1.54295	0.551395	4.19128
Fibroblast	0.925379	0.322595	4.0688
Fibroblast	0.681359	0.681359	0.681359
Endo	0	0	0
Immune	0	0	0
Immune	0	0	0
Fibroblast	0	0	0
Fibroblast	2.73914	0	3.42023
Fibroblast	0.617212	0.72619	2.88265
Fibroblast	1.39257	0	2.74218
Fibroblast	1.55978	0	0.959534
Fibroblast	2.24634	0.833115	2.92082
Fibroblast	0.455863	0	3.8905
Fibroblast	2.34315	0	4.02383
Fibroblast	0	0.452901	0
Fibroblast	2.21472	0.518736	2.63319
Fibroblast	1.47612	0.230863	2.47711
Fibroblast	2.10961	0.858004	3.40054
Peri	0	0	4.92481
Fibroblast	0	0.83692	0
Fibroblast	0	0	2.44791
Fibroblast	1.11213	1.11213	0
Fibroblast	0.989187	0.612221	2.04849
Fibroblast	2.91128	0.675786	3.01119
Fibroblast	0.812949	0.349376	2.47425
Fibroblast	2.58471	0.478077	5.20305
Fibroblast	1.14796	0	0.540728
Fibroblast	2.03877	0.982185	3.55428
Fibroblast	2.44569	0	1.38904
Immune	0	0	0
Fibroblast	1.77091	0.734097	3.57446
Fibroblast	1.43533	0.587929	0.587929
Fibroblast	0.462275	0	4.39352
Fibroblast	1.37799	0.687618	0.909653
Fibroblast	1.01004	0.458628	1.01004
Fibroblast	2.1449	0.319951	3.78384
Immune	0	0	0
Immune	0	0	0.742105
Fibroblast	1.34096	0.591382	2.86408
Fibroblast	0	0	0
Fibroblast	0.95979	0.338461	0.792251
Fibroblast	1.71578	0.375762	3.40752
Fibroblast	1.16647	0	3.70244
Fibroblast	1.78275	0	3.29464
Fibroblast	0	1.12369	0
Fibroblast	0.543984	0.894337	0.543984
Fibroblast	1.00079	0	3.35085
Immune	2.11969	0.621748	2.723
Immune	0	0	0
Fibroblast	1.89999	0.387859	3.89853
Fibroblast	0.749517	0.608125	3.64038
Immune	0	0	0
Fibroblast	1.23715	0	3.59632
Immune	0	0	0
Immune	0	0	0
Fibroblast	0	1.25965	0
Fibroblast	2.1558	0.33778	3.72774
Fibroblast	2.46466	0	4.66999
Immune	0	0	0
Fibroblast	1.72168	0	3.19786
Fibroblast	1.00637	0	3.19587
Immune	0	0	0
Fibroblast	0	0	1.32117
Fibroblast	0.528839	0	3.51919
Fibroblast	0.598232	1.70547	1.45292
Fibroblast	1.91059	0	3.39401
Immune	0	0	0
Fibroblast	0	0	0.439406
Fibroblast	2.76317	0	0
Fibroblast	1.49877	0.68974	4.43001
Fibroblast	1.12649	0.811324	2.14069
Fibroblast	1.86624	0.403277	1.38136
Fibroblast	0	0.384851	0
Fibroblast	1.69886	0.493625	2.08202
Fibroblast	1.93608	0.731626	4.05385
Immune	0	0	0
Fibroblast	2.46131	0.900911	2.11737
Fibroblast	0	0.404037	0.691004
Immune	0	0	0
Immune	0.548326	0	0
Fibroblast	1.63621	0.866491	1.54247
Fibroblast	0.544763	0.21624	1.22788
Immune	0	0	0
Peri	0	0.934271	2.32944
Endo	0	0	0
Endo	1.35439	0	0
Fibroblast	1.91725	0.266495	3.32768
Fibroblast	1.04504	0.744844	2.54933
Peri	0	0	4.359
Fibroblast	2.44504	0.918064	0.694625
Fibroblast	1.63006	0.557449	4.24351
Immune	0	0	0
Fibroblast	2.70097	0.560206	2.2656
Fibroblast	1.85078	0	0.850664
Immune	0	0	0
Fibroblast	1.44383	0.499183	1.92079
Fibroblast	2.41248	0.410836	4.08478
Fibroblast	2.53546	0	2.53546
Fibroblast	0.772934	1.0113	3.34652
Immune	0	0	0
Fibroblast	2.1459	0.295033	4.18752
Immune	0	0	0
Immune	0	0	0
Fibroblast	2.32228	0.983022	0
Fibroblast	0.481456	0.805072	2.68139
Fibroblast	0.731906	0.431471	1.30768
Fibroblast	0	1.08403	1.7735
Fibroblast	1.00322	0	4.23976
Fibroblast	0	1.332	0
Immune	0	0	0
Fibroblast	2.22453	0	5.08672
Fibroblast	0	1.01817	0
Fibroblast	0	1.59707	0
Fibroblast	0	0	0
Fibroblast	1.75734	0	2.96092
Immune	0	0	0
Fibroblast	2.13681	0	3.72052
Fibroblast	1.13338	1.42533	1.13338
Fibroblast	1.4238	0.274056	1.49698
Immune	0	0	0
Fibroblast	1.50731	0.406853	3.74173
Endo	0	0	0
Immune	0	0	0
Fibroblast	1.13938	0.426057	0.723879
Fibroblast	0.786347	0.586067	3.36356
Fibroblast	0	0	0
Peri	0	0.565343	1.56867
Fibroblast	2.57386	0.92209	3.5929
Fibroblast	1.58844	1.28021	3.15746
Fibroblast	1.80507	1.03476	3.2596
Fibroblast	0	0	0
Fibroblast	1.97476	0	4.40735
Fibroblast	0	0.53998	0
Fibroblast	0.392546	0.892915	0.673706
Fibroblast	2.03926	0	2.18609
Fibroblast	1.94081	0.912721	4.15302
Fibroblast	0	1.3409	1.89385
Fibroblast	0.46729	0	1.52038
Fibroblast	0.479995	0	0
Fibroblast	0	1.20638	0
Fibroblast	2.40163	0	1.61273
Immune	0	0	0
Fibroblast	1.8684	0.862674	4.69309
Fibroblast	1.55822	1.05612	3.73479
Fibroblast	1.13491	0.532762	0
Immune	0	0	0
Fibroblast	0	1.23557	0
Fibroblast	1.14275	0	0
Fibroblast	0	1.68465	0
Fibroblast	2.29974	0.882347	3.86591
Fibroblast	2.15071	0.433217	0.734492
Fibroblast	2.5163	0	3.87153
Endo	0	0	0
Fibroblast	1.32572	0	0
Fibroblast	2.24412	0.423311	4.06807
Fibroblast	0	1.05463	0
Immune	0	0	0
Fibroblast	1.51565	0	1.51565
Fibroblast	0.360776	1.00714	3.39024
Fibroblast	1.69865	0	4.24725
Endo	0	0	0
Fibroblast	0.582107	0.582107	1.83504
Fibroblast	1.23516	0.298933	2.57982
Fibroblast	1.92437	0.680636	0.680636
Fibroblast	0.30556	0	0.887703
Fibroblast	0.710066	0.416776	1.41157
Fibroblast	1.1841	0	0.56299
Fibroblast	1.05634	0	0
Fibroblast	2.02016	0.737125	3.48455
Fibroblast	1.71597	0.41005	2.6869
Fibroblast	0	0	0
Fibroblast	0	1.23019	0
Fibroblast	2.89942	0	4.81261
Fibroblast	1.02177	0.636072	0.636072
Immune	0	0	0
Fibroblast	1.7969	0.919997	1.10273
Fibroblast	0.626475	0	3.83497
Immune	0	0	0
Fibroblast	0	0	0
Immune	0	0	0
Fibroblast	1.95625	0	4.3347
Immune	0	0	0
Fibroblast	0.897317	0	4.01617
Fibroblast	0	0.405066	1.3854
Fibroblast	0.692373	0	0
Immune	0	0	0
Fibroblast	1.77062	0.397062	2.6505
Immune	0	0	0
Fibroblast	2.04687	0.611371	2.92864
Fibroblast	1.41714	1.41714	2.87178
Immune	0	0	0
Fibroblast	0.960362	0.960362	0
Immune	0	0	0
Fibroblast	2.22898	0.867825	4.62817
Immune	0	0	0
Immune	0	0	0.559691
Fibroblast	1.91685	0.977198	0.603496
Immune	0	0	0
Fibroblast	0.9089	0.554342	1.76047
Fibroblast	0.625949	0	0
Fibroblast	0.63712	1.02319	1.69656
Immune	0	0	0
Fibroblast	1.27424	0	0.827676
Fibroblast	2.31032	0.921452	3.34049
Fibroblast	0	0	0
Immune	0	0	0
Fibroblast	0.995059	0	0.616505
Fibroblast	1.93171	0.779447	3.33741
Immune	1.37465	0	1.93259
Immune	0	0	0
Fibroblast	1.80632	0	2.50092
Fibroblast	1.64421	0.381242	0
Fibroblast	1.62826	0	2.75633
Fibroblast	1.65284	0.384641	3.46448
Immune	0	0	0
Fibroblast	0	0	1.07178
Fibroblast	0.939272	0.712335	0
Fibroblast	1.40511	0.570411	2.24696
Fibroblast	1.60804	1.09745	3.06639
Fibroblast	0	0	0
Fibroblast	1.90756	0.419705	3.03579
Fibroblast	1.36759	0.281486	3.80417
Fibroblast	2.37455	0	2.03407
Fibroblast	0	0	0
Fibroblast	0.775696	0.775696	0.329808
Immune	0	0	0
Fibroblast	2.2726	0	1.42679
Peri	0	0.696312	3.22494
Endo	0	0	0.991047
Fibroblast	2.28805	0	2.56637
Fibroblast	1.80713	0.61455	2.84069
Fibroblast	2.46304	0	3.14038
Fibroblast	1.53101	0.644857	2.47389
Fibroblast	2.13132	0	3.2605
Fibroblast	0.342903	0.597772	0.342903
Endo	0	0	0
Fibroblast	1.75316	0.261058	3.66824
Fibroblast	2.28152	0	3.21795
Fibroblast	0	0	0
Immune	0	0	0
Fibroblast	0.576836	0.576836	2.08238
Fibroblast	1.1743	0	1.1743
Fibroblast	1.6828	0	0.629204
Fibroblast	0	0	0
Fibroblast	1.10908	0.517117	2.7662
Fibroblast	1.77961	0	0
Immune	0	0	0
Fibroblast	1.06131	0.320654	0
Fibroblast	2.4588	0	4.35179
Fibroblast	0.500126	0.500126	1.71245
Fibroblast	0	0	0
Fibroblast	0.959443	0	3.0506
Fibroblast	1.01515	0.631216	0
Immune	0	0	0
Fibroblast	0.971754	0	3.53803
Immune	0	0	0
Fibroblast	0.797857	1.23592	0.476476
Fibroblast	0.860569	1.0365	2.43897
Immune	0	0	0
Fibroblast	1.52184	0	1.79391
Fibroblast	1.39231	0	1.95278
Fibroblast	0	0.211889	2.25091
Fibroblast	0.859049	1.31422	2.1383
Fibroblast	2.12326	0.378366	3.56932
Immune	0	0	0
Fibroblast	0	1.02926	0.469794
Fibroblast	0	0	1.91419
Endo	0	0	0
Fibroblast	1.95122	0.381448	4.26444
Peri	0	1.00139	1.00139
Immune	0	0	0
Immune	0	0	0
Peri	0	0	5.51655
Immune	0	0	0
Peri	0	0	1.81553
Fibroblast	0	0	0.651206
Immune	0	0	0
Fibroblast	2.21632	0.487802	2.77817
Endo	0	0	0
Fibroblast	2.49203	1.04649	4.27425
Immune	0	0	0
Immune	0	0	0
Fibroblast	2.0749	0.736251	3.39201
Endo	0	0	0
Immune	1.42442	0	2.90031
Immune	0	0	0
Fibroblast	1.75087	0.29265	4.5267
Fibroblast	1.35264	0.764096	0.764096
Fibroblast	2.73023	0	3.91509
Fibroblast	0	1.17904	0
Fibroblast	2.74733	0	3.47707
Fibroblast	0	0	0.434786
Fibroblast	1.45348	1.31685	3.22041
Fibroblast	1.977	0.868132	2.15217
Fibroblast	1.29208	0	1.9929
Fibroblast	0	0.716809	0
Endo	0	0	0.573436
Fibroblast	0	0.479269	0
Fibroblast	1.6288	0.930844	2.79524
Fibroblast	1.28277	0.41958	3.27883
Endo	0	0	0
Fibroblast	1.02876	1.85517	0
Fibroblast	0.68206	0	2.17743
Fibroblast	0	1.09875	1.6096
Fibroblast	2.5558	0	3.99322
Peri	0	0	1.03328
Fibroblast	0.865175	1.32198	3.7275
Fibroblast	1.49493	0	3.38564
Fibroblast	0	0	0
Endo	0	0	0
Fibroblast	1.4816	0	4.18357
Fibroblast	1.67246	1.27959	1.67246
Fibroblast	0.372589	0	0.643419
Immune	0	0	0
Fibroblast	2.09938	0	0
Fibroblast	1.67923	0	4.04255
Fibroblast	0	0	4.47684
Immune	0	0	0
Fibroblast	0	0.832858	3.99444
Immune	0	0	0
Fibroblast	1.01695	0	0.632536
Fibroblast	2.89992	0	4.16193
Fibroblast	2.41677	0.249668	3.76714
Fibroblast	1.54579	0.906914	1.37456
Fibroblast	0.882084	1.13908	0
Fibroblast	1.91753	0	2.44694
Endo	0	0	0
Fibroblast	1.576	0.823529	2.35981
Endo	0	0	0
Fibroblast	0	0.404385	0
Fibroblast	2.27076	0.947559	1.42523
Fibroblast	0	0	0
Fibroblast	1.53376	0	4.8819
Endo	0	0	0.770525
Fibroblast	0.592663	0.592663	0
Fibroblast	2.33558	0	2.5223
Fibroblast	0	0	0
Immune	0	0	0
Fibroblast	1.18075	0	3.12333
Fibroblast	0	0	0
Fibroblast	0	0.591005	0
Fibroblast	3.26425	0	3.67741
Peri	0	0.914465	1.55574
Fibroblast	0.923475	0.564753	0.923475
Fibroblast	0.615252	0	0.615252
Fibroblast	2.52789	1.31163	4.08283
Fibroblast	0	0.490708	0
Fibroblast	0	0	1.06898
Fibroblast	1.81646	0	3.46262
Endo	0	0	0
Fibroblast	1.8334	0.838879	3.91297
Fibroblast	2.26276	0.479315	3.08689
Immune	0	0	0
Fibroblast	0.592917	1.23191	0
Fibroblast	1.59307	0.578724	1.98377
Fibroblast	2.4601	0.446911	3.75413
Fibroblast	0.411505	0.411505	0.702193
Fibroblast	0	0	0
Fibroblast	1.6423	1.19847	1.88039
Fibroblast	0.546804	0.546804	0
Immune	0	0	0
Fibroblast	1.87251	0.47724	0
Immune	0	0	0
Immune	0	0	0
Fibroblast	1.3781	0.909741	0.554942
Immune	0	0	0
Immune	0	0	0
Immune	0	0	0
Fibroblast	2.29045	1.02097	4.34851
Fibroblast	0.817349	0.35171	3.33134
Fibroblast	2.26994	0	3.49511
Fibroblast	1.07693	1.58336	2.96468
Fibroblast	2.79259	0	0
Immune	0	0	0
Fibroblast	1.49436	0	2.35188
Fibroblast	1.24734	0.482593	3.48535
Fibroblast	0	0.94065	0
Immune	0	0	0
Fibroblast	0.973083	1.24391	0
Fibroblast	0.769466	0	2.20941
Fibroblast	2.13573	0.857366	1.31208
Fibroblast	1.42812	0	2.21415
Immune	0	0	2.05447
Immune	0	0	0
Endo	1.47382	0.351173	3.44339
Fibroblast	0.951005	0.722159	0
Fibroblast	1.61458	0	1.73989
Fibroblast	0	0	0.781262
Peri	0	0	2.98439
Fibroblast	3.19555	0.661111	3.76497
Fibroblast	2.64103	0.501612	4.43529
Immune	0	0	0
Endo	0	0	0
Immune	0	0	0
Fibroblast	0	0.854214	0
Fibroblast	2.36324	1.32178	2.93787
Immune	0	0	0
Fibroblast	0	0	0
Immune	0	0	0
Fibroblast	1.22411	0.588	0
Fibroblast	2.069	0	3.21466
Fibroblast	1.54636	0	4.08587
Fibroblast	0.780428	0	0.332274
Fibroblast	0	0	0
Fibroblast	0.915721	0.915721	2.04687
Immune	0	0	0
Fibroblast	1.59942	1.14008	3.24308
Fibroblast	0.553555	0.803067	2.21197
Fibroblast	1.52118	0	2.9111
Fibroblast	1.73927	1.20794	4.51463
Fibroblast	2.0552	0	3.59881
Fibroblast	0	0	0
Immune	2.93045	0	3.36502
Fibroblast	1.79059	1.09768	0.692448
Immune	0	0	0
Fibroblast	1.32067	0	0.864141
Fibroblast	2.84989	0.391363	4.53225
Fibroblast	0	0	0
Fibroblast	2.10571	0	3.18144
Immune	0	0	0
Fibroblast	0	0.668214	2.03539
Fibroblast	1.23041	0.793587	3.53547
Fibroblast	2.6549	0	4.46537
Fibroblast	1.65855	0	0
Fibroblast	1.54293	0.478124	4.58355
Immune	0	0	0.788872
Fibroblast	1.88393	0.482379	3.76479
Fibroblast	0.725662	0	0
Fibroblast	1.56945	0	0
Fibroblast	0	0	0
Immune	0	0	0
Fibroblast	2.44171	0.362694	3.87572
Fibroblast	1.14021	0.426482	2.6221
Fibroblast	1.57849	0.931791	3.24356
Immune	0.431093	0	0
Fibroblast	0	0.904719	0
Fibroblast	1.4545	0.838519	3.96767
Fibroblast	1.98641	0	3.44675
Fibroblast	2.08168	0	0.406317
Fibroblast	2.42737	0	2.62382
Fibroblast	0.861804	1.11552	0
Fibroblast	2.92938	0	4.21117
Fibroblast	1.33895	1.05664	0
Fibroblast	1.7597	0	3.09861
Fibroblast	0.874153	0.874153	0
Fibroblast	2.70263	0.572828	4.17718
Fibroblast	0	0	1.40705
Fibroblast	0	0	0
Immune	0	0	0
Fibroblast	2.29084	0	3.27263
Fibroblast	0	1.17665	0
Fibroblast	1.87235	0.580105	0
Peri	0	0.620732	3.46481
Immune	0	0	1.52656
Fibroblast	1.55362	1.14123	0.426999
Immune	0	0	0
Immune	0	0	0
Fibroblast	0	0.900145	0
Peri	0	0	4.91685
Fibroblast	2.53509	0.369373	4.52345
Immune	0	0	0
Fibroblast	0	0.569866	2.34874
Fibroblast	2.06192	0.827	4.08293
Fibroblast	2.44125	0.439524	3.83431
Immune	0	0	1.11144
Fibroblast	1.9372	1.02309	3.51649
Immune	0	0	0
Fibroblast	1.50832	0.532878	1.8917
Fibroblast	0.862547	0	3.5303
Fibroblast	1.16261	1.01473	2.58855
Fibroblast	1.35114	0	3.7438
Fibroblast	0.534277	0	0.534277
Fibroblast	1.49894	0.527911	0
Fibroblast	2.65313	0	0
Fibroblast	1.99022	0	0.816879
Fibroblast	2.41442	1.34252	3.37714
Immune	0	0	0
Fibroblast	1.22389	0	0
Immune	0	0	0
Immune	0	0	0
Fibroblast	0	0	0
Fibroblast	1.79936	0.542804	1.35668
Fibroblast	2.56507	0	1.29938
Immune	0	0	0
Fibroblast	0	0	0
Immune	0	0	0
Fibroblast	0.311734	0.740686	0
Fibroblast	2.12437	0	1.6506
Fibroblast	0	0	0.925356
Immune	0	0	0
Fibroblast	2.33766	0	4.02717
Fibroblast	0	0.85005	0.85005
Immune	0	0	0
Fibroblast	1.70824	0	0.756036
Fibroblast	2.04837	0.446566	0.754182
Immune	0	0	0
Fibroblast	2.82921	0	4.03887
Immune	0	0	0
Immune	0	0	0
Immune	0	0	0.746922
Fibroblast	1.09932	1.30006	1.73548
Fibroblast	0.609814	0.350688	3.61426
Immune	0	0	0
Fibroblast	1.09961	0.405966	2.19856
Fibroblast	0	0	0.285228
Fibroblast	0.683441	0.683441	0
Immune	0	0	0
Fibroblast	0	1.45402	0
Fibroblast	1.85526	0.515319	4.87092
Endo	0.796217	0	0
Endo	0.652946	1.19483	3.9884
Fibroblast	1.33826	0	1.33826
Immune	1.19275	0.324029	3.54606
Fibroblast	1.18742	0.565048	0.565048
Fibroblast	1.74366	0	3.11658
Fibroblast	0.421374	0.421374	0
Fibroblast	1.27193	0	0
Fibroblast	1.45415	1.08806	4.33676
Fibroblast	1.33388	0.658508	3.56899
Fibroblast	1.28247	1.00687	3.83217
Fibroblast	2.27679	0.415039	1.97035
Fibroblast	1.2584	0.921027	0.921027
Fibroblast	0.356179	0.356179	0.997483
Fibroblast	2.55575	0.4857	2.95147
Fibroblast	2.3156	0.76145	4.02832
Fibroblast	1.32252	0	3.13648
Fibroblast	1.4262	0.856754	1.78678
Endo	0	0	0
Immune	0	0	0.497383
Immune	0	0	0
Immune	0	0	0
Fibroblast	0.363041	0	3.2218
Fibroblast	2.15448	1.06673	4.53725
Fibroblast	1.57478	0	3.97186
Peri	0	0	0.990515
Peri	0	0	0
Fibroblast	2.08365	0.695556	3.38904
Fibroblast	0.473556	0	0
Immune	0	0	0
Fibroblast	0.675999	0.675999	3.22485
Immune	0	0	0
Fibroblast	1.75879	1.43594	1.88802
Fibroblast	0	0.322836	3.55285
Immune	0	0	0
Immune	0	0	0
Fibroblast	1.21687	0	2.72521
Immune	0	0.690607	0
Fibroblast	1.48491	0	1.69841
Immune	0	0	0
Immune	0	0	0
Fibroblast	2.56101	0	3.93791
Fibroblast	2.64228	1.1844	3.79937
Fibroblast	0.470717	0.789495	0.470717
Fibroblast	1.52145	0.539861	0
Fibroblast	1.56729	0.965401	3.7675
Endo	0	0	0
Fibroblast	2.64693	0.451093	4.07027
Fibroblast	0.772234	0.328007	3.52627
Fibroblast	1.76856	0	1.58718
Fibroblast	2.09909	1.14664	2.97617
Fibroblast	2.27869	0	3.33982
Fibroblast	0	0.594368	0
Fibroblast	1.20043	0	0
Fibroblast	2.90425	0	4.29298
Fibroblast	1.26996	0.355424	3.06739
Immune	0	0	0
Fibroblast	0.734802	0	1.44814
Fibroblast	0.353785	0.353785	1.13855
Fibroblast	2.40486	0	3.72104
Peri	0	0	4.61176
Fibroblast	0.972408	0	3.0474
Fibroblast	0	0.348013	1.79093
Immune	0	0	0
Immune	0	0	0
Immune	0	0	0
Immune	0	0	0.536125
Fibroblast	1.06354	0	1.48475
Fibroblast	2.46619	0.932025	4.26344
Peri	0	0.855146	2.84611
Fibroblast	0	1.44536	3.0497
Fibroblast	0.317218	0	0.317218
Immune	0	0	0
Fibroblast	1.11939	0.523345	0
Immune	0	0	0
Fibroblast	2.11698	0	2.52859
Immune	0	0	0.928492
Fibroblast	0	0	0.458158
Immune	0	0	0
Immune	0	0	0
Fibroblast	0.873437	0	3.41107
Fibroblast	0	0	0
Immune	0	0	0
Fibroblast	0	1.20523	0
Fibroblast	0	0.975445	0
Fibroblast	0.900796	0	0
Immune	0	0	0
Immune	0	0	0
Immune	0	0	0
Fibroblast	1.52624	0.955659	4.949
Fibroblast	0.633075	0.843758	2.80089
Fibroblast	0.803866	0	0
Fibroblast	1.70072	0	2.09981
Fibroblast	2.18438	0.446749	3.18188
Fibroblast	0.436212	0.436212	1.31753
Endo	0	0	0
Fibroblast	1.86218	1.0341	1.76362
Fibroblast	0.828674	1.51475	2.65503
Fibroblast	1.5241	0	3.8206
Fibroblast	1.33264	0.716202	3.39977
Fibroblast	2.35493	0	2.72825
Fibroblast	0.487463	0.487463	0
Fibroblast	2.82583	0.476591	4.30769
Immune	0	0	0
Immune	0	0	0
Fibroblast	1.15534	0	0.73599
Immune	0	0	0
Fibroblast	0	0	0
Immune	0	0	0
Fibroblast	1.2053	0.383596	0
Fibroblast	1.04625	0.479737	4.10116
Immune	0	0	0
Immune	0.610563	0	0
Fibroblast	2.352	1.31269	4.53149
Fibroblast	0.737097	0	0
Fibroblast	0	0	0
Fibroblast	0.480937	0	0.480937
Fibroblast	1.83111	0.458885	3.40504
Fibroblast	2.08313	0	3.13952
Fibroblast	0.751539	0.751539	2.04402
Fibroblast	1.74325	0	3.15275
Fibroblast	0	0	0
Fibroblast	1.88792	0.383313	1.33574
Fibroblast	1.86089	0	0.735198
Fibroblast	2.9084	0.526559	1.1247
Fibroblast	0.879891	0	3.71851
Fibroblast	0	0.633738	0.366254
Fibroblast	1.32929	0.52744	1.32929
Fibroblast	0.917372	0.406066	3.72745
Fibroblast	0.930115	0.324761	0
Fibroblast	0	0.630763	0
Immune	0	0	0
Immune	0	0	0
Fibroblast	2.05576	0.449629	3.05185
Fibroblast	2.27056	0.482641	1.05119
Endo	0	0	0
Fibroblast	2.61568	0	4.16485
Fibroblast	1.73202	0.398569	4.09039
Immune	0	0	1.23294
Fibroblast	1.19692	0	3.30809
Fibroblast	1.59566	0.399748	2.28707
Fibroblast	1.61773	0.408928	3.84958
Fibroblast	0.833373	0.833373	0.833373
Fibroblast	0.490831	0	0
Fibroblast	1.27879	0.417695	0.417695
Immune	0	0	0
Fibroblast	1.40511	0.570411	0.570411
Fibroblast	0	0.406568	0.406568
Fibroblast	2.18669	0	0
Fibroblast	1.19106	0.452755	0.452755
Fibroblast	0	1.02743	2.10115
Fibroblast	2.0001	0.399797	4.63702
Fibroblast	0.96779	0.282487	0.682729
Fibroblast	2.17802	0	2.88828
Fibroblast	0	0	0.56722
Fibroblast	2.68207	0.956201	3.18743
Immune	0	0	0
Fibroblast	1.52797	0	4.24229
Fibroblast	1.60097	1.09156	4.67625
Fibroblast	2.01665	0.465055	3.77577
Immune	0	0	0.489948
Fibroblast	2.2261	0	3.9236
Fibroblast	0	0	0
Peri	0	0	4.8978
Fibroblast	1.82861	0	1.41952
Fibroblast	1.72854	1.02306	2.39585
Immune	0	0	0.84328
Immune	0	0	0
Fibroblast	2.18569	0	2.93913
Fibroblast	2.3695	0.557067	2.9388
Immune	0	0	0
Immune	0	0.793819	0
Fibroblast	0	0	0.57435
Immune	0	0	0
Fibroblast	1.38998	0.79114	2.81402
Fibroblast	1.32274	0.523794	1.63521
Fibroblast	0.473442	0.473442	0
Fibroblast	0	0	0.6918
Fibroblast	0	0.6402	0
Immune	0	0	0
Fibroblast	2.25538	0.258083	3.28155
Fibroblast	1.25971	0.445313	3.95756
Fibroblast	2.22379	0	3.49466
Fibroblast	0	0	1.07881
Fibroblast	1.21933	0.669864	4.53834
Fibroblast	1.86586	0.520392	0
Fibroblast	0.808507	1.67821	0
Fibroblast	1.40286	1.0125	3.00949
Immune	0	0	0
Fibroblast	1.99211	0.31657	3.31205
Fibroblast	0.87273	0.528696	0
Endo	0	0	0
Fibroblast	2.48718	0	2.0303
Fibroblast	1.68107	0	3.59369
Fibroblast	0	0	0.804048
Fibroblast	1.73941	0.77634	2.3956
Fibroblast	1.70425	0.496199	3.92138
Fibroblast	2.33548	0	3.73595
Immune	0	0	0.802618
Fibroblast	2.11622	0	4.02586
Fibroblast	2.31904	1.0414	2.71167
Immune	0	0	0
Fibroblast	2.53923	0.747361	3.7794
Immune	0	0	0
Fibroblast	0.667913	0.388714	0
Fibroblast	0.342109	0.342109	1.7741
Fibroblast	0	0	0
Fibroblast	1.31196	0.644212	1.03282
Fibroblast	1.32941	0	0.655585
Fibroblast	1.99431	0	4.03088
Fibroblast	0.529757	0.874234	0
Fibroblast	0	0	0
Immune	0	0	0
Immune	0	0	0
Fibroblast	0.495722	0	2.75739
Immune	0	0	0
Fibroblast	0	0.891611	0.891611
Fibroblast	0.652185	0	3.07703
Fibroblast	1.51231	0.778894	4.38689
Immune	0	0	0
Fibroblast	1.15968	0	0.739292
Endo	0	0	0.573808
Fibroblast	1.72957	1.72957	1.40907
Fibroblast	1.71721	0.700784	3.63915
Endo	0	0	0
Immune	0	0	0
Fibroblast	0.431508	0.431508	0
Fibroblast	0	1.09928	0
Fibroblast	0	0	0
Immune	0	0	0
Fibroblast	2.91969	0.953253	4.32974
Immune	0.3466	0.3466	0.3466
Fibroblast	0	0	0.941365
Peri	0	1.1244	3.29507
Fibroblast	2.71762	0	2.71762
Fibroblast	2.36399	0	1.27225
Fibroblast	2.70263	0	4.31028
Fibroblast	2.80059	0	3.28014
Immune	0	0	0
Fibroblast	1.49533	0.455398	2.65791
Immune	0	0	0
Immune	0	0	0
Fibroblast	1.64932	0	3.30584
Immune	0	0	0
Immune	0	0	0.544637
Immune	0	0	0
Fibroblast	0.337045	0	0.337045
Fibroblast	0.662815	0	2.42858
Immune	0	0	0
Fibroblast	1.60625	0.786282	3.51659
Immune	0	0	0
Fibroblast	0	0.398843	0
Immune	0	0	0
Fibroblast	0.753745	0	1.77066
Fibroblast	1.46649	0.847412	1.09875
Endo	0	0	0
Fibroblast	0	0.458735	0.458735
Immune	0	0	0
Immune	0	0	0
Immune	0	0	0
Fibroblast	1.1568	0	1.53319
Immune	0	0	0
Immune	0	0	0
Fibroblast	1.4173	0	3.68291
Immune	0	0	0
Fibroblast	0	0.446121	0
Fibroblast	1.57672	0	2.40884
Fibroblast	0.733483	0	2.33292
Immune	0	0	0
Fibroblast	1.35268	0.889494	2.66605
Fibroblast	0.950129	0.721425	1.65431
Fibroblast	1.37075	0.903873	1.85425
Fibroblast	1.22118	1.43229	0.586156
Immune	0	0	0
Immune	0	0	0
Fibroblast	1.07811	1.3632	1.3632
Fibroblast	0.541839	1.14978	2.01123
Fibroblast	1.54346	0.478381	3.91356
Fibroblast	0.560045	0	0.560045
Fibroblast	1.87046	0.961299	4.04664
Fibroblast	0	0.656946	0
Fibroblast	3.00771	0.844564	3.5507
Fibroblast	1.78193	0	3.24675
Fibroblast	1.61574	0	1.61574
Fibroblast	0.708807	0	1.89816
Fibroblast	1.65179	0	1.99122
Fibroblast	1.87903	0	2.73583
Fibroblast	2.42125	0.902477	5.21344
Fibroblast	1.58148	0.393909	3.41604
Fibroblast	0	0	0
Fibroblast	0	0	0
Fibroblast	1.55105	0.657058	4.23157
Endo	0	0	0
Peri	0	0	4.51839
Fibroblast	2.44768	0.631339	4.14391
Endo	0	0	0
Fibroblast	1.58855	0.576238	3.82454
Fibroblast	1.06801	0	2.09936
Fibroblast	1.32255	0.331663	2.45261
Fibroblast	2.501	0.587573	1.43472
Immune	0	0	0
Fibroblast	0	0.572896	0.572896
Fibroblast	2.60177	0.713262	3.66313
Fibroblast	1.04949	1.17168	2.63858
Fibroblast	1.21448	0	0
Immune	0	0	0
Immune	0	0	0
Immune	0	0	0
Fibroblast	0.436676	0.739606	0.436676
Fibroblast	1.52308	1.17602	3.55735
Fibroblast	1.73988	0.355551	2.84635
Fibroblast	2.41467	0.429251	3.01061
Fibroblast	0.384163	0.661021	2.57855
Immune	0	0	0
Fibroblast	0	0	0
Fibroblast	0.92133	0	0
Immune	0	0	0
Fibroblast	1.11247	0.703557	0.703557
Immune	0	0	0
Immune	0	0	0
Fibroblast	0	0.805209	0
Fibroblast	2.5262	0	4.10364
Peri	0	0	4.05057
Fibroblast	0	0	0
Endo	0	0	0
Immune	1.91432	0	0.768473
Fibroblast	1.58638	0	0
Fibroblast	0.974519	0	0
Peri	0	0.639015	4.00144
Fibroblast	2.37183	0.795083	0
Fibroblast	2.26171	0.801329	2.79461
Immune	0	0	0
Fibroblast	1.27909	0.35923	3.22703
Fibroblast	0	0	2.77694
Immune	0	1.12559	0
Fibroblast	0	0.66984	0
Peri	0	0	2.65045
Endo	0	0	1.27499
Fibroblast	2.46605	0	0
Fibroblast	1.41868	0	3.15904
Fibroblast	0.447827	0	2.63855
Fibroblast	1.55421	1.1752	1.70067
Fibroblast	0.893142	0.733375	3.21109
Immune	0	0	0
Fibroblast	1.47012	0	3.64613
Fibroblast	1.54662	0.553377	3.23439
Fibroblast	0.377758	1.04241	1.32284
Fibroblast	1.25599	0	1.25599
Immune	0	0	0
Fibroblast	2.5511	0	2.3613
Fibroblast	0	1.07046	0
Immune	0	0	0
Fibroblast	1.89043	0	2.50507
Fibroblast	1.79118	0	2.39726
Fibroblast	0	0	0
Fibroblast	0	0	0.568512
Immune	0	0	0
Fibroblast	0	0.634924	0
Immune	0	0	0
Fibroblast	2.25879	0.750485	4.24771
Fibroblast	1.04935	0	0
Immune	0.997483	0	0
Fibroblast	2.18819	0	1.96841
Fibroblast	2.20241	0	4.24755
Fibroblast	0.730983	0	0
Peri	0	1.49292	3.44003
Immune	0	0	0.44033
Fibroblast	1.82559	0	1.28183
Peri	0	0	4.07319
Fibroblast	1.13553	0.53314	2.24615
Peri	0	0	2.62207
Fibroblast	0.979114	0	0
Fibroblast	2.00093	0.536877	2.96924
Fibroblast	2.07551	0.490733	3.57915
Fibroblast	0.996135	0.996135	1.27024
Fibroblast	2.08253	0.384118	3.15612
Immune	0	0	0
Fibroblast	1.52623	0	0.470086
Fibroblast	0.934333	0.708205	1.11864
Fibroblast	1.67135	0.542261	2.18816
Immune	0	0	0
Immune	0	0	0
Fibroblast	0	0	0
Immune	0	0	0
Peri	0	0	2.82517
Endo	0	0	0
Immune	0	0	1.72614
Fibroblast	1.95629	0	2.29011
Fibroblast	0	0	2.67588
Immune	0	0	0
Fibroblast	1.72784	0	3.25511
Fibroblast	0	1.0191	0
Fibroblast	0.928307	1.7211	0
Fibroblast	1.99065	0.856261	3.39761
Fibroblast	1.53517	0.794816	3.96955
Fibroblast	1.43362	1.07032	2.86836
Immune	0	0	2.45236
Fibroblast	2.07457	0.57293	0
Immune	1.7941	0.406401	0.406401
Immune	0	0	0
Immune	0	0	0
Fibroblast	2.10796	0	2.73844
Fibroblast	1.9041	0.967891	0
Fibroblast	0.735877	0.735877	0
Fibroblast	1.30206	0	2.41342
Fibroblast	0.792527	0.472803	0.472803
Fibroblast	1.13096	0.530361	1.13096
Fibroblast	1.39208	0	3.78602
Fibroblast	0	0	0.821561
Immune	0	0	0
Fibroblast	1.91947	0	1.46423
Fibroblast	0.437278	0.437278	0
Fibroblast	2.51498	0	4.57795
Immune	0	0	0
Immune	0	0	0
Fibroblast	1.93222	0	2.51409
Fibroblast	1.9477	0.436057	4.35761
Fibroblast	0	0	0
Fibroblast	1.59385	0	4.09167
Fibroblast	0	0.757537	1.71056
Fibroblast	0.362608	0.504169	2.18237
Immune	0	0	0
Fibroblast	2.40682	0	3.12461
Fibroblast	1.11099	1.31277	2.58204
Fibroblast	2.46988	0.385587	2.98665
Fibroblast	2.2223	0.257642	3.30156
Immune	0	0	0
Immune	0	0	0
Fibroblast	2.48344	0	1.09755
Immune	0	0	1.14787
Fibroblast	1.79709	0	4.21472
Fibroblast	0.898344	0.395535	1.23136
Immune	0	0	0.504637
Immune	0	0	0
Fibroblast	0.833079	0	0
Fibroblast	2.58175	0.567452	4.78872
Fibroblast	1.621	0.516625	0.855573
Fibroblast	1.27974	0	2.43211
Fibroblast	0	1.24826	0
Immune	0	0	0
Fibroblast	1.79208	0	2.32575
Fibroblast	1.18064	0	0
Immune	0	0	0
Immune	0	0	0
Fibroblast	1.31461	0.736841	3.65278
Fibroblast	2.1343	0.482997	1.67644
Fibroblast	1.87894	0	4.06007
Immune	0	0.590394	0
Immune	0	0	0
Fibroblast	1.35316	0	1.14811
Endo	0	0	0
Immune	0	0	0
Immune	0	0	0
Fibroblast	0.876711	0.38367	0
Fibroblast	0.295966	0.295966	3.16682
Fibroblast	1.68279	0.311186	2.44982
Fibroblast	1.65853	0.836456	3.7426
Fibroblast	0.957881	0	1.52907
Fibroblast	0.672694	0	1.07125
Endo	0	0	0
Fibroblast	2.30694	0	3.23545
Fibroblast	0	0	2.44408
Immune	0	0	0
Fibroblast	1.02097	0.635487	4.02629
Endo	0	0	0
Fibroblast	1.85551	0	1.4068
Fibroblast	0	0	1.82633
Fibroblast	2.73551	0	4.70568
Fibroblast	0.516571	0.516571	0.516571
Fibroblast	0	0	0.58697
Fibroblast	1.6809	0.435864	1.57362
Fibroblast	1.19373	0.765323	0.568977
Fibroblast	2.54144	0	3.66403
Fibroblast	0	0.845398	0
Immune	0	0	0
Fibroblast	1.37182	0.350912	1.86636
Fibroblast	1.82555	0.76869	4.44122
Endo	0	0	0
Immune	0	0	0
Fibroblast	0	0.852693	0
Immune	0	0	0
Peri	0	0	2.99036
Immune	0	0	0
Immune	0	0	0
Immune	0	0	0
Fibroblast	0	0	0
Fibroblast	0	0.743144	0.439073
Fibroblast	2.04646	0.445777	3.95345
Fibroblast	0.905508	0	0.905508
Fibroblast	2.55755	0	5.07569
Fibroblast	1.49946	1.00782	4.87438
Fibroblast	0	0.709016	0
Fibroblast	0.439759	0	2.86619
Fibroblast	1.03401	0	2.97433
Fibroblast	1.20384	0	2.00357
Fibroblast	1.32982	0.269208	3.85079
Fibroblast	1.01297	0	0.774349
Fibroblast	0.593714	0	3.26315
Fibroblast	0.484524	1.25094	1.25094
Fibroblast	1.48539	0	0
Fibroblast	0	1.18657	0
Fibroblast	1.90741	0	0
Immune	0	0	0
Fibroblast	0	0.757808	0
Fibroblast	1.92863	0	1.82885
Fibroblast	0	0	0
Immune	0	0	0
Fibroblast	1.28818	0.628816	2.18363
Fibroblast	0.673399	0	0
Fibroblast	3.15334	0	4.57727
Fibroblast	0.423657	1.54602	1.29135
Fibroblast	2.65453	0.48824	3.28867
Fibroblast	0	0	0
Immune	0	0	0
Fibroblast	0.66563	0	0
Fibroblast	0.470401	0.470401	1.75874
Fibroblast	0.687446	0	2.06944
Fibroblast	2.16864	0.784702	3.63612
Fibroblast	0.511039	0	0
Fibroblast	1.62351	0	3.38425
Fibroblast	1.39555	0	2.87383
Immune	0	0	0.387478
Fibroblast	1.43188	0.723769	3.77248
Fibroblast	0.618512	0	0
Fibroblast	0.564524	0.564524	2.23481
Fibroblast	0.333785	0.783322	2.52501
Peri	0	0	1.90853
Fibroblast	1.46028	0	0
Fibroblast	2.22418	0.650351	4.06497
Immune	0	0	0
Immune	0	0	0
Immune	0	0	0
Immune	0	0	0
Immune	1.84269	0	0
Immune	0	0	0
Fibroblast	1.45122	0	3.30125
Fibroblast	1.09662	0	1.60704
Fibroblast	1.26717	0.61533	1.65848
Fibroblast	1.79984	0.543045	1.67287
Fibroblast	1.56366	0	3.03617
Fibroblast	2.18243	1.21204	2.81754
Immune	0	0	0.564524
Fibroblast	1.14926	0	2.46635
Fibroblast	0.593388	0.963258	1.6195
Fibroblast	0	0.763239	0.763239
Fibroblast	2.0009	1.50154	3.00505
Immune	0	0	0
Immune	0	0	0
Fibroblast	0.863017	0.648952	0
Immune	1.9767	0	0
Fibroblast	1.22525	0.470785	1.22525
Fibroblast	0	0.918516	0
Fibroblast	1.99569	0	0
Fibroblast	1.77399	0	4.05962
Fibroblast	2.22485	0.559723	4.52746
Fibroblast	0	0	0
Fibroblast	1.511	0.240304	2.47363
Fibroblast	1.07378	0	0
Endo	0	0	0
Immune	0	0	0
Fibroblast	0.891611	0.891611	0
Immune	0	0	0
Fibroblast	0.794262	0.339517	0.794262
Fibroblast	1.83995	0.320851	3.44247
Immune	0	0	0
Fibroblast	0	0.794351	0
Immune	0	0	0
Fibroblast	1.15437	0	1.67598
Fibroblast	2.40291	0	0
Fibroblast	2.06021	0.808714	2.84405
Immune	0	0	0
Immune	0	0	0
Endo	0	0	0
Fibroblast	2.64104	0	2.932
Fibroblast	2.1202	0	4.06382
Immune	0	0	0
Immune	0	0	0
Fibroblast	1.45664	0	0
Immune	0	0	0
Fibroblast	0	0.9686	0
Fibroblast	1.97143	1.40866	2.16633
Fibroblast	0.550928	0.904106	0
Fibroblast	0	1.13783	0
Immune	0	0	0
Fibroblast	0.435344	0	0
Fibroblast	2.41345	0.654806	3.12378
Fibroblast	0	0.982778	0
Fibroblast	1.63209	0	1.45667
Fibroblast	0.478427	0	0
Fibroblast	1.22632	0.337504	2.90483
Immune	0	0	0
Fibroblast	1.38172	1.05207	2.17782
Fibroblast	1.56719	1.47515	0.817302
Fibroblast	1.77317	1.08377	4.40277
Immune	0	0	0
Fibroblast	0.533752	0	3.06592
Fibroblast	0	0.537453	0
Fibroblast	1.95988	0	0
Fibroblast	2.43833	1.28467	3.85379
Fibroblast	2.07821	0.591424	2.67019
Fibroblast	2.47405	0	1.41241
Fibroblast	2.20093	0.728091	4.43096
Fibroblast	0.863228	1.11717	3.98482
Fibroblast	1.54899	0	1.54899
Peri	0	0	4.0194
Fibroblast	2.31755	0.31191	3.74624
Fibroblast	1.90993	0.494197	2.75374
Fibroblast	0.547556	0	0
Fibroblast	1.5752	0	3.25448
Fibroblast	1.53046	0	3.29828
Fibroblast	1.24015	0.53166	2.84144
Fibroblast	1.05359	1.05359	2.13674
Fibroblast	0.407475	0.919906	0
Fibroblast	2.30054	0.596816	1.90424
Fibroblast	1.77692	1.50592	2.55941
Fibroblast	0.417288	1.27793	3.61762
Immune	0	0	0
Fibroblast	0	0	0
Immune	0	0	0.965468
Immune	0	0	0
Fibroblast	1.41329	0	0.711225
Immune	0	0	0
Fibroblast	0	0.548449	0
Fibroblast	2.18254	0.793255	2.36881
Fibroblast	1.08187	0.832968	1.97069
Fibroblast	0.526488	0.526488	0
Fibroblast	2.77722	0	3.11506
Immune	0	0	0
Immune	0	0	0
Immune	0	0	0
Fibroblast	0.678023	0.395408	0
Fibroblast	0.676379	0	0
Fibroblast	1.75376	0	0.95247
Fibroblast	2.4192	0	2.89377
Immune	0	0	0
Fibroblast	0	0.843959	0
Fibroblast	0	0.737523	0
Fibroblast	1.05493	0.809977	2.47811
Fibroblast	1.21732	0.583727	0
Fibroblast	1.8571	0.229036	4.77597
Fibroblast	0.48407	0.48407	0.48407
Fibroblast	1.1072	0.515985	0.29091
Fibroblast	0	0.780417	0.464483
Immune	0	0	1.86879
Fibroblast	2.31027	0	4.17507
Fibroblast	2.13948	0.957848	2.25819
Fibroblast	0	0	0
Immune	0	0	0
Immune	0	0	0
Fibroblast	0	0.936198	1.20159
Immune	0	0	0
Immune	0	0	0
Fibroblast	2.53942	0.640731	3.465
Fibroblast	0	0	0
Fibroblast	0	0.677212	0
Fibroblast	0	0	0.735085
Immune	0	0	0
Immune	2.10154	0	2.10154
Fibroblast	1.27764	1.44343	1.5856
Fibroblast	1.5289	0.442031	3.72757
Fibroblast	0	0.798193	0.798193
Immune	0	0	1.48086
Immune	0	0	1.01915
Fibroblast	2.48439	0.54981	4.17075
Fibroblast	0	0	0.648581
Fibroblast	1.00941	0	1.00941
Immune	0	0	0
Fibroblast	1.38656	0	2.94478
Fibroblast	1.73094	0	0.657103
Immune	0	0	3.04452
Fibroblast	0.890763	0.890763	2.40324
Fibroblast	0.723195	1.01825	3.79552
Fibroblast	0.96386	0.593823	3.23187
Fibroblast	0.75074	0.912855	2.99651
Endo	0	0	0
Fibroblast	2.17007	0	3.67393
Fibroblast	0	0	0
Fibroblast	1.28596	0.684007	3.48875
Fibroblast	1.51975	0.703248	3.33356
Fibroblast	1.00071	0	3.99502
Immune	0	0	0
Endo	0	0	0
Fibroblast	1.46392	0.885459	1.97006
Fibroblast	1.6093	0	2.79886
Fibroblast	0.895299	0.308967	0
Immune	0	0	0
Fibroblast	0	1.51635	0
Fibroblast	2.85004	0	3.87371
Fibroblast	0	1.12874	0
Fibroblast	0.949578	0.720963	0.424095
Fibroblast	1.88262	0	3.76328
Fibroblast	0.562064	0.320013	2.51077
Fibroblast	1.04398	0.800653	3.45552
Immune	0	0	0.92508
Fibroblast	2.8038	0.745581	3.50021
Fibroblast	2.25575	0.236614	4.17133
Fibroblast	1.07581	0.895792	3.08067
Fibroblast	0	1.3561	0
Fibroblast	0.883455	0	0.883455
Fibroblast	1.19283	0	2.88145
Fibroblast	1.76123	0.471531	2.36454
Immune	0	0	0
Immune	0	0	0
Fibroblast	1.5759	0	2.52615
Fibroblast	1.8867	0.875212	0.875212
Immune	0	0	0
Fibroblast	2.6445	0	4.05464
Fibroblast	0	0	0
Fibroblast	1.17255	0.911006	3.6224
Fibroblast	1.42544	0	0.877258
Fibroblast	0	0	0
Fibroblast	1.85139	0	0
Fibroblast	1.64937	0	3.21972
Endo	0	0	0
Immune	0	0	0
Fibroblast	0	0	0
Fibroblast	1.79225	0.374878	3.00083
Fibroblast	1.55137	0.806168	4.30568
Fibroblast	0.931698	0.570645	1.40552
Fibroblast	0	0	0
Fibroblast	1.64497	0	2.90803
Fibroblast	1.49272	0.358476	3.48043
Fibroblast	2.27807	0	4.84622
Endo	0	0	0
Immune	0	0	0
Immune	0	0	0.707239
Immune	0	0	0
Fibroblast	0.601532	0	0.974493
Fibroblast	1.82257	0	2.76724
Fibroblast	0	0	0
Endo	0	0	0
Fibroblast	2.27454	0.604756	4.22384
Fibroblast	1.79037	0	4.05304
Peri	0	0	0
Fibroblast	0.903757	0	0.550679
Fibroblast	2.17059	0.498929	3.88926
Fibroblast	0.49635	0	0
Fibroblast	1.74448	0.717615	3.52814
Peri	0	0	3.12961
Immune	0	0	1.05214
Fibroblast	1.73427	0.847069	1.09835
Fibroblast	2.05224	1.39021	2.30728
Fibroblast	2.2567	0	3.59791
Fibroblast	1.92134	0	1.02743
Immune	0.741452	0.312126	2.38792
Fibroblast	2.77381	0.318809	3.68073
Fibroblast	1.26342	0.447175	3.99947
Immune	0.835142	0	0
Fibroblast	0	1.14479	0
Fibroblast	0.700043	0.410067	1.71601
Fibroblast	1.21833	0	1.60326
Fibroblast	1.83042	0.83687	5.1949
Immune	0.810884	0.606098	2.31904
Peri	0	1.16479	3.5709
Immune	0	0	0
Fibroblast	0	0	0
Immune	0	0	0
Fibroblast	1.54509	0.552551	3.96343
Fibroblast	0	0.314213	0
Fibroblast	1.09109	0	1.41282
Immune	0	0	0
Fibroblast	2.03572	0.6684	4.8481
Fibroblast	0	0.993183	0
Fibroblast	0	1.34919	0
Fibroblast	2.66448	0.770931	4.24197
Immune	0	0	0
Fibroblast	1.76344	0	0
Fibroblast	2.10642	0	1.11923
Fibroblast	0.42884	0.95798	1.43814
Fibroblast	0.833594	0.360369	0.360369
Fibroblast	1.05441	0	0
Immune	0	0	0
Immune	0	0	0
Fibroblast	0	0.620732	0
Immune	0	0	0
Fibroblast	1.80511	0.35304	2.05081
Fibroblast	1.84176	0.675501	0.895078
Fibroblast	0	0.590969	0
Immune	0	0	0
Fibroblast	1.72842	0	1.72842
Fibroblast	1.64689	0.232638	3.99214
Fibroblast	2.29148	1.17012	3.04459
Fibroblast	0	0.653498	0
Fibroblast	2.12969	0	3.96813
Fibroblast	1.48737	0	2.79816
Fibroblast	1.36004	0	3.56655
Peri	0	1.21607	1.21607
Fibroblast	3.02069	0	3.90728
Immune	0	0	0
Endo	0	0	0
Fibroblast	0.465341	1.63859	0
Fibroblast	2.37669	0.544439	2.73909
Immune	0	0	0
Fibroblast	2.13845	0.244725	3.73852
Immune	0	0	0
Fibroblast	0	0	0
Fibroblast	1.68222	0	3.76006
Immune	0	0	0
Fibroblast	2.47411	1.36071	3.71017
Fibroblast	2.21042	0.432627	2.4703
Fibroblast	0.533111	0.533111	3.27155
Fibroblast	1.79286	0.375106	2.97864
Fibroblast	2.8736	0	4.47058
Fibroblast	0	0.67886	0
Immune	0	0	0
Fibroblast	1.19727	0.325829	1.85512
Fibroblast	0	0	0
Fibroblast	2.13429	0.517227	0.85643
Endo	0	0	0
Fibroblast	0	0.937189	0
Fibroblast	0	0.719744	2.79004
Immune	0	0	0
Fibroblast	1.1123	0.412331	2.26962
Fibroblast	1.41055	0	0
Fibroblast	0.724143	0.724143	3.16448
Fibroblast	2.0236	0	1.68213
Immune	0	0	0
Fibroblast	1.54168	0	0
Fibroblast	0.240845	0	0.240845
Fibroblast	2.38953	0	0.601961
Fibroblast	0	0.997555	0
Fibroblast	1.52784	0.588802	3.58017
Fibroblast	2.19731	0.693197	4.04315
Fibroblast	0.745814	0.979166	2.03457
Fibroblast	1.39316	0	0
Immune	0	0	0
Fibroblast	2.45717	0	3.93491
Fibroblast	1.52194	0	1.52194
Peri	0	0	4.29165
Fibroblast	0.923869	1.13995	3.80104
Fibroblast	1.61213	0	0
Fibroblast	1.31056	0.770421	3.37564
Fibroblast	0.474013	0	1.95505
Fibroblast	2.41123	0	3.67608
Immune	0	0	0
Fibroblast	2.57205	0.492533	2.86493
Fibroblast	1.1396	0.426168	0
Endo	0	0	0
Fibroblast	2.01456	0.623972	0.623972
Immune	0	0	0
Fibroblast	0.478988	0.478988	0
Fibroblast	2.22104	0.461797	3.3529
Fibroblast	0.591545	0.591545	1.22974
Fibroblast	1.47465	0	0
Fibroblast	1.35615	0.542502	1.7373
Fibroblast	1.48365	0	0.860188
Fibroblast	0	0	0
Fibroblast	0	0	0.980205
Fibroblast	2.3546	0	3.6953
Immune	0	0	0
Fibroblast	2.02018	0.59744	0
Peri	0	1.00253	4.39717
Fibroblast	1.76025	0.523364	2.54088
Immune	0	0	0
Fibroblast	1.39921	0.701774	2.80934
Fibroblast	0	0	0
Fibroblast	2.01331	0.239281	1.67248
Fibroblast	1.27939	0	0
Fibroblast	1.40322	0.839402	3.09285
Fibroblast	2.11334	0.473944	2.92226
Immune	0	0	0
Fibroblast	0.899085	0.31067	1.74683
Immune	0	0	0
Fibroblast	1.43759	0	0.589248
Fibroblast	1.86858	0.796417	4.05383
Fibroblast	2.26951	0	1.76118
Fibroblast	2.05236	0.395234	3.26599
Fibroblast	0	0	0
Fibroblast	1.04845	0.804457	4.0839
Immune	0	0	0
Immune	0	0	0
Immune	0	0	0
Fibroblast	2.28454	0.588855	3.71592
Fibroblast	2.52196	0.56732	0.56732
Fibroblast	2.4267	0	3.41739
Immune	0	0	0
Fibroblast	2.25317	0	4.47942
Fibroblast	2.28773	0.266402	2.97659
Immune	0	0	0
Immune	0	0	0
Fibroblast	1.50808	0.301439	3.47539
Fibroblast	2.6931	0.469389	3.41286
Fibroblast	0.656388	0	0
Fibroblast	1.71118	0.921012	1.83918
Immune	0	0	0
Fibroblast	1.73912	1.47056	2.75667
Fibroblast	0	0	0
Fibroblast	0	0.700733	0
Fibroblast	1.19091	0	0
Immune	0	0	0
Fibroblast	0	0.723386	0
Fibroblast	0	0	0
Fibroblast	1.5955	0	0.944811
Fibroblast	0.400153	0.400153	3.33445
Immune	0	0	0
Fibroblast	2.06252	0	0
Fibroblast	1.53148	0	3.38598
Fibroblast	0	1.02531	0
Fibroblast	2.91231	0.563316	3.39271
Immune	0	0	0
Immune	0	0	0
Fibroblast	2.24483	0	2.85539
Immune	0	0	0
Immune	0	0	0
Immune	0	0	0
Fibroblast	0.844186	1.09498	3.15885
Fibroblast	1.79215	0	2.45716
Fibroblast	0	0.547618	0
Fibroblast	2.17948	0.317299	3.32812
Fibroblast	1.7692	0.527782	1.12672
Fibroblast	1.34896	0.491089	3.50672
Fibroblast	2.77212	0	2.62834
Fibroblast	2.20715	0.698744	2.40805
Immune	0	0	0
Fibroblast	2.05238	0.942383	2.78123
Fibroblast	1.91947	0	1.3632
Fibroblast	1.17402	0.912275	3.75465
Endo	0	0	0
Fibroblast	1.99963	0	3.22173
Immune	0	0	0
Fibroblast	1.60966	0	3.8673
Immune	0	0	0
Fibroblast	0.77215	0	0
Fibroblast	2.06936	0.687397	0
Immune	0	0	0
Immune	0	0	0
Fibroblast	2.1942	0.953416	3.37316
Fibroblast	1.75271	1.43035	1.75271
Fibroblast	1.81076	0.494322	3.47599
Fibroblast	1.18148	0.561368	0
Fibroblast	0	0	1.943
Fibroblast	0.33982	0	0.592989
Immune	0	0	0
Immune	2.40385	0	3.00433
Endo	0	0	0.897942
Fibroblast	0	1.06293	0
Fibroblast	2.02953	0	0
Immune	0	0	0
Fibroblast	2.3048	1.32868	2.87109
Endo	0	0	0
Fibroblast	0	0.934411	0
Fibroblast	0.639791	0	3.36996
Fibroblast	1.52268	0.540519	1.66797
Fibroblast	0	0	0
Fibroblast	0	1.18267	0.992256
Fibroblast	0	0.36918	0
Fibroblast	2.42934	0	4.49429
Fibroblast	1.55879	1.05658	2.83029
Fibroblast	2.14735	0	3.1649
Immune	0	0	0
Immune	0	0	0
Fibroblast	2.30381	1.03049	4.0249
Peri	0	0	4.69396
Fibroblast	2.24874	0.385858	3.53899
Fibroblast	2.09726	0.749632	2.94879
Fibroblast	2.45592	0	3.63614
Fibroblast	1.06748	0	0.82067
Fibroblast	1.45708	0.804253	1.7099
Fibroblast	2.03201	0.34666	4.56744
Fibroblast	1.53759	0	0
Fibroblast	0.816738	0	2.32852
Fibroblast	1.22627	0	0
Immune	0	0	0
Fibroblast	1.11565	1.11565	2.58847
Fibroblast	0	0.789003	0
Fibroblast	0	0.534658	0
Fibroblast	1.14581	0	1.14581
Fibroblast	1.49145	0	0.685047
Endo	0	0	0
Immune	0	0	0
Fibroblast	0	0	0.528868
Immune	0	0	0
Fibroblast	1.19866	0.380581	3.50914
Fibroblast	0.663454	0.880552	0.880552
Immune	0	0	0
Fibroblast	1.90796	0.645116	3.52417
Peri	0	0	4.30299
Fibroblast	2.03315	1.11267	3.75819
Fibroblast	2.30385	0.917132	4.82369
Fibroblast	2.01117	0.541809	2.40402
Fibroblast	1.33098	0.528382	0.872284
Fibroblast	0.337401	0.58923	2.98876
Fibroblast	1.47647	0.516108	0.516108
Immune	0	0	0
Fibroblast	0	0	2.67886
Immune	0	0	0
Immune	0	0	0
Fibroblast	1.08728	0	2.92829
Fibroblast	1.9261	0.775897	1.73874
Fibroblast	0	0.815611	0
Fibroblast	2.20469	0.852101	4.25518
Immune	0	0	0
Fibroblast	1.19448	0.569443	0
Fibroblast	2.50837	0.414063	4.1523
Fibroblast	1.13906	1.13906	1.43168
Immune	0	0	0
Fibroblast	2.39203	0	5.14918
Endo	0	0	0
Fibroblast	0.941015	0	3.17463
Endo	0	0	0
Immune	0	0	0
Fibroblast	1.24508	0.601252	3.1106
Immune	0.974006	0	0
Immune	0	0	0.734013
Endo	0	0	0
Fibroblast	1.41277	0.48333	0
Fibroblast	1.57544	0.672037	1.75632
Endo	0	0	0
Fibroblast	1.04247	0.79937	0.79937
Fibroblast	0	0.605719	0
Fibroblast	0	0.736671	0.736671
Fibroblast	1.2777	0.710671	1.97577
Fibroblast	0	1.9924	0
Fibroblast	0	1.10763	0
Fibroblast	1.20916	0.462264	1.68778
Fibroblast	0.506333	0	0.840874
Fibroblast	2.44233	1.13139	1.13139
Fibroblast	0.469053	1.38439	3.55858
Fibroblast	2.47215	0	4.48512
Fibroblast	2.44195	0.81512	4.58044
Fibroblast	0	0	2.42287
Fibroblast	1.83717	0	2.72475
Fibroblast	0.661338	0.661338	0
Immune	0	0	0
Fibroblast	2.4811	0.862595	3.8327
Peri	0	2.03312	3.0404
Fibroblast	2.94	0	2.94
Immune	0	0	0
Fibroblast	2.08512	0.385061	4.17975
Fibroblast	0	1.25455	2.86456
Fibroblast	0.73952	0	0
Immune	0	0	0
Immune	0	0	0
Fibroblast	0	0	0
Fibroblast	2.39091	0.535802	1.78536
Fibroblast	1.75313	1.11363	2.8143
Fibroblast	0.848723	0.637162	3.45768
Immune	0	0	0
Endo	0	0	0
Immune	0	0	0
Immune	0	0	2.20365
Fibroblast	1.52451	0	0.932087
Fibroblast	1.51379	1.69192	3.68845
Fibroblast	1.82668	0.41958	2.64142
Fibroblast	2.33476	0	1.79546
Fibroblast	2.20859	0.409744	3.83021
Fibroblast	2.03771	0.301	4.12324
Fibroblast	2.04025	0	3.8865
Immune	0	0	0
Fibroblast	1.77794	0	2.67577
Fibroblast	1.52571	0.54214	4.0703
Immune	0	0	0
Immune	0	0	0
Fibroblast	1.10189	0	2.48941
Fibroblast	1.12367	0	2.43191
Immune	0	0	0
Fibroblast	2.45521	0	2.76685
Fibroblast	2.37499	0.340955	2.95922
Fibroblast	1.78545	0	2.98854
Immune	0.845019	0	0
Fibroblast	1.31292	0	1.18301
Fibroblast	1.08719	0	0.837514
Fibroblast	0	0.838668	0
Fibroblast	2.21551	0.519093	3.82675
Fibroblast	1.61813	0.409098	3.14588
Fibroblast	1.42618	0.490144	0.490144
Fibroblast	0.956168	0.427815	1.30006
Immune	0	0	0
Fibroblast	1.79336	0	1.30766
Fibroblast	0	1.18594	0
Immune	0	0	0.617408
Fibroblast	2.08504	0.662337	4.74604
Fibroblast	1.79921	0	3.88456
Fibroblast	1.07819	0	2.1699
Immune	0	0	0
Fibroblast	1.22678	0	0.790777
Endo	0	0	0
Immune	0	0	0
Fibroblast	1.41334	1.24925	2.64337
Fibroblast	1.24167	0	1.66911
Fibroblast	2.42414	0	3.94972
Fibroblast	0	0	0
Immune	0	0	0
Immune	0	0	1.34069
Fibroblast	2.58284	0	3.64586
Fibroblast	2.34522	0.356898	1.58104
Immune	0	0	0
Fibroblast	0	0	0
Fibroblast	2.46009	0	3.18873
Fibroblast	2.4649	0.660545	3.40157
Immune	0	0	0
Fibroblast	0	0.735085	0
Fibroblast	1.59198	0.444086	1.88565
Fibroblast	0.50106	0.50106	0.680925
Fibroblast	2.23392	0.655585	3.73184
Immune	0	0	0
Fibroblast	1.15788	1.15788	1.68015
Immune	0	0	0.443646
Fibroblast	1.92796	0	3.71242
Fibroblast	0.507514	0	0
Fibroblast	1.14752	1.14752	2.8817
Endo	0	0	0
Fibroblast	1.8109	0.759347	3.90974
Fibroblast	2.6559	0	4.42083
Fibroblast	2.44236	1.06785	3.51021
Fibroblast	0	0.729896	0.729896
Fibroblast	0.939493	0.418422	3.76316
Fibroblast	1.92752	0.550461	3.7575
Immune	0	0	1.01085
Fibroblast	0.747302	0.747302	0
Fibroblast	2.63613	0	3.74496
Fibroblast	1.77236	0	2.28162
Immune	0	0	0
Fibroblast	2.7496	1.17919	3.29194
Fibroblast	2.70732	0.430508	4.1748
Fibroblast	0	0	0
Fibroblast	2.15008	0	3.94783
Fibroblast	1.34006	0.879478	1.34006
Immune	0	0	0
Immune	0	0	0
Fibroblast	0.675952	0.675952	0
Fibroblast	1.02519	0	0
Immune	0	0	0
Fibroblast	2.36444	0.629245	4.08942
Immune	0	0	0
Fibroblast	2.07369	0.769653	4.11527
Fibroblast	0	0.553304	0
Fibroblast	0.889283	0	2.88157
Fibroblast	2.02472	0.662246	2.64957
Fibroblast	0	0.496149	0.496149
Fibroblast	2.38956	1.65758	2.51157
Fibroblast	2.32985	0.805072	2.76268
Fibroblast	1.90203	0	0.363548
Fibroblast	0.615369	0	3.62606
Immune	0	0.884957	0
Fibroblast	1.97334	0	3.17842
Endo	0	0	0.645331
Fibroblast	0.501972	0	4.0094
Fibroblast	1.78156	0	0
Fibroblast	0	0	0
Fibroblast	2.03303	0	4.40369
Fibroblast	2.44223	0.838258	4.61252
Fibroblast	0	0.822992	0
Immune	0	0	0
Immune	0	0	0
Immune	0	0	0
Immune	0	0	0
Immune	0	0	0
Immune	0	0	0
Immune	0	0	0
Fibroblast	0.746893	0	0.980447
Immune	0	0	0
Immune	0	0	0
Fibroblast	0.713899	0.941142	2.87193
Fibroblast	1.2911	0.364271	3.37162
Fibroblast	0.369235	0	0.850101
Fibroblast	2.87578	0	5.07322
Fibroblast	1.84689	0.678501	0.395725
Fibroblast	0	1.06191	1.46112
Fibroblast	0	0.591545	0.591545
Fibroblast	0.590251	0.590251	0
Immune	0	0	0
Immune	0	0	0
Immune	0	0	0
Fibroblast	1.64729	0.874478	0.529929
Immune	0	0	0
Immune	0	0	0
Fibroblast	1.8802	0.355781	4.3501
Fibroblast	0.88806	0	0
Immune	0	0	0
Fibroblast	2.58936	0.428989	3.90699
Fibroblast	0.599618	0	0
Immune	0	0	0.867211
Immune	0	0	0
Fibroblast	1.6697	0.671873	3.19739
Fibroblast	0.95917	2.00662	1.76277
Fibroblast	2.46437	0	4.32625
Immune	1.1608	0	0
Fibroblast	2.5265	0	1.91026
Fibroblast	1.66902	0.391061	4.16151
Fibroblast	1.48371	0	3.14244
Immune	0	0	0
Immune	0	0	0
Fibroblast	1.77741	0.43571	4.05682
Fibroblast	1.69378	0.980205	0.441476
Fibroblast	0	0.462667	0
Fibroblast	0.567452	0	2.87936
Peri	0	1.01482	3.65882
Fibroblast	0	0	0.966981
Immune	0	0	0
Fibroblast	2.19931	0.763392	3.71586
Fibroblast	0	0.650811	0
Immune	0	0	0
Immune	0	0	0.58697
Immune	0	0	0
Fibroblast	1.66787	0.730063	2.07805
Immune	0	0	0
Fibroblast	0.884372	0.61674	2.68417
Endo	0	0	0
Fibroblast	1.58622	0.83077	0.499285
Immune	0	0	0.697171
Fibroblast	2.48097	0.594059	2.54665
Fibroblast	1.90966	0	4.67944
Immune	0	0	0
Fibroblast	1.32722	0	0
Fibroblast	0	0.3257	0
Immune	0	0	0
Peri	0	0	2.97423
Fibroblast	0	0.620056	0
Fibroblast	2.3545	0	2.77135
Fibroblast	2.76687	0.725085	4.21297
Fibroblast	2.04752	1.1238	4.01654
Fibroblast	0.858096	0.204119	2.35239
Fibroblast	2.19981	0	3.33176
Immune	0	0.461493	0.461493
Immune	0	0	0
Fibroblast	1.42787	0.424159	1.36243
Fibroblast	0	0.635112	2.66085
Fibroblast	1.8882	0	1.8882
Fibroblast	2.56872	0	4.12793
Fibroblast	0	0.640031	0.640031
Fibroblast	2.54929	0	0
Fibroblast	0	0.870546	0.870546
Fibroblast	0.346915	0	1.63841
[truncated: 3,027 more rows]
