# Supplementary material for: LRRC15+ myofibroblasts dictate the stromal setpoint to suppress tumour immunity
Source: Nature. 2022 Sep 28;611(7934):148–54. doi: 10.1038/s41586-022-05272-1 (PMC9630141; doi:10.1038/s41586-022-05272-1)
Supplement: Supplementary file 15 — Source Data Extended Data Fig. 4 [file 41586_2022_5272_MOESM15_ESM.xlsx]

## Sheet: ExData Figure 4b
Extended Data Figure 4b
PDPN+LRRC15+ cells
+PBS	+DT	+PBS	+DT
2340	1260	1400	3.36
2680	2160	2120	2.12
4260	4500	4900	0.327
3380	1550	2370	3.73
3810	2590	2390	3.08
1400	2700	1851	7.03

## Sheet: ExData Figure 4c
Extended Data Figure 4c
PDPN+LRRC15+ CAFs
	DTR-										DTR+
7	32.2	42.9	41.5	55.4	45.1	64.3	62.9	44.4	64.6		2.14	2.36	3.75	2.27	1.71	0.74	0.25	1.5
14	47	38.5	55	44.8	38.3	44.1	46	42.4	32.3	51.8	1.4	0.11	0.1	0	0	0.069	0.057	1.23	0.13	0.17
21	40.6	50.4	41.3	47	67.79	46.96	51.8	53.7	50.7	42.4	2.87	4.46	2.48	3.67	0.47	1.04	1.22	2.89	4.9	2.53
PDPN+CD31- fibroblasts
	DTR-										DTR+
7	58.6	62.6	70.3	68.2	58.7	76.4	76.1	70.1	60.9		39.8	52.8	41.3	31.4	68.3	61.4	39.3	35.2	21.9
14	65.1	64.9	70.2	67.3	61.6	69.5	69.2	53.6	44.2	59.9	51.4	23.4	37.1	38.9	19.9	37.4	44.4	50.2	30.2	16.9
21	65.8	53.4	61.3	53.3	73.6	57.7	58.3	62	53.5	51.8	20.4	19.3	34.6	18.5	13	18.6	13.3	19.8	21.5	12.3

## Sheet: ExData Figure 4d
Extended Data Figure 4d
Day	DTR–									DTR+
0	0	0	0	0	0	0	0	0	0	0	0	0	0	0	0	0	0	0	0	0
4	2.45455	1.40625	0.845865	0.389273	0.792254	-0.431035	-1.125	0.283784	1.01902	1.09688	0.210938	-0.421875	-0.885938	1.05469	0.84375	0	-0.421875	-0.590625	-0.84375	0.16875
7	1.43182	0.937502	1.05733	0.583909	0.594191	-0.646537	0	3.29392	2.03804	-0.675	-0.759375	-1.0125	0	0	-1.22344	1.09688	-0.632812	-1.13906	0.421875	0.590625
12	1.84091	0.468748	0.845865	0.583909	0.594191	-0.431044	0	2.2804	1.01902	-0.84375	-1.39219	-0.84375	-1.39219	-0.210938	-1.81406	-2.06719	-1.05469	-0.632812	-1.30781	-1.13906
18	1.94318	0.703125	0.740132	0.291954	0.198065	0.107758	0.745313	2.28041	0.305708	-2.06719	-0.464062	-0.210938	-2.23594	-1.26562	-2.61563	-2.40469	-2.65781	-1.85625	-1.05469	-0.379688
24	2.04546	0.820313	1.48026			0.107758		2.40709	1.22283	-1.39219	-0.464062	1.09688	-2.025	1.05469	-0.590625	0	-0.928125	1.26562	-0.75	-1.2375
32	1.22727	0.703125	0.951598			0.323277			0.611412	-1.05469	0.295312	-2.27813	-1.77188	-1.47656	-0.464062	-2.06719	-2.61563	-1.85625	-1.8375	-0.4125
