# Supplementary material for: LRRC15+ myofibroblasts dictate the stromal setpoint to suppress tumour immunity
Source: Nature. 2022 Sep 28;611(7934):148–54. doi: 10.1038/s41586-022-05272-1 (PMC9630141; doi:10.1038/s41586-022-05272-1)
Supplement: Supplementary file 16 — Source Data Extended Data Fig. 5 [file 41586_2022_5272_MOESM16_ESM.xlsx]

## Sheet: ExData Figure 5d
Extended Data Figure 5d
WT/D0
Sample	cluster	Freq			Statistical tests
D0_NoTx_Stroma B0301	0	0.257384			C1	BaselineProp.clusters	BaselineProp.Freq	PropMean.D7_DTRneg_Stroma	PropMean.D7_DTRpos_Stroma	PropRatio	Tstatistic	P.Value	FDR
D0_NoTx_Stroma B0302	0	0.550336			D7	1	0.344457	0.311249	0.421426	0.738563	-0.914743	0.384463	0.461355
D0_NoTx_Stroma B0303	0	0.588517			D14	1	0.191539	0.162439	0.232098	0.69987	-1.41078	0.185379	0.278069
D0_NoTx_Stroma B0304	0	0.670068			D21	1	0.211991	0.127319	0.38138	0.333838	-4.71901	0.000943517	0.0056611
D0_NoTx_Stroma B0305	0	0.15331
Skin_WTnaive_Stroma B0306	0	0
Skin_WTnaive_Stroma B0307	0	0			C2	BaselineProp.clusters	BaselineProp.Freq	PropMean.D7_DTRneg_Stroma	PropMean.D7_DTRpos_Stroma	PropRatio	Tstatistic	P.Value	FDR
Skin_WTnaive_Stroma B0308	0	0			D7	2	0.266591	0.101432	0.395428	0.256513	-4.52517	0.0014811	0.00444331
Skin_WTnaive_Stroma B0309	0	0			D14	2	0.23584	0.0569954	0.530535	0.10743	-11.5208	1.43677e-07	4.31032e-07
Skin_WTnaive_Stroma B0310	0	0			D21	2	0.178073	0.143486	0.290446	0.49402	-2.20472	0.0534208	0.106842
D0_NoTx_Stroma B0301	1	0.565401
D0_NoTx_Stroma B0302	1	0.295302			C5	BaselineProp.clusters	BaselineProp.Freq	PropMean.D7_DTRneg_Stroma	PropMean.D7_DTRpos_Stroma	PropRatio	Tstatistic	P.Value	FDR
D0_NoTx_Stroma B0303	1	0.167464			D7	5	0.132853	0.0639083	0.179776	0.355488	-3.55547	0.00628345	0.0125669
D0_NoTx_Stroma B0304	1	0.258503			D14	5	0.131375	0.0600811	0.218363	0.275143	-6.41926	4.47762e-05	8.95524e-05
D0_NoTx_Stroma B0305	1	0.724739			D21	5	0.0650107	0.067653	0.0579383	1.16767	0.743794	0.475014	0.475014
Skin_WTnaive_Stroma B0306	1	0.0016129
Skin_WTnaive_Stroma B0307	1	0.0112166			C0	BaselineProp.clusters	BaselineProp.Freq	PropMean.D7_DTRneg_Stroma	PropMean.D7_DTRpos_Stroma	PropRatio	Tstatistic	P.Value	FDR
Skin_WTnaive_Stroma B0308	1	0.00414805			D7	0	0.254709	0.521148	0.00227787	228.787	5.84155	0.000258166	0.001549
Skin_WTnaive_Stroma B0309	1	0.0078125			D14	0	0.438778	0.717784	0.0140543	51.0721	18.4442	9.33616e-10	5.60169e-09
Skin_WTnaive_Stroma B0310	1	0.000985222			D21	0	0.52848	0.642168	0.267891	2.39713	3.91305	0.00320404	0.00961213
D0_NoTx_Stroma B0301	2	0.0421941
D0_NoTx_Stroma B0302	2	0.0469799
D0_NoTx_Stroma B0303	2	0.0526316
D0_NoTx_Stroma B0304	2	0.0204082
D0_NoTx_Stroma B0305	2	0.0522648
Skin_WTnaive_Stroma B0306	2	0.0016129
Skin_WTnaive_Stroma B0307	2	0
Skin_WTnaive_Stroma B0308	2	0
Skin_WTnaive_Stroma B0309	2	0
Skin_WTnaive_Stroma B0310	2	0
D0_NoTx_Stroma B0301	3	0.0421941
D0_NoTx_Stroma B0302	3	0.0536913
D0_NoTx_Stroma B0303	3	0.00478469
D0_NoTx_Stroma B0304	3	0.00680272
D0_NoTx_Stroma B0305	3	0.0243902
Skin_WTnaive_Stroma B0306	3	0.330645
Skin_WTnaive_Stroma B0307	3	0.600949
Skin_WTnaive_Stroma B0308	3	0.748883
Skin_WTnaive_Stroma B0309	3	0.541992
Skin_WTnaive_Stroma B0310	3	0.352709
D0_NoTx_Stroma B0301	4	0.021097
D0_NoTx_Stroma B0302	4	0
D0_NoTx_Stroma B0303	4	0.00956938
D0_NoTx_Stroma B0304	4	0.00680272
D0_NoTx_Stroma B0305	4	0.00696864
Skin_WTnaive_Stroma B0306	4	0.666129
Skin_WTnaive_Stroma B0307	4	0.387403
Skin_WTnaive_Stroma B0308	4	0.24665
Skin_WTnaive_Stroma B0309	4	0.450195
Skin_WTnaive_Stroma B0310	4	0.646305
D0_NoTx_Stroma B0301	5	0.07173
D0_NoTx_Stroma B0302	5	0.0536913
D0_NoTx_Stroma B0303	5	0.177033
D0_NoTx_Stroma B0304	5	0.037415
D0_NoTx_Stroma B0305	5	0.0383275
Skin_WTnaive_Stroma B0306	5	0
Skin_WTnaive_Stroma B0307	5	0.000431406
Skin_WTnaive_Stroma B0308	5	0.000319081
Skin_WTnaive_Stroma B0309	5	0
Skin_WTnaive_Stroma B0310	5	0
D7
Sample	cluster	Freq
D7_DTRneg_Stroma B0306	0	0.236402
D7_DTRneg_Stroma B0307	0	0.839117
D7_DTRneg_Stroma B0308	0	0.265664
D7_DTRneg_Stroma B0309	0	0.804721
D7_DTRneg_Stroma B0310	0	0.459837
D7_DTRpos_Stroma B0306	0	0.00295276
D7_DTRpos_Stroma B0307	0	0.00264201
D7_DTRpos_Stroma B0308	0	0.00257069
D7_DTRpos_Stroma B0309	0	0.000984252
D7_DTRpos_Stroma B0310	0	0.00223964
D7_DTRneg_Stroma B0306	1	0.518828
D7_DTRneg_Stroma B0307	1	0.0473186
D7_DTRneg_Stroma B0308	1	0.538847
D7_DTRneg_Stroma B0309	1	0.110157
D7_DTRneg_Stroma B0310	1	0.341094
D7_DTRpos_Stroma B0306	1	0.189961
D7_DTRpos_Stroma B0307	1	0.500661
D7_DTRpos_Stroma B0308	1	0.547558
D7_DTRpos_Stroma B0309	1	0.211614
D7_DTRpos_Stroma B0310	1	0.657335
D7_DTRneg_Stroma B0306	2	0.194561
D7_DTRneg_Stroma B0307	2	0.0283912
D7_DTRneg_Stroma B0308	2	0.150376
D7_DTRneg_Stroma B0309	2	0.027897
D7_DTRneg_Stroma B0310	2	0.105937
D7_DTRpos_Stroma B0306	2	0.577756
D7_DTRpos_Stroma B0307	2	0.324967
D7_DTRpos_Stroma B0308	2	0.321337
D7_DTRpos_Stroma B0309	2	0.5
D7_DTRpos_Stroma B0310	2	0.25308
D7_DTRneg_Stroma B0306	3	0.00627615
D7_DTRneg_Stroma B0307	3	0.00315457
D7_DTRneg_Stroma B0308	3	0
D7_DTRneg_Stroma B0309	3	0.000715308
D7_DTRneg_Stroma B0310	3	0.00116414
D7_DTRpos_Stroma B0306	3	0
D7_DTRpos_Stroma B0307	3	0
D7_DTRpos_Stroma B0308	3	0
D7_DTRpos_Stroma B0309	3	0
D7_DTRpos_Stroma B0310	3	0.00447928
D7_DTRneg_Stroma B0306	4	0
D7_DTRneg_Stroma B0307	4	0
D7_DTRneg_Stroma B0308	4	0
D7_DTRneg_Stroma B0309	4	0
D7_DTRneg_Stroma B0310	4	0
D7_DTRpos_Stroma B0306	4	0
D7_DTRpos_Stroma B0307	4	0
D7_DTRpos_Stroma B0308	4	0
D7_DTRpos_Stroma B0309	4	0.000984252
D7_DTRpos_Stroma B0310	4	0
D7_DTRneg_Stroma B0306	5	0.0439331
D7_DTRneg_Stroma B0307	5	0.0820189
D7_DTRneg_Stroma B0308	5	0.0451128
D7_DTRneg_Stroma B0309	5	0.0565093
D7_DTRneg_Stroma B0310	5	0.0919674
D7_DTRpos_Stroma B0306	5	0.229331
D7_DTRpos_Stroma B0307	5	0.171731
D7_DTRpos_Stroma B0308	5	0.128535
D7_DTRpos_Stroma B0309	5	0.286417
D7_DTRpos_Stroma B0310	5	0.0828667
D14
Sample	cluster	Freq
D14_DTRneg_Stroma B0306	0	0.751381
D14_DTRneg_Stroma B0307	0	0.81851
D14_DTRneg_Stroma B0308	0	0.712305
D14_DTRneg_Stroma B0309	0	0.594862
D14_DTRneg_Stroma B0310	0	0.711864
D14_DTRpos_Stroma B0306	0	0.053068
D14_DTRpos_Stroma B0307	0	0.00221239
D14_DTRpos_Stroma B0308	0	0.0037037
D14_DTRpos_Stroma B0309	0	0.0104712
D14_DTRpos_Stroma B0310	0	0.000816327
D14_DTRneg_Stroma B0306	1	0.145488
D14_DTRneg_Stroma B0307	1	0.0558894
D14_DTRneg_Stroma B0308	1	0.183709
D14_DTRneg_Stroma B0309	1	0.271739
D14_DTRneg_Stroma B0310	1	0.155367
D14_DTRpos_Stroma B0306	1	0.150912
D14_DTRpos_Stroma B0307	1	0.396018
D14_DTRpos_Stroma B0308	1	0.148148
D14_DTRpos_Stroma B0309	1	0.204188
D14_DTRpos_Stroma B0310	1	0.261224
D14_DTRneg_Stroma B0306	2	0.0570902
D14_DTRneg_Stroma B0307	2	0.0192308
D14_DTRneg_Stroma B0308	2	0.0485269
D14_DTRneg_Stroma B0309	2	0.0711462
D14_DTRneg_Stroma B0310	2	0.0889831
D14_DTRpos_Stroma B0306	2	0.621891
D14_DTRpos_Stroma B0307	2	0.423673
D14_DTRpos_Stroma B0308	2	0.659259
D14_DTRpos_Stroma B0309	2	0.507853
D14_DTRpos_Stroma B0310	2	0.44
D14_DTRneg_Stroma B0306	3	0.00184162
D14_DTRneg_Stroma B0307	3	0
D14_DTRneg_Stroma B0308	3	0.0034662
D14_DTRneg_Stroma B0309	3	0.00296443
D14_DTRneg_Stroma B0310	3	0.00141243
D14_DTRpos_Stroma B0306	3	0
D14_DTRpos_Stroma B0307	3	0
D14_DTRpos_Stroma B0308	3	0.00555556
D14_DTRpos_Stroma B0309	3	0
D14_DTRpos_Stroma B0310	3	0.000816327
D14_DTRneg_Stroma B0306	4	0.00184162
D14_DTRneg_Stroma B0307	4	0
D14_DTRneg_Stroma B0308	4	0
D14_DTRneg_Stroma B0309	4	0.00197628
D14_DTRneg_Stroma B0310	4	0
D14_DTRpos_Stroma B0306	4	0
D14_DTRpos_Stroma B0307	4	0
D14_DTRpos_Stroma B0308	4	0.00185185
D14_DTRpos_Stroma B0309	4	0.0157068
D14_DTRpos_Stroma B0310	4	0.000816327
D14_DTRneg_Stroma B0306	5	0.0423573
D14_DTRneg_Stroma B0307	5	0.10637
D14_DTRneg_Stroma B0308	5	0.0519931
D14_DTRneg_Stroma B0309	5	0.0573123
D14_DTRneg_Stroma B0310	5	0.0423729
D14_DTRpos_Stroma B0306	5	0.174129
D14_DTRpos_Stroma B0307	5	0.178097
D14_DTRpos_Stroma B0308	5	0.181481
D14_DTRpos_Stroma B0309	5	0.26178
D14_DTRpos_Stroma B0310	5	0.296327
D21
Sample	cluster	Freq
D21_DTRneg_Stroma B0306	0	0.48262
D21_DTRneg_Stroma B0307	0	0.730325
D21_DTRneg_Stroma B0308	0	0.693477
D21_DTRneg_Stroma B0309	0	0.639049
D21_DTRneg_Stroma B0310	0	0.665367
D21_DTRpos_Stroma B0306	0	0.0383944
D21_DTRpos_Stroma B0307	0	0.255128
D21_DTRpos_Stroma B0308	0	0.22997
D21_DTRpos_Stroma B0309	0	0.244121
D21_DTRpos_Stroma B0310	0	0.571839
D21_DTRneg_Stroma B0306	1	0.179144
D21_DTRneg_Stroma B0307	1	0.0818468
D21_DTRneg_Stroma B0308	1	0.0985777
D21_DTRneg_Stroma B0309	1	0.134726
D21_DTRneg_Stroma B0310	1	0.1423
D21_DTRpos_Stroma B0306	1	0.368237
D21_DTRpos_Stroma B0307	1	0.362821
D21_DTRpos_Stroma B0308	1	0.489614
D21_DTRpos_Stroma B0309	1	0.5028
D21_DTRpos_Stroma B0310	1	0.183429
D21_DTRneg_Stroma B0306	2	0.245989
D21_DTRneg_Stroma B0307	2	0.142707
D21_DTRneg_Stroma B0308	2	0.0725846
D21_DTRneg_Stroma B0309	2	0.14049
D21_DTRneg_Stroma B0310	2	0.11566
D21_DTRpos_Stroma B0306	2	0.568935
D21_DTRpos_Stroma B0307	2	0.284615
D21_DTRpos_Stroma B0308	2	0.197329
D21_DTRpos_Stroma B0309	2	0.235162
D21_DTRpos_Stroma B0310	2	0.166188
D21_DTRneg_Stroma B0306	3	0.0026738
D21_DTRneg_Stroma B0307	3	0
D21_DTRneg_Stroma B0308	3	0.0769985
D21_DTRneg_Stroma B0309	3	0.0129683
D21_DTRneg_Stroma B0310	3	0.00259909
D21_DTRpos_Stroma B0306	3	0.0034904
D21_DTRpos_Stroma B0307	3	0
D21_DTRpos_Stroma B0308	3	0.00148368
D21_DTRpos_Stroma B0309	3	0.00111982
D21_DTRpos_Stroma B0310	3	0
D21_DTRneg_Stroma B0306	4	0
D21_DTRneg_Stroma B0307	4	0
D21_DTRneg_Stroma B0308	4	0.000980873
D21_DTRneg_Stroma B0309	4	0
D21_DTRneg_Stroma B0310	4	0.000649773
D21_DTRpos_Stroma B0306	4	0.0017452
D21_DTRpos_Stroma B0307	4	0.00128205
D21_DTRpos_Stroma B0308	4	0.00148368
D21_DTRpos_Stroma B0309	4	0.00111982
D21_DTRpos_Stroma B0310	4	0
D21_DTRneg_Stroma B0306	5	0.0895722
D21_DTRneg_Stroma B0307	5	0.0451207
D21_DTRneg_Stroma B0308	5	0.0573811
D21_DTRneg_Stroma B0309	5	0.0727666
D21_DTRneg_Stroma B0310	5	0.0734243
D21_DTRpos_Stroma B0306	5	0.0191972
D21_DTRpos_Stroma B0307	5	0.0961538
D21_DTRpos_Stroma B0308	5	0.0801187
D21_DTRpos_Stroma B0309	5	0.0156775
D21_DTRpos_Stroma B0310	5	0.0785441
