# Supplementary material for: LRRC15+ myofibroblasts dictate the stromal setpoint to suppress tumour immunity
Source: Nature. 2022 Sep 28;611(7934):148–54. doi: 10.1038/s41586-022-05272-1 (PMC9630141; doi:10.1038/s41586-022-05272-1)
Supplement: Supplementary file 17 — Source Data Extended Data Fig. 6 [file 41586_2022_5272_MOESM17_ESM.xlsx]

## Sheet: ExData Figure 6a
Extended Data Figure 6a
Days	DTR- + iso
0	113	196	154	122	117	105	131	110	137	181
5	190	141	156	128	112	118	117	136	110	104
8	285	188	284	213	200	156	114	227	117	212
11	252	311	214	261	244	199	176	188	165	284
14	256	389	384	271	398	280	356	316		897
16		470	484	388	432	381	513	389
19		600	622	481	551	565	670	461
22		757	792	596				598
Days	DTR- + CD8dep
0	113	196	154	122	117	105	131	110	137	181
5	209	155.1	171.6	140.8	123.2	129.8	128.7	149.6	121	114.4
8	313.5	206.8	312.4	234.3	220	171.6	125.4	249.7	128.7	233.2
11	289.3	478.5		324.5	243.1	235.4	238.7	397.1	260.7	353.1
14		697.4		486.2	430.1	319	338.8	354.2	316.8	521.4
16				541.2	500.5	410.3	387.2		330	617.1
19						486.2	685.3			847
22										969.1
Days	DTR+ + iso
0	136	115	153	119	202	214	96	117	166	101
5	154.4	116.8	85.6	98.4	217.6	163.2	142.4	177.6	138.4	191.2
8	168	115.2	138.4	141.6		185.6	187.2	160	161.6	197.6
11	200	202.4	152	158.4		200	160.8	144	164	163.2
14	180	179.2	191.2	201.6			217.6	180.8	205.6	218.4
16	227.2	212	229.6	246.4			258.4	181.6	252.8	246.4
19	257.6		272				312	246.4
22	251.2						361.6	326.4
Days	DTR+ + CD8dep
0	115	119	118	164	212	97	196	105	145	129
5	371	169	208	217	159	154	291	147	136	233
8	264	203	238	248	287	228	270	166	188	235
11	285	279	223	253		184	370	201	295	257
14	472	390	455	320		290	485	323	337	433
16	425	432		340		392	484		449	446
19	481	579		372		501	551
22						477

## Sheet: ExData Figure 6b
Extended Data Figure 6b
% CAF-CD8 proximity<2um
76.9231
88.4615
82.6923

## Sheet: ExData Figure 6e
Extended Data Figure 6e
STUDY 1													STUDY 2
Days	DTR- + iso												Days	DTR- + iso
0	155	186	150	127	136	130	99	102	134				0	141	101	123	125	135	108	122	100	208
4	276	338	252	226	191	170	219	233	249				3	143	127	157	136	234	118	195	136	128
7	354	414	330	271	254	187	286	168	269				7	179	107	195	166	209	258	220	165	214
11	510	633	415	404	477	449		313	503				9	188	167	207	249	307	368	277	244	226
14	731	901	843	713				334	598				12	289	205	256	249	331	300	388	269	255
18	1207	955	1064	1074				758	796				15	423	329	416	382	422	399	582	419	259
23	1049	1577	1098	1208				1142	944				18	411	463	453	499	480	573	741	462	338
28									1536				20	485	441	536	585	731	621	989	503	501
31													24	836	680	889			900		923	663
35													28	1126	778	1050			919		1123	685
38													32	1388	986	1152			1189			941
42
Days	DTR- + aPDL1													DTR- + aPDL1
0	102	141	101	106	108	111	106	143	109	104			Days	101	147	145	111	127	104	113	136	112
4	122	199	130	181	142	150	129	143	222	214			0	88	110	119	125	121	97	120	70	101
7	101	181	171	193	206	190	148	200	230	178			3	88	113	111	155	181	105	115	54	82
11	267	239	183	228	180	282	139	317	310	248			7	108	135	196	157	204	199	178	125	98
14	268	318	336	285	199	287	147	323		243			9	155	187	183	186	247	166	273	163	149
18	423	527	567	426	316	478		485		463			12	216	203	162	249	272	245	324	130	151
23	646			511	426	717		703		508			15	175	323	303	201	350	365	361	168	285
28	673			581	524	777				810			18	176	346	307	316	406	349	444	189	232
31	917			641	613	890				930			20	334	463	451		480	513	607	258	268
35				787	754	955				1618			24	376		517		552	513	658	305	356
38				867	812	1029							28	394		545		591	559	676	366	388
42				970	961								32
Days	DTR+ + iso												Days	DTR+ + iso
0	254	147	95	106	126	113	127	127	102				0	114	105	127	150	101	94	95	100	179	137	112
4	142	83	179	87	143	98	92	132	80				3	112	80	90	73	123	165	117	105	236	110	64
7	85	115	206	146	164	200	79	226	166				7	115	127	56	115	113	109	170	115	223	90	69
11	126	154	189	167	318	152	153	203	174				9	126	140	72	139	126	125	147	82	231	96	92
14	136	170	185	164	214	167	103	217	117				12	112	142	54	135	136	124	188	108	231	97	70
18	281	341	458	409	387	390	590	396	246				15	183	223	93	181	208	191	221	184	214	142	122
23	244	381	425	572	600	465	553	427	259				18	248	283	139	222	254	195	215	229	260	152	225
28	444	494	498	687		447		416	300				20	296	324	222	373	324	309	443	270	333	261	232
31		553	593	738		618							24	278	230	238	474	330	514	419	276	495	260	310
35		646	759	891									28	466	423	275	511	376	454	414	328	526	317	312
38		736	958	994									32	693	422	471	592	335	421	421	350	483	326	415
42		1010	939	1360
Days	DTR+ + aPDL1												Days	DTR+ + aPDL1
0	105	125	115	98	125	105	108	123	110	101			0	119	126	113	130	135	93	121	111	140	160	144
4	92	141	102	75	117	134	111	83	103	73			3	105	84	104	99	85	86	83	69	70	57	116
7	83	155	125	71	128	141	111	105	101	76			7	94	83	102	84	118	70	73	71	56	118	93
11		154	121	88	162	120	148	127	73	77			9	105	87	78	71	99	61	70	100	88	74	77
14	142	184	103	59		173	64	109	88	132			12	103	92	96	87	127	51	75	77	65	88	114
18	152	253	129	108		210	120	111	68	196			15	168	148	119	109	160	70	78	95	81	127	131
23	159	274	150	124		194	152	63	104	120			18	154	142	138	114	171	95	97	108	87	154	157
28		324	157	117			158	85	78				20	174	219	160	158	161	92	98	128	113	184	123
31	309	274	91	111			143	17	69				24	222	160			153	111	124	171	134	151	239
35	217	475	129	189			184	0	91				28	234	189			199	126	117	196	154	170	161
38	234	622	149	135			158	0	67				32	258	265			279	181	152	173	148	177	196
42			98	146			217	0	88

## Sheet: ExData Figure 6f
Extended Data Figure 6f
Days elapsed	DTR- + iso	DTR- + aPDL1	DTR+ + iso	DTR+ + aPDL1
23	1
23	1
23	1
23	1
11	1
11	1
7	1
23	1
28	1
31		1
18		1
18		1
42		0
42		0
35		1
14		1
23		1
11		1
35		1
28			1
42			0
42			0
42			0
23			1
31			1
23			1
28			1
28			1
38				1
42				0
42				0
42				0
23				0
42				0
42				0
42				0
23				1
