# Supplementary material for: LRRC15+ myofibroblasts dictate the stromal setpoint to suppress tumour immunity
Source: Nature. 2022 Sep 28;611(7934):148–54. doi: 10.1038/s41586-022-05272-1 (PMC9630141; doi:10.1038/s41586-022-05272-1)
Supplement: Supplementary file 18 — Source Data Extended Data Fig. 7 [file 41586_2022_5272_MOESM18_ESM.xlsx]

## Sheet: ExData Figure 7b
Extended Data Figure 7b
Days	DTR– + iso
0	0	0	0	0	0	0	0
7	24.51	10.53	4.9	12.54	6.25	22.21	4.6
14	178	191.25	392.73	92.48	196.74	178.08	212.52
21	737.82	801.1	673.2	444.42	361.55		392.49
Days	DTR– + aPDL1
0	0	0	0	0	0	0	0
7	21.42	10.14	9	10.88	18.23	6.62	11.04
14	188.56	185.57	188.37	141.5	283.36	103.35	52.33
21	390.6	377.13	303.75	295.84	271.62		288.59
Days	DTR+ + iso
0	0	0	0	0	0	0	0
7	15.93	11.76	5.63	3.56	10.05	22.58	11.22
14	139.79	200.5	52.88	15.3	208.72	168
21	261.12	226.38	242.73	258.06	265.35	242.05	233.44
Days	DTR+ + aPDL1
0	0	0	0	0	0	0	0
7	4.6	19.8	11.25	42.9	31.68	13.5	12.08
14	21.09	119.13	78.18	124.75	127.02	123.2	123.9
21	88.55	148.43	190.08	174.72	176.08	196.8	192.08

## Sheet: ExData Figure 7d
Extended Data Figure 7d
PDPN+LRRC15+
DTR-		DTR+
Iso	aPDL1	Iso	aPDL1
2810	2210	20.4	48.5
1600	1660	57.2	58.9
2250	1630	127	34.7
1210	2430	163	31.1
1652	2376	109	39.5

## Sheet: ExData Figure 7e
Extended Data Figure 7e
PDPN+LRRC15+
DTR-		DTR+
Iso	aPDL1	Iso	aPDL1
5380	4270	1470	2430
5060	4550	1510	1350
4500	3520	3170	1180
4970	5060	3860	958
5340	5260	2120	1650
